# Supplementary material for: Cis-regulatory variations: A study of SNPs around genes showing cis-linkage in segregating mouse populations
Source: BMC Genomics. 2006 Sep 15;7:235. doi: 10.1186/1471-2164-7-235 (PMC1618400; doi:10.1186/1471-2164-7-235)
Supplement: Additional file 1 — All genes showing cis-expression linkage (CEGs) in the two mouse crosses. The mouse cross, the tissue in which the cis-linkage was observed, LocusLink identifier, official gene symbol, physical locations of the genes (UCSC mm4 or NCBI build 32 assembly), and the cis-acting LOD scores are given. [file 1471-2164-7-235-S1.xls]

## Sheet: S1- cis-eQTLs genes BxD and BxH
cross	tissue	RSTA GENE-ID	locuslinkid	officialgenesymbol	chromosome	gene start Mb	gene end Mb	strand	LOD score
BxD	LIVER	MMG00203218	59014	Rrs1	1	9.64155	9.64356	1	25.4362
BxD	LIVER	MMG00203742	109294	C030045D06Rik	1	11.4026	11.4059	1	8.29881
BxD	LIVER	MMG00201611	214854	NULL	1	36.9608	36.9696	-1	17.1233
BxD	LIVER	MMG00203280	108991	1700001A24Rik	1	38.1152	38.1172	-1	7.58594
BxD	LIVER	MMG00201648	227059	Slc39a10	1	47.8978	47.9438	-1	4.32875
BxD	LIVER	MMG00201814	71724	1200011D03Rik	1	59.6467	59.734	1	30.2861
BxD	LIVER	MMG00206567	75742	6820402A03Rik	1	68.3716	68.3742	-1	4.46521
BxD	LIVER	MMG00201876	68691	1110028C15Rik	1	68.3753	68.3756	-1	10.6633
BxD	LIVER	MMG00200356	NULL	NULL	1	69.627	69.628	-1	4.68586
BxD	LIVER	MMG00208639	56398	1500003O03Rik	2	119.818	119.857	1	10.1722
BxD	LIVER	MMG00212066	76246	Gtl7	2	119.945	119.981	1	12.6542
BxD	LIVER	MMG00213810	29808	Mga	2	120.173	120.235	1	11.8475
BxD	LIVER	MMG00208705	67532	Mfap1	2	121.731	121.744	-1	17.4814
BxD	LIVER	MMG00210034	12010	B2m	2	122.385	122.391	1	15.8687
BxD	LIVER	MMG00207834	69185	1810033A06Rik	2	126.409	126.42	1	31.426
BxD	LIVER	MMG00209144	15186	Hdc	2	126.845	126.87	-1	16.868
BxD	LIVER	MMG00207937	26371	AW210570	2	127.492	127.499	-1	4.72751
BxD	LIVER	MMG00207941	72180	2810405K07Rik	2	127.827	127.836	-1	19.5841
BxD	LIVER	MMG00209239	53885	Nphp1	2	127.992	128.04	-1	7.37498
BxD	LIVER	MMG00207233	67571	4833425H18Rik	2	129.219	129.246	1	6.50271
BxD	LIVER	MMG00208533	12616	Cenpb	2	131.32	131.322	-1	8.42815
BxD	LIVER	MMG00210268	74450	Pank2	2	131.405	131.439	1	8.38804
BxD	LIVER	MMG00207263	75812	4930485D02Rik	2	139.944	140.089	-1	9.29699
BxD	LIVER	MMG00209150	69178	Snx5	2	144.323	144.343	-1	11.121
BxD	LIVER	MMG00213981	74030	Rin2	2	145.859	145.96	1	7.46824
BxD	LIVER	MMG00210566	71570	9030622O22Rik	2	148.341	148.373	-1	12.8058
BxD	LIVER	MMG00206826	21824	Thbd	2	148.801	148.804	-1	6.00525
BxD	LIVER	MMG00210061	66405	2400002F11Rik	2	153.43	153.431	1	8.29676
BxD	LIVER	MMG00207867	68559	1110004D19Rik	2	153.752	153.758	-1	6.0778
BxD	LIVER	MMG00213246	13589	Mapre1	2	154.397	154.399	1	29.3747
BxD	LIVER	MMG00214295	67142	2510019K15Rik	2	155.225	155.226	-1	28.7305
BxD	LIVER	MMG00208677	29812	Ndrg3	2	157.553	157.618	-1	5.40495
BxD	LIVER	MMG00208553	20014	Rpn2	2	157.905	157.952	1	16.0421
BxD	LIVER	MMG00209205	228880	3632413B07Rik	2	166.399	166.498	-1	11.502
BxD	LIVER	MMG00215412	66361	2310008M20Rik	3	10.4747	10.486	-1	10.0677
BxD	LIVER	MMG00219439	76096	5830468K08Rik	3	16.1052	16.1067	1	8.48122
BxD	LIVER	MMG00215318	13123	Cyp7b1	3	17.9833	18.0153	-1	5.63536
BxD	LIVER	MMG00216771	67472	1300002C08Rik	3	19.1193	19.1518	1	6.61593
BxD	LIVER	MMG00215071	67778	6230400O18Rik	3	33.4148	33.425	1	11.9154
BxD	LIVER	MMG00217169	14696	Gnb4	3	33.4877	33.5207	-1	12.481
BxD	LIVER	MMG00215420	50911	Exosc9	3	37.5022	37.5153	1	22.8425
BxD	LIVER	MMG00215691	66500	Slc30a7	3	119.283	119.322	-1	4.30386
BxD	LIVER	MMG00215966	73170	Rwdd3	3	124.563	124.579	-1	43.4235
BxD	LIVER	MMG00216039	66357	2310008M10Rik	3	134.292	134.306	-1	9.13739
BxD	LIVER	MMG00217305	73284	Ddit4l	3	141.545	141.549	1	9.8974
BxD	LIVER	MMG00217094	67741	4930579F01Rik	3	142.089	142.111	-1	13.0009
BxD	LIVER	MMG00218175	68369	0610031O16Rik	3	142.154	142.165	-1	13.5591
BxD	LIVER	MMG00215698	11522	Adh1	3	142.202	142.215	1	5.32107
BxD	LIVER	MMG00216679	71749	Adh6-ps1	3	142.298	142.313	1	19.1599
BxD	LIVER	MMG00217179	14468	Gbp1	3	146.473	146.592	1	7.31641
BxD	LIVER	MMG00223835	17096	Lyn	4	3.60527	3.71876	1	13.7646
BxD	LIVER	MMG00224304	16600	Klf4	4	55.2068	55.212	-1	5.3284
BxD	LIVER	MMG00224173	66440	Cdc26	4	60.9593	60.9693	-1	5.52866
BxD	LIVER	MMG00229681	66290	Atp6v1g1	4	62.1096	62.1154	1	4.43809
BxD	LIVER	MMG00224795	69863	1810054D07Rik	4	81.829	81.9258	-1	33.6478
BxD	LIVER	MMG00225238	77739	Adamtsl1	4	84.7795	84.9583	1	7.02839
BxD	LIVER	MMG00224103	20104	Rps6	4	85.5802	85.5829	-1	6.5149
BxD	LIVER	MMG00224848	66902	Mtap	4	87.9042	87.9478	1	8.04726
BxD	LIVER	MMG00229605	13131	Dab1	4	103.227	103.54	1	8.88765
BxD	LIVER	MMG00229654	70754	6330404A07Rik	4	105.994	105.995	-1	29.8286
BxD	LIVER	MMG00229076	66526	2210012G02Rik	4	105.999	106.038	-1	41.2231
BxD	LIVER	MMG00227576	72602	2700033B16Rik	4	117.269	117.27	1	17.6168
BxD	LIVER	MMG00229663	80509	2210021A15Rik	4	117.318	117.324	1	4.69893
BxD	LIVER	MMG00224085	66264	1810010N17Rik	4	128.533	128.537	-1	4.57759
BxD	LIVER	MMG00225589	109658	NULL	4	128.553	128.554	-1	4.64775
BxD	LIVER	MMG00224745	19244	Ptp4a2	4	128.753	128.763	1	7.89814
BxD	LIVER	MMG00227850	76020	5830409B07Rik	4	131.525	131.526	1	9.18619
BxD	LIVER	MMG00224916	100226	Stx12	4	131.74	131.77	-1	4.6544
BxD	LIVER	MMG00226267	73315	1700041L08Rik	4	132.559	132.559	1	4.64141
BxD	LIVER	MMG00224197	20111	Rps6ka1	4	132.703	132.743	-1	7.66893
BxD	LIVER	MMG00229553	21401	Tcea3	4	135.027	135.054	1	11.7476
BxD	LIVER	MMG00227911	69975	2810405F17Rik	4	136.167	136.168	-1	5.14072
BxD	LIVER	MMG00228927	15530	Hspg2	4	136.248	136.353	1	4.7329
BxD	LIVER	MMG00224791	230861	Eif4g3	4	136.944	136.984	1	11.8698
BxD	LIVER	MMG00237223	333789	NULL	5	65.2195	65.2367	1	4.33676
BxD	LIVER	MMG00236111	53419	Corin	5	71.899	72.1031	-1	31.3349
BxD	LIVER	MMG00236823	75991	5033405K12Rik	5	72.7857	72.79	-1	4.54289
BxD	LIVER	MMG00236286	109979	Art3	5	92.7999	92.8264	1	6.57665
BxD	LIVER	MMG00237662	75387	Sirt4	5	114.549	114.695	-1	5.43725
BxD	LIVER	MMG00237802	24135	Zfp68	5	137.055	137.068	-1	6.07345
BxD	LIVER	MMG00238746	54188	Cpsf4	5	144.183	144.198	-1	16.1006
BxD	LIVER	MMG00246220	14276	Folr2	7	94.1544	94.1752	-1	22.4464
BxD	LIVER	MMG00245799	75212	Rnf121	7	94.3534	94.4057	-1	4.71125
BxD	LIVER	MMG00245914	22064	Trpc2	7	94.4092	94.4296	1	8.70562
BxD	LIVER	MMG00246242	233575	NULL	7	94.5564	94.571	1	10.0871
BxD	LIVER	MMG00241330	94094	Trim34	7	96.485	96.5772	-1	15.1352
BxD	LIVER	MMG00243805	77603	C430046K18Rik	7	96.6019	96.6029	-1	6.05011
BxD	LIVER	MMG00246405	66786	Olfr701	7	98.9406	98.9472	-1	4.77935
BxD	LIVER	MMG00246281	70349	Copb1	7	106.137	106.176	-1	9.41892
BxD	LIVER	MMG00253970	NULL	NULL	8	32.5633	32.5651	-1	18.5115
BxD	LIVER	MMG00254819	NULL	NULL	8	32.7324	32.7339	1	9.84848
BxD	LIVER	MMG00251898	67887	1810045K07Rik	8	33.4206	33.4368	1	6.774
BxD	LIVER	MMG00256161	70546	Zdhhc2	8	40.1117	40.1728	1	22.9531
BxD	LIVER	MMG00255159	52348	D8Ertd531e	8	40.1998	40.2386	1	12.9747
BxD	LIVER	MMG00255411	11988	Slc7a2	8	40.5863	40.6113	1	7.15891
BxD	LIVER	MMG00255102	18536	Pcm1	8	40.9306	41.0232	1	16.0868
BxD	LIVER	MMG00253660	72281	Sh2d4a	8	68.282	68.3517	1	23.931
BxD	LIVER	MMG00256225	70885	4921521J11Rik	8	68.7953	68.829	1	18.2757
BxD	LIVER	MMG00253505	234358	D10627	8	69.3365	69.3375	-1	26.6993
BxD	LIVER	MMG00255114	53978	Edg4	8	70.0186	70.0272	1	13.0411
BxD	LIVER	MMG00252988	80720	Pbx4	8	70.0288	70.0724	1	24.1572
BxD	LIVER	MMG00255393	234366	BC031407	8	70.1086	70.1954	-1	8.4159
BxD	LIVER	MMG00252631	17259	Mef2b	8	70.3376	70.3654	1	7.71607
BxD	LIVER	MMG00255218	19704	Rent1	8	70.5294	70.5511	-1	10.405
BxD	LIVER	MMG00253018	66462	2810428I15Rik	8	70.7714	70.7738	-1	11.8484
BxD	LIVER	MMG00252989	50783	Lsm4	8	70.9416	70.947	1	8.99382
BxD	LIVER	MMG00255612	234407	2810024B22Rik	8	71.9482	71.9621	1	7.47028
BxD	LIVER	MMG00253544	73695	2410078G03Rik	8	72.0454	72.0568	-1	5.73016
BxD	LIVER	MMG00251858	67922	2510049I19Rik	8	72.6421	72.6461	-1	5.27696
BxD	LIVER	MMG00252120	56367	Scoc	8	84.3641	84.3721	-1	6.41084
BxD	LIVER	MMG00255922	67873	2410018C20Rik	8	85.1115	85.1189	-1	4.99293
BxD	LIVER	MMG00255577	15936	Ier2	8	85.5219	85.5252	-1	8.51562
BxD	LIVER	MMG00255301	13423	Dnase2a	8	85.7685	85.7743	1	7.06769
BxD	LIVER	MMG00255450	108682	Gpt2	8	86.3877	86.423	1	5.25588
BxD	LIVER	MMG00259396	14247	Fli1	9	33.1172	33.2352	-1	21.4627
BxD	LIVER	MMG00259345	67049	2610020J05Rik	9	36.2666	36.2743	1	6.34336
BxD	LIVER	MMG00258577	71566	9030425E11Rik	9	42.3666	42.3795	-1	20.5593
BxD	LIVER	MMG00257747	72828	2810457I06Rik	9	42.607	42.83	-1	11.8375
BxD	LIVER	MMG00257047	20660	Sorl1	9	43.6842	43.841	-1	6.90804
BxD	LIVER	MMG00258920	235293	Sc5d	9	43.9705	43.9806	-1	13.7821
BxD	LIVER	MMG00257734	76568	1500035H01Rik	9	46.5414	46.5611	1	4.60157
BxD	LIVER	MMG00257929	11806	Apoa1	9	47.9871	47.9888	1	54.4442
BxD	LIVER	MMG00259069	170752	Bcdo2	9	52.57	52.5876	-1	5.81886
BxD	LIVER	MMG00259891	66952	2310030G06Rik	9	52.7766	52.7834	-1	8.35188
BxD	LIVER	MMG00258461	102580	Dibd1	9	52.8122	52.8804	1	5.08104
BxD	LIVER	MMG00261381	414109	9830163H01Rik	9	54.1308	54.135	1	9.10393
BxD	LIVER	MMG00259848	69606	2310020P08Rik	9	67.9029	67.9195	1	10.5247
BxD	LIVER	MMG00257761	68178	4933421H10Rik	9	74.1025	74.1069	-1	8.76299
BxD	LIVER	MMG00260649	NULL	NULL	9	74.7876	74.7879	1	6.28807
BxD	LIVER	MMG00257044	17918	Myo5a	9	77.6116	77.7589	1	5.83571
BxD	LIVER	MMG00260111	320295	C920006O11Rik	9	80.7243	80.7273	1	33.363
BxD	LIVER	MMG00259344	71640	4930422I07Rik	9	91.529	91.5307	1	15.4014
BxD	LIVER	MMG00258040	74125	1200015K23Rik	9	101.882	101.97	-1	6.47141
BxD	LIVER	MMG00257260	235574	Atp2c1	9	107.962	108.045	-1	11.1192
BxD	LIVER	MMG00259845	382102	NULL	9	108.239	108.25	-1	7.73797
BxD	LIVER	MMG00259902	68644	NULL	9	109	109.007	-1	9.47879
BxD	LIVER	MMG00259841	76491	1810013B01Rik	9	109.01	109.083	1	6.03433
BxD	LIVER	MMG00258140	235587	Adprtl3	9	109.101	109.107	-1	7.10303
BxD	LIVER	MMG00257963	83486	Rbm5	9	110.375	110.406	-1	6.44782
BxD	LIVER	MMG00259412	56693	Crtap	9	116.758	116.774	-1	6.03909
BxD	LIVER	MMG00247319	75630	1700020G17Rik	10	113.356	113.453	-1	5.76527
BxD	LIVER	MMG00250019	13008	Csrp2	10	113.477	113.496	1	8.37379
BxD	LIVER	MMG00250666	71769	1300007O09Rik	10	113.855	113.858	1	7.79158
BxD	LIVER	MMG00250729	66687	Tbc1d15	10	118.16	118.213	-1	5.21118
BxD	LIVER	MMG00250277	75612	Gns	10	124.379	124.411	1	4.50943
BxD	LIVER	MMG00248683	NULL	NULL	10	124.456	124.456	-1	6.34228
BxD	LIVER	MMG00247260	71535	9030411M13Rik	10	128.4	128.402	-1	4.63339
BxD	LIVER	MMG00262117	70382	Kctd2	11	114.926	114.937	1	6.89717
BxD	LIVER	MMG00262212	69674	2310075G12Rik	11	115.114	115.118	-1	5.56232
BxD	LIVER	MMG00262627	67283	Slc25a19	11	115.121	115.134	-1	22.7161
BxD	LIVER	MMG00261988	67763	5730409F23Rik	11	115.976	115.996	-1	5.72593
BxD	LIVER	MMG00262624	20973	Syngr2	11	117.363	117.367	1	15.9784
BxD	LIVER	MMG00279998	73385	1700047I17Rik	12	50.4661	50.4837	1	6.13584
BxD	LIVER	MMG00277204	24067	Srp54	12	50.5051	50.5302	-1	7.56522
BxD	LIVER	MMG00280154	15375	Foxa1	12	52.8884	52.8937	-1	9.54259
BxD	LIVER	MMG00278356	217602	NULL	12	53.0617	53.0856	1	4.99142
BxD	LIVER	MMG00276803	66272	1810020G14Rik	12	77.4641	77.4785	-1	6.71832
BxD	LIVER	MMG00280022	68054	Serpina12	12	99.564	99.5799	-1	8.76703
BxD	LIVER	MMG00276793	20714	Serpina3k	12	99.8743	99.8819	1	16.4859
BxD	LIVER	MMG00276790	20716	Serpina3n	12	99.9425	99.9501	1	9.22322
BxD	LIVER	MMG00276919	93835	Amn	12	106.837	106.843	1	9.18767
BxD	LIVER	MMG00277446	68020	2810002N01Rik	12	107.28	107.301	1	7.85827
BxD	LIVER	MMG00276726	16593	Kns2	12	107.328	107.364	1	34.8399
BxD	LIVER	MMG00278996	77675	9130204G15Rik	12	107.51	107.512	-1	18.7561
BxD	LIVER	MMG00277543	70257	2010107E04Rik	12	107.53	107.535	-1	38.0008
BxD	LIVER	MMG00280102	217935	D430033N04Rik	12	112.264	112.287	-1	5.33368
BxD	LIVER	MMG00278528	71921	2310058N22Rik	12	112.404	112.406	1	5.06038
BxD	LIVER	MMG00270939	76205	Stard3nl	13	19.1942	19.232	-1	9.89879
BxD	LIVER	MMG00270149	268656	Sptlc1	13	53.096	53.1406	-1	5.35192
BxD	LIVER	MMG00271678	17129	Smad5	13	56.4785	56.5178	1	6.82094
BxD	LIVER	MMG00270020	14088	Fancc	13	62.207	62.3273	-1	17.311
BxD	LIVER	MMG00270187	56541	Habp4	13	63.0672	63.0918	1	31.5281
BxD	LIVER	MMG00270017	218294	Cdc14b	13	63.1006	63.1788	-1	7.3789
BxD	LIVER	MMG00268708	66503	1810034E14Rik	13	63.1525	63.1716	1	11.174
BxD	LIVER	MMG00270009	66631	5730414C17Rik	13	63.9613	63.9858	-1	9.23764
BxD	LIVER	MMG00270126	170763	Zfp87	13	65.4047	65.4151	-1	5.91134
BxD	LIVER	MMG00270923	93692	Glrx1	13	73.5558	73.5661	1	5.77218
BxD	LIVER	MMG00272028	72573	2700017A04Rik	13	75.002	75.0339	-1	8.03124
BxD	LIVER	MMG00272438	75597	1810058I14Rik	13	106.671	106.777	-1	52.1313
BxD	LIVER	MMG00272152	72198	2610528A15Rik	13	111.675	111.734	-1	5.53892
BxD	LIVER	MMG00271707	18115	Nnt	13	118.195	118.27	-1	8.87883
BxD	LIVER	MMG00273446	68263	Pdhb	14	3.45064	3.45859	-1	18.0191
BxD	LIVER	MMG00273210	93732	Acox2	14	3.50932	3.54262	-1	4.61966
BxD	LIVER	MMG00272992	218772	Rarb	14	11.7053	11.8529	-1	8.60106
BxD	LIVER	MMG00275934	NULL	NULL	14	13.2954	13.296	-1	20.2303
BxD	LIVER	MMG00273204	69721	Nkiras1	14	13.6267	13.6375	1	16.9728
BxD	LIVER	MMG00273483	76633	1700112E06Rik	14	17.3931	17.4118	1	4.67313
BxD	LIVER	MMG00275755	70564	5730469M10Rik	14	35.4924	35.5127	-1	17.2333
BxD	LIVER	MMG00276338	74480	Samd4	14	38.6301	38.8477	1	14.0098
BxD	LIVER	MMG00272890	74385	4932432K03Rik	14	40.819	40.8402	1	5.1386
BxD	LIVER	MMG00275770	58809	Rnase4	14	42.8906	42.9056	1	4.4571
BxD	LIVER	MMG00276433	77945	Rpgrip1	14	43.9717	44.0217	1	26.7347
BxD	LIVER	MMG00273167	17387	Mmp14	14	45.5223	45.532	1	5.18266
BxD	LIVER	MMG00273257	58860	Adamdec1	14	60.3156	60.3343	-1	5.46449
BxD	LIVER	MMG00276378	20916	Sucla2	14	65.1148	65.1582	1	5.64903
BxD	LIVER	MMG00276541	66897	1300019C06Rik	14	70.921	70.9772	-1	7.56428
BxD	LIVER	MMG00273346	76789	2410129H14Rik	14	91.8498	91.8613	-1	4.94233
BxD	LIVER	MMG00273129	52023	D14Ertd581e	14	91.9152	91.9957	1	9.66734
BxD	LIVER	MMG00273321	105559	Mbnl2	14	113.431	113.536	1	9.29681
BxD	LIVER	MMG00282107	104445	Cdc42ep1	15	80.1872	80.1954	1	12.243
BxD	LIVER	MMG00282067	27373	Csnk1e	15	80.7624	80.7865	-1	6.62594
BxD	LIVER	MMG00281796	73826	Poldip3	15	84.7784	84.8018	-1	13.4482
BxD	LIVER	MMG00282932	12124	Biklk	15	85.1941	85.2119	1	21.7406
BxD	LIVER	MMG00282960	12257	Bzrp	15	85.2309	85.2415	1	22.7695
BxD	LIVER	MMG00281813	NULL	NULL	15	87.5503	87.5749	1	21.8282
BxD	LIVER	MMG00281142	NULL	NULL	15	88.0082	88.0086	-1	10.585
BxD	LIVER	MMG00282114	26874	Abcd2	15	92.8616	92.9045	-1	22.4499
BxD	LIVER	MMG00282113	67739	4930570C03Rik	15	99.8863	99.8946	1	4.49775
BxD	LIVER	MMG00282691	71919	2310042P20Rik	15	99.9405	99.9536	1	18.5549
BxD	LIVER	MMG00282654	18521	Pcbp2	15	104.567	104.593	1	22.233
BxD	LIVER	MMG00281373	26404	Map3k12	15	104.592	104.611	-1	19.7809
BxD	LIVER	MMG00285339	74374	4932416N17Rik	16	10.1049	10.2328	1	19.3798
BxD	LIVER	MMG00286555	66598	3110001I22Rik	16	13.2359	13.2423	1	9.24666
BxD	LIVER	MMG00285912	94184	AA415817	16	13.3975	13.4649	-1	80.0099
BxD	LIVER	MMG00288067	52910	D16Bwg1543e	16	27.1562	27.1571	1	37.6375
BxD	LIVER	MMG00285884	320213	Senp5	16	31.6745	31.7151	-1	21.1837
BxD	LIVER	MMG00286536	66994	1500031L02Rik	16	31.8118	31.82	1	10.0547
BxD	LIVER	MMG00287061	66061	0610012D17Rik	16	32.1319	32.1413	1	6.80812
BxD	LIVER	MMG00285545	69823	3830421F13Rik	16	32.5865	32.6175	1	6.68322
BxD	LIVER	MMG00286828	70757	Ptplb	16	34.7666	34.8508	1	11.2748
BxD	LIVER	MMG00285789	57738	Slc15a2	16	36.4895	36.5243	-1	12.4666
BxD	LIVER	MMG00286499	67657	Rabl3	16	37.2764	37.3088	1	7.22636
BxD	LIVER	MMG00286475	56375	B4galt4	16	38.5154	38.542	1	4.73394
BxD	LIVER	MMG00287271	74502	5430404G13Rik	16	46.11	46.1122	-1	5.34735
BxD	LIVER	MMG00285846	67581	4930451A13Rik	16	57.6204	57.6824	-1	12.0037
BxD	LIVER	MMG00286561	54613	Siat10	16	58.9854	59.0383	-1	28.7057
BxD	LIVER	MMG00286314	67014	Mina	16	59.9984	60.0187	1	20.3109
BxD	LIVER	MMG00287695	13052	Cxadr	16	79.5055	79.5069	1	11.667
BxD	LIVER	MMG00286751	12228	Btg3	16	79.527	79.5439	-1	5.03873
BxD	LIVER	MMG00286813	68001	1110004E09Rik	16	92.2788	92.2877	-1	12.071
BxD	LIVER	MMG00286452	50914	Olig1	16	92.6237	92.6258	1	6.32221
BxD	LIVER	MMG00285973	69857	1810053B23Rik	16	94.8908	94.9002	-1	11.7616
BxD	LIVER	MMG00286727	56173	Cldn14	16	95.4736	95.5613	-1	9.89217
BxD	LIVER	MMG00286502	114565	Zfp295	16	99.9549	99.9588	-1	18.8712
BxD	LIVER	MMG00293427	75964	5033403J15Rik	18	21.12	21.1319	-1	6.88438
BxD	LIVER	MMG00295339	67664	Rnf125	18	21.2516	21.2909	1	6.75423
BxD	LIVER	MMG00295084	170459	Stard4	18	33.3795	33.3919	-1	5.9382
BxD	LIVER	MMG00294928	52563	Cdc23	18	34.847	34.867	-1	5.05253
BxD	LIVER	MMG00295085	15526	Hspa9a	18	35.096	35.1128	-1	6.33583
BxD	LIVER	MMG00295282	67393	Cxxc5	18	36.2982	36.3014	1	9.79244
BxD	LIVER	MMG00295286	15115	Hars	18	36.8838	36.9004	-1	11.5491
BxD	LIVER	MMG00295101	225467	Pggt1b	18	47.0147	47.0557	-1	5.82732
BxD	LIVER	MMG00294794	14119	Fbn2	18	58.1128	58.3124	-1	4.87819
BxD	LIVER	MMG00295494	70799	4631422C13Rik	18	68.2072	68.2383	1	7.21249
BxD	LIVER	MMG00295030	17128	Smad4	18	74.019	74.0841	-1	6.04143
BxD	LIVER	MMG00295135	107029	Me2	18	74.1502	74.1955	-1	6.73493
BxD	LIVER	MMG00295322	76987	3110052N05Rik	18	76.9572	76.9845	1	14.9699
BxD	LIVER	MMG00297485	54391	Rfk	19	17.494	17.5013	1	5.85608
BxD	LIVER	MMG00297172	226025	Trpm3	19	22.9005	23.1337	1	13.2138
BxD	LIVER	MMG00298216	70273	2310051E17Rik	19	23.3128	23.3138	1	5.0232
BxD	LIVER	MMG00298032	72810	2810455D13Rik	19	23.8707	23.8724	1	22.6239
BxD	LIVER	MMG00298231	67188	2700046G09Rik	19	32.2029	32.2049	1	10.1056
BxD	LIVER	MMG00298274	74170	1810018P12Rik	19	32.4684	32.4693	1	10.1811
BxD	LIVER	MMG00297380	67979	Atad1	19	32.4746	32.5144	-1	5.53719
BxD	LIVER	MMG00298259	70567	5730455O13Rik	19	38.2379	38.2735	-1	15.8486
BxD	LIVER	MMG00297602	13098	Cyp2c39	19	39.5747	39.6323	-1	26.1919
BxD	LIVER	MMG00297603	13096	Cyp2c37	19	39.7808	39.8006	-1	5.95251
BxD	LIVER	MMG00298550	NULL	NULL	19	39.9063	39.9503	1	17.5607
BxD	LIVER	MMG00297686	13099	Cyp2c40	19	39.9803	40.0298	1	15.5381
BxD	LIVER	MMG00297429	83490	Pik3ap1	19	41.3398	41.4529	-1	11.6937
BxD	LIVER	MMG00297713	67432	0610010D20Rik	19	42.0969	42.122	1	13.3382
BxD	LIVER	MMG00297932	69534	Avpi1	19	42.175	42.1807	-1	4.36103
BxD	LIVER	MMG00298208	74580	4833409A17Rik	19	42.8377	42.8491	-1	13.2785
BxD	LIVER	MMG00297844	66388	Cutc	19	43.8485	43.8641	1	9.77817
BxD	LIVER	MMG00297129	20250	Scd2	19	44.3933	44.4061	1	4.42291
BxD	LIVER	MMG00297535	75146	4930538D17Rik	19	46.5464	46.5647	1	5.44239
BxD	LIVER	MMG00297552	71041	Rnf134	19	47.0326	47.0498	-1	4.65391
BxD	LIVER	MMG00297594	108689	0610009H20Rik	19	47.5043	47.5403	-1	6.26311
BxD	LIVER	MMG00297171	20874	Stk2	19	47.5833	47.6456	1	11.1295
BxD	LIVER	MMG00297123	12821	Col17a1	19	47.6495	47.6952	-1	5.68202
BxD	LIVER	MMG00297751	67788	6330577E15Rik	19	47.7349	47.7387	1	8.95441
BxD	LIVER	MMG00297879	14873	Gsto1	19	47.8637	47.8735	1	10.2091
BxD	LIVER	MMG00298125	73713	1110018J23Rik	19	53.6224	53.6462	-1	17.1338
BxD	LIVER	MMG00297204	66866	Nhlrc2	19	56.4862	56.5368	1	4.52987
BxD	LIVER	MMG00297689	72133	2610009I02Rik	19	57.343	57.3792	-1	4.86435
BxD	LIVER	MMG00298137	78832	2700078E11Rik	19	60.6395	60.6932	-1	54.0692
BxD	LIVER	MMG00297622	320443	9830127L17Rik	19	60.6457	60.6498	-1	9.45696
BxD	LIVER	MMG00297773	11757	Prdx3	19	61.0181	61.0286	1	6.87744
BxD	LIVER	MMG00297521	67894	1810055E12Rik	19	61.0564	61.081	-1	30.5791
BxH	ADIPOSE	MMG00203351	27395	Mrpl15	1	4.78002	4.79252	-1	6.70887
BxH	ADIPOSE	MMG00200631	76187	Adhfe1	1	9.64419	9.6739	1	13.3057
BxH	ADIPOSE	MMG00205411	26754	Cops5	1	10.1236	10.1367	-1	6.75883
BxH	ADIPOSE	MMG00201446	320492	A830018L16Rik	1	11.5167	12.092	1	25.4925
BxH	ADIPOSE	MMG00202610	29819	Stau2	1	16.5151	16.5463	-1	6.68717
BxH	ADIPOSE	MMG00204205	70397	1110020A09Rik	1	16.8373	16.8505	1	29.6939
BxH	ADIPOSE	MMG00202462	17215	Mcm3	1	20.9634	20.9804	-1	13.3805
BxH	ADIPOSE	MMG00203323	19076	Prim2	1	34.138	34.3544	-1	6.83134
BxH	ADIPOSE	MMG00206387	50785	Hs6st1	1	36.7708	36.809	1	8.33895
BxH	ADIPOSE	MMG00201519	56030	D1Bwg0491e	1	37.4887	37.6357	-1	4.70945
BxH	ADIPOSE	MMG00203989	67702	Rnf149	1	40.2408	40.2655	-1	4.97406
BxH	ADIPOSE	MMG00201075	226990	NULL	1	40.3539	40.3592	-1	4.6426
BxH	ADIPOSE	MMG00203995	75623	1700029F09Rik	1	44.9894	45.0042	-1	11.2573
BxH	ADIPOSE	MMG00206017	381259	NULL	1	60.6308	60.6503	-1	5.23014
BxH	ADIPOSE	MMG00200762	23792	Adam23	1	65.0358	65.1827	1	9.44996
BxH	ADIPOSE	MMG00203371	11363	Acadl	1	68.4088	68.4411	-1	15.1009
BxH	ADIPOSE	MMG00206061	17901	Myl1	1	68.5022	68.5225	-1	5.67743
BxH	ADIPOSE	MMG00200694	54380	Smarcal1	1	74.1575	74.2075	1	7.98181
BxH	ADIPOSE	MMG00202498	16011	Igfbp5	1	74.4458	74.4518	-1	7.20304
BxH	ADIPOSE	MMG00203959	76709	Arpc2	1	75.8014	75.8325	1	9.45277
BxH	ADIPOSE	MMG00205415	68818	1110060O18Rik	1	76.7189	76.7217	1	9.17858
BxH	ADIPOSE	MMG00204350	52231	D1Ertd161e	1	76.7424	76.7495	1	6.8683
BxH	ADIPOSE	MMG00200760	19275	Ptprn	1	76.7969	76.8171	-1	6.70593
BxH	ADIPOSE	MMG00206241	98733	AW822216	1	77.042	77.0571	-1	4.34669
BxH	ADIPOSE	MMG00203101	23874	Farslb	1	80.1622	80.2266	-1	27.7425
BxH	ADIPOSE	MMG00200138	69368	Wdfy1	1	81.5044	81.5407	-1	46.6787
BxH	ADIPOSE	MMG00204115	69163	Mrpl44	1	81.5568	81.5604	1	19.8367
BxH	ADIPOSE	MMG00202657	20720	Serpine2	1	81.5732	81.6386	-1	11.0862
BxH	ADIPOSE	MMG00204388	15559	Htr2b	1	87.9814	87.9931	-1	4.55882
BxH	ADIPOSE	MMG00206242	171531	Mlph	1	92.8275	92.8636	1	4.73663
BxH	ADIPOSE	MMG00201570	16978	Lrrfip1	1	92.968	93.045	1	7.50789
BxH	ADIPOSE	MMG00206268	27392	Pign	1	107.86	108.015	-1	10.4919
BxH	ADIPOSE	MMG00200211	73103	3110009E18Rik	1	122.661	122.729	1	33.991
BxH	ADIPOSE	MMG00201481	74150	Slc35f5	1	128.256	128.291	1	5.04141
BxH	ADIPOSE	MMG00201410	213452	A930019K20Rik	1	135.297	135.343	1	67.7896
BxH	ADIPOSE	MMG00205197	68507	Ppfia4	1	137.208	137.244	-1	58.0861
BxH	ADIPOSE	MMG00201604	13924	Ptprv	1	137.987	138.009	-1	27.7273
BxH	ADIPOSE	MMG00206130	21854	Timm17a	1	138.221	138.233	-1	7.44871
BxH	ADIPOSE	MMG00205442	77552	9330132O05Rik	1	138.291	138.295	-1	8.34899
BxH	ADIPOSE	MMG00204248	13007	Csrp1	1	138.649	138.668	1	6.58618
BxH	ADIPOSE	MMG00205164	27280	Phlda3	1	138.682	138.685	1	11.5195
BxH	ADIPOSE	MMG00200239	69367	Glrx2	1	146.905	146.912	1	8.81557
BxH	ADIPOSE	MMG00205978	56207	Uchl5	1	146.943	146.973	1	9.24798
BxH	ADIPOSE	MMG00202491	19735	Rgs2	1	147.166	147.17	-1	5.16428
BxH	ADIPOSE	MMG00200737	20652	Soat1	1	159.895	159.932	-1	4.5943
BxH	ADIPOSE	MMG00203312	215015	C530043G21Rik	1	160.146	160.184	-1	30.0251
BxH	ADIPOSE	MMG00205441	69953	2810025M15Rik	1	160.877	160.885	1	27.186
BxH	ADIPOSE	MMG00201560	329278	Tnn	1	163.625	163.693	-1	21.072
BxH	ADIPOSE	MMG00203276	64659	Mrps14	1	163.736	163.742	1	19.0848
BxH	ADIPOSE	MMG00200209	14455	Gas5	1	164.602	164.606	1	67.053
BxH	ADIPOSE	MMG00201783	226554	9630020E24Rik	1	165.56	166.031	-1	7.78014
BxH	ADIPOSE	MMG00205440	71633	4833414E09Rik	1	172.134	172.135	-1	5.18862
BxH	ADIPOSE	MMG00204022	19737	Rgs5	1	173.409	173.447	1	15.0967
BxH	ADIPOSE	MMG00203552	98434	AI838577	1	173.725	173.728	-1	21.0412
BxH	ADIPOSE	MMG00200542	18214	Ddr2	1	173.731	173.864	-1	19.0977
BxH	ADIPOSE	MMG00202556	107652	Uap1	1	173.896	173.929	-1	12.4455
BxH	ADIPOSE	MMG00201267	269140	NULL	1	174.002	174.005	1	9.36607
BxH	ADIPOSE	MMG00201649	26904	Eat2	1	174.031	174.041	1	6.46364
BxH	ADIPOSE	MMG00201407	320078	4832415H08Rik	1	174.415	174.453	1	15.6643
BxH	ADIPOSE	MMG00200293	226641	Atf6	1	174.478	174.638	-1	11.1719
BxH	ADIPOSE	MMG00205338	80915	Dusp12	1	174.644	174.656	-1	40.3465
BxH	ADIPOSE	MMG00205290	98752	BB219290	1	174.688	174.699	-1	21.0031
BxH	ADIPOSE	MMG00205333	14131	Fcgr3	1	174.825	174.834	-1	4.73383
BxH	ADIPOSE	MMG00206039	75472	1700009P17Rik	1	174.904	174.909	1	46.4866
BxH	ADIPOSE	MMG00203239	66425	Pcp4l1	1	175.031	175.054	-1	5.29042
BxH	ADIPOSE	MMG00206382	240913	Adamts4	1	175.108	175.118	1	12.6568
BxH	ADIPOSE	MMG00203185	NULL	NULL	1	175.135	175.139	-1	84.3413
BxH	ADIPOSE	MMG00204035	22278	Usf1	1	175.269	175.276	1	58.4842
BxH	ADIPOSE	MMG00202392	16456	F11r	1	175.295	175.322	1	68.4705
BxH	ADIPOSE	MMG00205989	16429	Itln	1	175.376	175.393	-1	98.1198
BxH	ADIPOSE	MMG00203344	18106	Cd244	1	175.417	175.441	1	19.429
BxH	ADIPOSE	MMG00202394	30925	Ly108	1	175.775	175.802	1	15.8944
BxH	ADIPOSE	MMG00201815	12847	Copa	1	175.941	175.98	1	14.3015
BxH	ADIPOSE	MMG00201365	98193	D1Ucla4	1	176.006	176.053	1	14.7552
BxH	ADIPOSE	MMG00200531	98660	Atp1a2	1	176.132	176.156	-1	35.857
BxH	ADIPOSE	MMG00205335	98365	Slamf9	1	176.334	176.337	1	9.32997
BxH	ADIPOSE	MMG00204033	240916	NULL	1	176.416	176.423	1	24.0467
BxH	ADIPOSE	MMG00203406	236312	AI447904	1	177.494	177.51	1	87.1943
BxH	ADIPOSE	MMG00200292	NULL	NULL	1	177.537	177.543	1	20.8616
BxH	ADIPOSE	MMG00203214	381308	Mnda	1	177.728	177.77	-1	6.32054
BxH	ADIPOSE	MMG00206413	15950	Ifi203	1	177.778	177.8	-1	6.97673
BxH	ADIPOSE	MMG00204031	26388	Ifi202b	1	177.82	177.888	-1	151.506
BxH	ADIPOSE	MMG00201119	NULL	NULL	1	188.254	188.274	-1	9.58845
BxH	ADIPOSE	MMG00204419	226777	C130074G19Rik	1	188.515	188.525	-1	6.94517
BxH	ADIPOSE	MMG00202640	23827	Bpnt1	1	188.975	189	1	41.4721
BxH	ADIPOSE	MMG00205122	381319	9130211I03Rik	1	194.854	194.856	-1	9.63909
BxH	ADIPOSE	MMG00203150	22782	Slc30a1	1	195.691	195.694	1	4.5574
BxH	ADIPOSE	MMG00209108	241327	4932431K08Rik	2	39.2357	39.2644	1	17.9026
BxH	ADIPOSE	MMG00208675	227835	E330008O22Rik	2	44.8682	45.1654	-1	4.54494
BxH	ADIPOSE	MMG00213891	24136	Zfhx1b	2	45.2909	45.4168	-1	7.15568
BxH	ADIPOSE	MMG00209636	71684	0610033I05Rik	2	52.2601	52.2708	-1	42.9951
BxH	ADIPOSE	MMG00207165	21930	Tnfaip6	2	52.3738	52.3923	1	25.4451
BxH	ADIPOSE	MMG00208637	51869	D2Ertd145e	2	52.4478	52.4578	1	11.9261
BxH	ADIPOSE	MMG00209073	18227	Nr4a2	2	57.3418	57.3489	-1	31.3848
BxH	ADIPOSE	MMG00210583	241424	A230052E19Rik	2	66.0706	66.156	1	5.2084
BxH	ADIPOSE	MMG00210144	20823	Ssb	2	70.1519	70.162	1	10.1083
BxH	ADIPOSE	MMG00207984	78830	Slc25a12	2	71.6155	71.7088	-1	20.2033
BxH	ADIPOSE	MMG00207849	66559	Metapl1	2	71.7946	71.8664	1	64.2718
BxH	ADIPOSE	MMG00208514	13390	Dlx1	2	71.8707	71.8752	1	7.64684
BxH	ADIPOSE	MMG00207183	241490	NULL	2	76.7644	76.778	1	171.922
BxH	ADIPOSE	MMG00207979	20378	Frzb	2	80.7743	80.8097	-1	5.32773
BxH	ADIPOSE	MMG00207261	68082	Dusp19	2	80.9795	80.994	1	12.3989
BxH	ADIPOSE	MMG00210041	19074	Prg2	2	85.3467	85.3498	1	8.74405
BxH	ADIPOSE	MMG00209511	258572	Olfr1032	2	86.374	86.3749	1	9.73909
BxH	ADIPOSE	MMG00209491	258571	Olfr1033	2	86.4075	86.4085	1	24.4647
BxH	ADIPOSE	MMG00211904	258245	Olfr1036	2	86.4127	86.4136	1	9.07463
BxH	ADIPOSE	MMG00206829	241556	NULL	2	93.8177	93.9504	-1	97.556
BxH	ADIPOSE	MMG00209814	14043	Ext2	2	94.3116	94.4143	-1	15.1667
BxH	ADIPOSE	MMG00211476	69113	1810020C19Rik	2	94.5966	94.6245	-1	19.3138
BxH	ADIPOSE	MMG00207911	76501	Commd9	2	102.102	102.117	1	18.6221
BxH	ADIPOSE	MMG00206700	53872	Gpiap1	2	103.997	104.03	-1	4.36814
BxH	ADIPOSE	MMG00207853	57443	Fbxo3	2	104.26	104.287	1	50.527
BxH	ADIPOSE	MMG00207138	12509	Cd59a	2	104.302	104.378	1	9.94021
BxH	ADIPOSE	MMG00210056	68243	A930018P22Rik	2	104.386	104.388	1	6.1138
BxH	ADIPOSE	MMG00212132	NULL	NULL	2	105.051	105.052	-1	13.2458
BxH	ADIPOSE	MMG00207861	211936	NULL	2	105.216	105.264	1	99.6735
BxH	ADIPOSE	MMG00209725	19672	Rcn	2	105.651	105.663	-1	14.4345
BxH	ADIPOSE	MMG00209585	66541	1500034J20Rik	2	106.168	106.231	1	7.10249
BxH	ADIPOSE	MMG00207890	99349	1700030A21Rik	2	106.23	106.267	-1	21.7282
BxH	ADIPOSE	MMG00207806	212772	2700007P21Rik	2	107.243	107.249	-1	14.3454
BxH	ADIPOSE	MMG00206666	12064	Bdnf	2	109.804	109.856	1	7.99526
BxH	ADIPOSE	MMG00206675	22343	Lin7c	2	110.02	110.03	1	39.1864
BxH	ADIPOSE	MMG00210614	107515	Gpr48	2	110.048	110.144	1	15.0776
BxH	ADIPOSE	MMG00207801	68201	2810027O19Rik	2	110.147	110.174	1	40.1618
BxH	ADIPOSE	MMG00209662	67606	1110018M03Rik	2	110.49	110.492	-1	43.7279
BxH	ADIPOSE	MMG00210116	66181	Nola3	2	112.487	112.488	1	122.797
BxH	ADIPOSE	MMG00208492	68032	2610318K02Rik	2	112.588	112.593	-1	5.63402
BxH	ADIPOSE	MMG00207893	20394	Sgne1	2	114.048	114.101	-1	7.22488
BxH	ADIPOSE	MMG00213949	11834	Aqr	2	114.372	114.446	-1	167.499
BxH	ADIPOSE	MMG00208604	66632	5730421E18Rik	2	114.787	114.925	-1	15.2464
BxH	ADIPOSE	MMG00206831	12236	Bub1b	2	118.869	118.912	1	9.11104
BxH	ADIPOSE	MMG00209666	72136	D4st1	2	119.197	119.199	1	17.3771
BxH	ADIPOSE	MMG00211037	76464	2310043D08Rik	2	119.317	119.34	1	7.31254
BxH	ADIPOSE	MMG00210135	320415	2010323F13Rik	2	119.438	119.443	1	82.4764
BxH	ADIPOSE	MMG00207130	228543	Rhov	2	119.539	119.541	-1	5.47374
BxH	ADIPOSE	MMG00209991	66602	1700020I14Rik	2	119.865	119.872	1	5.78298
BxH	ADIPOSE	MMG00210086	70645	5730547N13Rik	2	119.879	119.889	-1	10.6956
BxH	ADIPOSE	MMG00212066	76246	Gtl7	2	119.945	119.981	1	11.8013
BxH	ADIPOSE	MMG00210242	228550	Itpka	2	120.013	120.022	1	14.6519
BxH	ADIPOSE	MMG00213810	29808	Mga	2	120.173	120.235	1	13.9931
BxH	ADIPOSE	MMG00206673	329502	2310026J01Rik	2	120.442	120.515	-1	16.6933
BxH	ADIPOSE	MMG00208038	211499	A930025J12Rik	2	120.626	120.674	-1	66.588
BxH	ADIPOSE	MMG00209086	228557	NULL	2	120.674	120.693	1	12.3256
BxH	ADIPOSE	MMG00209259	20619	Snap23	2	120.838	120.871	1	22.6737
BxH	ADIPOSE	MMG00207811	66296	2410007P03Rik	2	120.88	120.89	1	9.78793
BxH	ADIPOSE	MMG00211430	NULL	NULL	2	120.899	120.905	1	30.9003
BxH	ADIPOSE	MMG00210648	68968	Cdan1	2	120.987	120.995	-1	6.84276
BxH	ADIPOSE	MMG00207269	17151	Ccndbp1	2	121.279	121.287	1	15.5333
BxH	ADIPOSE	MMG00210146	67693	2310003F16Rik	2	121.727	121.729	1	15.849
BxH	ADIPOSE	MMG00208705	67532	Mfap1	2	121.731	121.744	-1	68.8561
BxH	ADIPOSE	MMG00206835	319996	D130060C09Rik	2	122.105	122.174	1	28.7641
BxH	ADIPOSE	MMG00210607	329506	D2Ertd485e	2	122.194	122.251	1	13.518
BxH	ADIPOSE	MMG00209730	78655	Eif3s1	2	122.285	122.291	1	18.3451
BxH	ADIPOSE	MMG00210034	12010	B2m	2	122.385	122.391	1	15.7818
BxH	ADIPOSE	MMG00210283	70928	Rnf36	2	122.398	122.417	1	9.59057
BxH	ADIPOSE	MMG00209227	20322	Sdh1	2	122.473	122.503	1	27.3573
BxH	ADIPOSE	MMG00210602	99439	Duox2	2	122.553	122.585	1	17.0377
BxH	ADIPOSE	MMG00210549	NULL	NULL	2	122.868	122.87	1	83.4722
BxH	ADIPOSE	MMG00212100	NULL	NULL	2	122.876	122.879	1	6.3807
BxH	ADIPOSE	MMG00209804	317750	F630045L20Rik	2	125.323	125.344	1	106.505
BxH	ADIPOSE	MMG00207171	17876	Myef2	2	125.344	125.372	-1	128.812
BxH	ADIPOSE	MMG00210367	58521	Cri1	2	125.928	125.93	1	9.39868
BxH	ADIPOSE	MMG00207834	69185	1810033A06Rik	2	126.409	126.42	1	39.2753
BxH	ADIPOSE	MMG00209144	15186	Hdc	2	126.845	126.87	-1	7.54972
BxH	ADIPOSE	MMG00206678	84092	Usp8	2	126.959	127.011	1	8.75537
BxH	ADIPOSE	MMG00207671	NULL	NULL	2	126.961	126.961	-1	5.04542
BxH	ADIPOSE	MMG00208437	109778	Blvra	2	127.322	127.349	1	5.02761
BxH	ADIPOSE	MMG00207922	68126	B430104H02Rik	2	127.688	127.696	-1	6.05154
BxH	ADIPOSE	MMG00208538	56461	Csen	2	127.708	127.773	-1	14.4229
BxH	ADIPOSE	MMG00207941	72180	2810405K07Rik	2	127.827	127.836	-1	98.1281
BxH	ADIPOSE	MMG00209756	228576	BC012256	2	127.956	127.981	-1	16.7748
BxH	ADIPOSE	MMG00208069	74121	1200014P05Rik	2	128.106	128.375	1	36.9403
BxH	ADIPOSE	MMG00213836	17222	Anapc1	2	128.864	128.939	-1	14.5757
BxH	ADIPOSE	MMG00207207	17289	Mertk	2	128.95	129.054	1	13.5907
BxH	ADIPOSE	MMG00207180	57432	Zc3hdc8	2	129.178	129.195	-1	11.9259
BxH	ADIPOSE	MMG00206719	20017	Rpo1-2	2	129.353	129.378	1	25.6642
BxH	ADIPOSE	MMG00207909	66170	1110027L01Rik	2	129.381	129.386	1	24.5123
BxH	ADIPOSE	MMG00208458	20638	Snrpb	2	130.423	130.431	-1	17.3943
BxH	ADIPOSE	MMG00210201	67134	Nol5a	2	130.526	130.531	1	28.0924
BxH	ADIPOSE	MMG00207914	19262	Ptpra	2	130.646	130.696	1	12.5021
BxH	ADIPOSE	MMG00211544	99045	AI648866	2	130.706	130.708	1	75.5169
BxH	ADIPOSE	MMG00207840	18538	Pcna	2	132.392	132.396	-1	8.80212
BxH	ADIPOSE	MMG00207977	66926	3300001M20Rik	2	132.947	132.958	-1	15.9992
BxH	ADIPOSE	MMG00207843	66634	Mcm8	2	132.959	132.987	1	4.851
BxH	ADIPOSE	MMG00208474	67877	Nat5	2	145.976	145.989	1	24.5425
BxH	ADIPOSE	MMG00206800	17957	Napb	2	149.091	149.129	-1	4.77514
BxH	ADIPOSE	MMG00207158	19700	Rem1	2	153.37	153.378	1	9.20916
BxH	ADIPOSE	MMG00210061	66405	2400002F11Rik	2	153.43	153.431	1	18.5414
BxH	ADIPOSE	MMG00209222	228788	BC020535	2	153.809	153.825	1	8.83483
BxH	ADIPOSE	MMG00206742	99237	Tm9sf4	2	153.904	153.953	1	7.42647
BxH	ADIPOSE	MMG00207388	228807	NULL	2	155.239	155.272	1	9.06738
BxH	ADIPOSE	MMG00209204	67204	Eif2s2	2	155.497	155.518	-1	10.1638
BxH	ADIPOSE	MMG00209707	269378	Ahcy	2	155.685	155.7	-1	5.52321
BxH	ADIPOSE	MMG00210127	67068	Dncl2a	2	155.862	155.876	1	9.43506
BxH	ADIPOSE	MMG00209146	66734	Map1lc3a	2	155.902	155.903	1	12.4292
BxH	ADIPOSE	MMG00206720	68728	Trp53inp2	2	156.007	156.015	1	4.3694
BxH	ADIPOSE	MMG00208669	207182	Ggtl3	2	156.116	156.14	-1	6.94892
BxH	ADIPOSE	MMG00208073	60525	Acas2	2	156.143	156.188	1	21.2645
BxH	ADIPOSE	MMG00210189	14854	Gss	2	156.188	156.218	-1	17.8729
BxH	ADIPOSE	MMG00207906	56407	Trpc4ap	2	156.26	156.318	-1	4.45943
BxH	ADIPOSE	MMG00210192	108687	9530090G24Rik	2	156.327	156.355	-1	9.67986
BxH	ADIPOSE	MMG00207808	19124	Procr	2	156.377	156.381	1	5.033
BxH	ADIPOSE	MMG00207222	16418	Itgb4bp	2	156.445	156.452	-1	9.84716
BxH	ADIPOSE	MMG00209147	56046	2410003P15Rik	2	156.472	156.555	-1	11.3405
BxH	ADIPOSE	MMG00209192	14563	Gdf5	2	156.566	156.571	-1	18.9214
BxH	ADIPOSE	MMG00210999	16328	Cep2	2	156.617	156.624	1	8.17884
BxH	ADIPOSE	MMG00209705	18041	Nfs1	2	156.749	156.769	-1	39.147
BxH	ADIPOSE	MMG00210670	NULL	NULL	2	156.822	156.933	1	6.60897
BxH	ADIPOSE	MMG00210165	19018	Scand1	2	156.938	156.938	-1	18.7308
BxH	ADIPOSE	MMG00210580	69161	Manbal	2	157.993	158.022	1	45.9366
BxH	ADIPOSE	MMG00209145	66642	Ctnnbl1	2	158.363	158.517	1	6.2169
BxH	ADIPOSE	MMG00210132	16803	Lbp	2	158.932	158.958	1	26.8182
BxH	ADIPOSE	MMG00210573	71081	4933416E03Rik	2	160.573	160.607	1	4.53978
BxH	ADIPOSE	MMG00207149	11486	Ada	2	164.341	164.364	-1	46.8958
BxH	ADIPOSE	MMG00210339	22403	Wisp2	2	164.435	164.447	1	5.63489
BxH	ADIPOSE	MMG00208519	54401	Ywhab	2	164.609	164.633	1	4.51464
BxH	ADIPOSE	MMG00209203	67145	Tomm34	2	164.668	164.685	-1	14.9842
BxH	ADIPOSE	MMG00209255	17183	Matn4	2	165.003	165.019	-1	7.24914
BxH	ADIPOSE	MMG00207170	66460	2610042O14Rik	2	165.075	165.079	1	79.5986
BxH	ADIPOSE	MMG00209172	14049	Eya2	2	166.269	166.385	1	11.296
BxH	ADIPOSE	MMG00209205	228880	3632413B07Rik	2	166.399	166.498	-1	10.4253
BxH	ADIPOSE	MMG00210231	16776	Lama5	2	179.988	180.037	-1	13.311
BxH	ADIPOSE	MMG00209242	72075	Ogfr	2	180.401	180.407	1	14.9487
BxH	ADIPOSE	MMG00210068	66496	2700038C09Rik	2	181.035	181.037	1	17.5236
BxH	ADIPOSE	MMG00209196	66314	Tpd52l2	2	181.345	181.365	1	12.7001
BxH	ADIPOSE	MMG00210145	13002	Dnajc5	2	181.394	181.397	1	17.6052
BxH	ADIPOSE	MMG00215801	170753	NULL	3	9.56389	9.74737	-1	14.1042
BxH	ADIPOSE	MMG00218949	NULL	NULL	3	15.8581	15.8584	-1	67.0555
BxH	ADIPOSE	MMG00215318	13123	Cyp7b1	3	17.9833	18.0153	-1	4.53568
BxH	ADIPOSE	MMG00216610	18583	Pde7a	3	19.1569	19.196	-1	10.1589
BxH	ADIPOSE	MMG00215994	70808	4632415L05Rik	3	19.9591	19.9602	1	55.7993
BxH	ADIPOSE	MMG00215815	22401	Wig1	3	33.2387	33.2695	-1	10.0001
BxH	ADIPOSE	MMG00215332	67576	4930429B21Rik	3	33.2696	33.2713	1	5.04645
BxH	ADIPOSE	MMG00217169	14696	Gnb4	3	33.4877	33.5207	-1	51.7742
BxH	ADIPOSE	MMG00214954	58869	Pex2	3	33.8542	33.9868	-1	10.1388
BxH	ADIPOSE	MMG00217328	67120	Ttc14	3	34.7629	34.7707	1	46.6967
BxH	ADIPOSE	MMG00215671	114893	Tes3	3	36.8473	36.885	-1	5.88818
BxH	ADIPOSE	MMG00215420	50911	Exosc9	3	37.5022	37.5153	1	7.50899
BxH	ADIPOSE	MMG00217266	71492	Bbs7	3	37.5227	37.563	-1	7.14611
BxH	ADIPOSE	MMG00216010	207175	Cetn4	3	38.2582	38.262	-1	11.4682
BxH	ADIPOSE	MMG00216658	72175	2810423E13Rik	3	41.8207	41.8522	-1	14.225
BxH	ADIPOSE	MMG00215913	18526	Pcdh10	3	46.6253	46.6298	1	7.04001
BxH	ADIPOSE	MMG00215890	73173	Pcdh18	3	51.166	51.1802	-1	20.5478
BxH	ADIPOSE	MMG00216696	12457	Ccrn4l	3	52.7498	52.8024	-1	27.1615
BxH	ADIPOSE	MMG00216133	74838	Narg1	3	52.8669	52.9248	1	13.6341
BxH	ADIPOSE	MMG00216556	211666	Mgst2	3	53.1071	53.1105	1	40.2573
BxH	ADIPOSE	MMG00215460	NULL	NULL	3	53.1892	53.1983	-1	32.4195
BxH	ADIPOSE	MMG00217307	20439	Siah2	3	60.0794	60.0968	-1	12.1323
BxH	ADIPOSE	MMG00218422	NULL	NULL	3	61.3769	61.3971	1	9.10584
BxH	ADIPOSE	MMG00215716	67758	Aadac	3	61.4562	61.4645	1	9.98818
BxH	ADIPOSE	MMG00215439	84112	Gpr91	3	61.5076	61.5133	1	14.6585
BxH	ADIPOSE	MMG00216754	14658	Glrb	3	82.6799	82.7484	-1	8.97024
BxH	ADIPOSE	MMG00215905	60596	Gucy1a3	3	83.9272	83.9805	-1	21.3492
BxH	ADIPOSE	MMG00218177	329687	NULL	3	84.6994	84.7021	-1	52.2842
BxH	ADIPOSE	MMG00215563	99571	Fgg	3	84.8475	84.8546	1	7.3411
BxH	ADIPOSE	MMG00215897	229473	D930015E06Rik	3	85.7515	85.8945	-1	8.887
BxH	ADIPOSE	MMG00216154	76915	2610034E18Rik	3	85.9426	86.0108	-1	6.72398
BxH	ADIPOSE	MMG00216282	229488	9930021J17Rik	3	87.6222	87.6843	-1	44.5544
BxH	ADIPOSE	MMG00216132	20091	Rps3a	3	88.1008	88.1055	-1	55.2963
BxH	ADIPOSE	MMG00214909	80891	Msr2	3	89.331	89.3439	-1	24.9413
BxH	ADIPOSE	MMG00214939	15191	Hdgf	3	89.9914	90.0011	1	9.5452
BxH	ADIPOSE	MMG00216429	66353	2310007A19Rik	3	97.1628	97.1714	-1	5.14852
BxH	ADIPOSE	MMG00216261	107650	Pik4cb	3	97.6759	97.7077	1	6.30969
BxH	ADIPOSE	MMG00215290	60365	Rbm8	3	99.4048	99.4078	1	44.1667
BxH	ADIPOSE	MMG00216646	213121	4732436F15Rik	3	99.4452	99.4659	1	14.8613
BxH	ADIPOSE	MMG00215247	67549	4933412D19Rik	3	99.6443	99.6786	-1	12.5325
BxH	ADIPOSE	MMG00216277	269470	Wdr3	3	103.169	103.193	-1	9.07124
BxH	ADIPOSE	MMG00216757	14547	Gdap2	3	103.193	103.238	1	16.795
BxH	ADIPOSE	MMG00217929	74044	Ttf2	3	103.975	104.005	-1	34.8395
BxH	ADIPOSE	MMG00216713	70747	6330415F13Rik	3	105.829	105.866	1	5.44089
BxH	ADIPOSE	MMG00215075	229681	St7l	3	107.979	108.04	1	7.2231
BxH	ADIPOSE	MMG00215264	11542	Adora3	3	109.025	109.029	1	7.48535
BxH	ADIPOSE	MMG00215568	12655	Chi3l3	3	109.275	109.295	-1	21.473
BxH	ADIPOSE	MMG00215691	66500	Slc30a7	3	119.283	119.322	-1	6.25656
BxH	ADIPOSE	MMG00217259	210529	G430022H21Rik	3	126.917	126.935	-1	7.78779
BxH	ADIPOSE	MMG00216211	271970	9330196J05Rik	3	129.892	129.968	1	62.2788
BxH	ADIPOSE	MMG00217209	71481	8430410J10Rik	3	131.212	131.343	-1	58.1655
BxH	ADIPOSE	MMG00217683	68436	1100001I22Rik	3	134.323	134.327	-1	18.6311
BxH	ADIPOSE	MMG00216081	51788	H2afz	3	141.789	141.791	1	7.45287
BxH	ADIPOSE	MMG00217308	108943	Rg9mtd2	3	142.068	142.082	1	11.5668
BxH	ADIPOSE	MMG00217206	69117	Adh6a	3	142.243	142.254	1	6.68231
BxH	ADIPOSE	MMG00216679	71749	Adh6-ps1	3	142.298	142.313	1	5.64532
BxH	ADIPOSE	MMG00215719	26876	Adh4	3	142.34	142.355	1	5.42233
BxH	ADIPOSE	MMG00217051	71355	Col24a1	3	149.457	149.47	1	7.77412
BxH	ADIPOSE	MMG00217327	65086	Edg7	3	150.139	150.204	1	8.51038
BxH	ADIPOSE	MMG00216774	99899	A430056A10Rik	3	155.635	155.654	-1	35.1705
BxH	ADIPOSE	MMG00215729	15061	H28	3	155.663	155.667	-1	116.877
BxH	ADIPOSE	MMG00215923	108946	Zzz3	3	156.302	156.365	1	7.77832
BxH	ADIPOSE	MMG00215021	12972	Cryz	3	158.673	158.7	1	5.35767
BxH	ADIPOSE	MMG00224380	116940	Ncoa6ip	4	3.50216	3.54222	1	6.98925
BxH	ADIPOSE	MMG00224282	67427	Rps20	4	3.76162	3.76275	-1	5.62385
BxH	ADIPOSE	MMG00228961	65973	Asph	4	9.37623	9.59596	-1	5.76781
BxH	ADIPOSE	MMG00224083	66401	Nudt2	4	41.5127	41.5285	1	11.0047
BxH	ADIPOSE	MMG00224813	71901	2310028H24Rik	4	41.5665	41.6171	-1	18.9754
BxH	ADIPOSE	MMG00229365	14430	Galt	4	41.8029	41.8061	1	4.50745
BxH	ADIPOSE	MMG00224295	20301	Ccl27	4	41.8169	41.8176	-1	94.4041
BxH	ADIPOSE	MMG00224177	24047	Ccl19	4	42.045	42.047	-1	20.058
BxH	ADIPOSE	MMG00229329	56703	Pigo	4	42.3075	42.3156	-1	7.04401
BxH	ADIPOSE	MMG00228964	22249	Unc13a	4	42.3488	42.5547	1	5.47302
BxH	ADIPOSE	MMG00229477	230103	Npr2	4	42.9218	42.9411	1	15.8134
BxH	ADIPOSE	MMG00228694	381522	E230008N13Rik	4	45.18	45.1992	1	11.8883
BxH	ADIPOSE	MMG00225998	329841	BC022630	4	45.894	45.9197	-1	12.2114
BxH	ADIPOSE	MMG00224354	19359	Rad23b	4	55.0296	55.0708	1	4.43009
BxH	ADIPOSE	MMG00228977	230249	AI314180	4	58.5527	58.6654	-1	7.21622
BxH	ADIPOSE	MMG00229635	72748	2810435D12Rik	4	61.0638	61.0669	-1	42.2023
BxH	ADIPOSE	MMG00229297	17025	Alad	4	61.0739	61.0848	-1	51.8523
BxH	ADIPOSE	MMG00223894	70122	Mllt3	4	86.4982	86.7588	-1	10.7006
BxH	ADIPOSE	MMG00229639	67753	4930579C15Rik	4	93.9558	93.9771	-1	5.88651
BxH	ADIPOSE	MMG00224003	NULL	NULL	4	93.9952	94.0019	-1	14.7822
BxH	ADIPOSE	MMG00228513	320713	C130067A03Rik	4	94.0127	94.0274	-1	7.70913
BxH	ADIPOSE	MMG00224705	75578	2310009E04Rik	4	94.6336	94.9753	1	6.57445
BxH	ADIPOSE	MMG00228992	72685	Dnajc6	4	100.41	100.503	1	43.8766
BxH	ADIPOSE	MMG00224329	18578	Pde4b	4	101.115	101.466	1	6.04278
BxH	ADIPOSE	MMG00224711	108079	Prkaa2	4	103.895	103.97	-1	34.7335
BxH	ADIPOSE	MMG00229085	67916	Ppap2b	4	104.017	104.091	1	14.331
BxH	ADIPOSE	MMG00223898	329908	Usp24	4	105.176	105.221	1	75.0028
BxH	ADIPOSE	MMG00225949	72686	NULL	4	105.247	105.301	1	22.2961
BxH	ADIPOSE	MMG00226595	329909	4732441L20Rik	4	105.359	105.366	-1	10.0556
BxH	ADIPOSE	MMG00229654	70754	6330404A07Rik	4	105.994	105.995	-1	13.9214
BxH	ADIPOSE	MMG00225610	72938	2900042B11Rik	4	106.114	106.14	1	7.10898
BxH	ADIPOSE	MMG00224233	18392	Orc1l	4	107.439	107.475	1	4.4176
BxH	ADIPOSE	MMG00224822	100273	Osbpl9	4	107.921	107.978	-1	7.66342
BxH	ADIPOSE	MMG00228508	68276	4930584N22Rik	4	115.713	115.716	-1	5.47644
BxH	ADIPOSE	MMG00223779	76608	1700064K09Rik	4	115.904	115.913	1	5.21937
BxH	ADIPOSE	MMG00224826	12795	Plk3	4	116.037	116.043	-1	22.8625
BxH	ADIPOSE	MMG00229278	27028	Ermap	4	118.29	118.304	-1	5.28135
BxH	ADIPOSE	MMG00226497	NULL	NULL	4	118.34	118.347	-1	4.83873
BxH	ADIPOSE	MMG00229595	22608	Nsep1	4	118.393	118.409	-1	59.9227
BxH	ADIPOSE	MMG00228539	15181	Hdac1	4	128.429	128.456	-1	27.3258
BxH	ADIPOSE	MMG00224085	66264	1810010N17Rik	4	128.533	128.537	-1	45.0452
BxH	ADIPOSE	MMG00225589	109658	NULL	4	128.553	128.554	-1	6.93734
BxH	ADIPOSE	MMG00228696	230770	NULL	4	128.59	128.61	-1	4.64429
BxH	ADIPOSE	MMG00229014	230775	Bai2	4	128.905	128.936	1	12.6844
BxH	ADIPOSE	MMG00224916	100226	Stx12	4	131.74	131.77	-1	18.9305
BxH	ADIPOSE	MMG00228891	230789	BC008163	4	131.786	131.808	-1	16.2261
BxH	ADIPOSE	MMG00228979	230793	D030015G18Rik	4	131.897	131.963	1	18.2352
BxH	ADIPOSE	MMG00229295	53608	Map3k6	4	132.127	132.139	1	12.746
BxH	ADIPOSE	MMG00224926	100342	4732473B16Rik	4	132.366	132.374	1	5.20037
BxH	ADIPOSE	MMG00229529	18221	Nudc	4	132.418	132.432	-1	8.69245
BxH	ADIPOSE	MMG00229610	23957	Nr0b2	4	132.439	132.442	1	7.33258
BxH	ADIPOSE	MMG00228509	242691	D930035B09Rik	4	132.461	132.47	1	37.0231
BxH	ADIPOSE	MMG00229433	230801	D430024F16Rik	4	132.546	132.558	-1	4.55339
BxH	ADIPOSE	MMG00229576	15331	Hmgn2	4	132.82	132.823	-1	36.015
BxH	ADIPOSE	MMG00223909	67422	Dhdds	4	132.825	132.856	-1	7.65192
BxH	ADIPOSE	MMG00224182	73723	Sh3bgrl3	4	132.983	132.984	-1	5.78704
BxH	ADIPOSE	MMG00229457	70012	2410030J07Rik	4	132.985	133.043	-1	6.81183
BxH	ADIPOSE	MMG00226099	194231	Cnksr1	4	133.084	133.094	-1	33.9747
BxH	ADIPOSE	MMG00223859	56219	Extl1	4	133.212	133.227	-1	5.30272
BxH	ADIPOSE	MMG00226532	69885	2610002D18Rik	4	133.368	133.379	1	4.60914
BxH	ADIPOSE	MMG00229083	66193	1110049F12Rik	4	134.755	134.767	-1	4.91993
BxH	ADIPOSE	MMG00229246	27224	Tceb3	4	134.783	134.801	-1	36.9024
BxH	ADIPOSE	MMG00223827	15903	Idb3	4	134.923	134.925	1	5.65037
BxH	ADIPOSE	MMG00229658	12260	C1qb	4	135.66	135.666	-1	9.57795
BxH	ADIPOSE	MMG00229686	12262	C1qg	4	135.669	135.672	-1	9.66257
BxH	ADIPOSE	MMG00224827	170707	Usp31	4	136.376	136.407	1	8.26613
BxH	ADIPOSE	MMG00229116	170707	Usp31	4	136.439	136.441	1	12.2066
BxH	ADIPOSE	MMG00228789	13200	Ddost	4	137.083	137.09	1	10.1729
BxH	ADIPOSE	MMG00224072	26970	Pla2g2e	4	137.751	137.756	1	51.2728
BxH	ADIPOSE	MMG00229368	110198	Akr7a5	4	138.183	138.191	1	13.121
BxH	ADIPOSE	MMG00228967	230866	C230096C10Rik	4	138.225	138.251	1	5.11901
BxH	ADIPOSE	MMG00228527	230868	BC055811	4	138.901	139.121	-1	45.4638
BxH	ADIPOSE	MMG00228502	74202	2410043F08Rik	4	140.456	140.475	-1	17.9303
BxH	ADIPOSE	MMG00223755	69994	1700027M01Rik	4	140.562	140.602	-1	6.60295
BxH	ADIPOSE	MMG00229448	12371	Casp9	4	140.672	140.695	1	7.14046
BxH	ADIPOSE	MMG00224805	384077	NULL	4	143.188	143.198	-1	8.8976
BxH	ADIPOSE	MMG00227484	384082	NULL	4	144.548	144.576	1	6.5736
BxH	ADIPOSE	MMG00229656	19715	Rex2	4	145.112	145.198	1	60.2867
BxH	ADIPOSE	MMG00226441	NULL	NULL	4	145.126	145.13	1	12.5312
BxH	ADIPOSE	MMG00224355	70005	1700029I01Rik	4	145.272	145.32	1	75.9467
BxH	ADIPOSE	MMG00228383	112422	2610305D13Rik	4	145.725	145.728	-1	39.9063
BxH	ADIPOSE	MMG00228639	28010	D4Wsu114e	4	145.974	145.982	-1	21.2509
BxH	ADIPOSE	MMG00224328	18822	Plod1	4	146.023	146.05	-1	16.5028
BxH	ADIPOSE	MMG00229428	11610	Agtrap	4	146.19	146.201	-1	9.89427
BxH	ADIPOSE	MMG00224682	70433	2610109H07Rik	4	146.214	146.244	-1	7.56062
BxH	ADIPOSE	MMG00229551	71890	Mad2l2	4	146.254	146.259	1	9.43669
BxH	ADIPOSE	MMG00229525	50762	Fbxo6b	4	146.259	146.265	-1	5.30648
BxH	ADIPOSE	MMG00224362	50912	Exosc10	4	146.672	146.695	1	15.0332
BxH	ADIPOSE	MMG00229328	20810	Srm	4	146.705	146.708	1	4.41133
BxH	ADIPOSE	MMG00224716	17175	Masp2	4	146.716	146.729	1	4.88574
BxH	ADIPOSE	MMG00228546	56273	Pex14	4	147.074	147.213	-1	4.98867
BxH	ADIPOSE	MMG00224052	69928	2610040C18Rik	4	147.241	147.251	-1	47.5483
BxH	ADIPOSE	MMG00228983	63958	Ube4b	4	147.441	147.54	-1	14.3037
BxH	ADIPOSE	MMG00224228	63954	Rbp7	4	147.563	147.568	-1	22.3057
BxH	ADIPOSE	MMG00226598	68859	1190007F08Rik	4	152.137	152.14	-1	4.72761
BxH	ADIPOSE	MMG00229293	70673	Prdm16	4	152.434	152.75	-1	138.207
BxH	ADIPOSE	MMG00224326	27390	Mell1	4	152.983	153.009	1	9.42796
BxH	ADIPOSE	MMG00224047	230979	Tnfrsf14	4	153.036	153.042	-1	19.0887
BxH	ADIPOSE	MMG00229097	67830	1110060F11Rik	4	153.188	153.2	-1	7.14604
BxH	ADIPOSE	MMG00226503	67513	2610002J02Rik	4	153.363	153.37	1	13.4357
BxH	ADIPOSE	MMG00224202	66448	Mrpl20	4	153.917	153.922	1	5.2235
BxH	ADIPOSE	MMG00229564	56036	Ccnl2	4	153.934	153.938	1	35.633
BxH	ADIPOSE	MMG00228419	74761	1200013A08Rik	4	153.953	153.957	1	15.5828
BxH	ADIPOSE	MMG00224375	79554	BC002216	4	153.978	153.983	-1	46.5068
BxH	ADIPOSE	MMG00224909	71957	2410006F12Rik	4	153.983	154.002	1	53.2058
BxH	ADIPOSE	MMG00226461	381583	NULL	4	154.001	154.005	-1	9.04357
BxH	ADIPOSE	MMG00228446	117592	B3galt6	4	154.104	154.106	-1	26.5375
BxH	ADIPOSE	MMG00224821	230996	9430015G10Rik	4	154.223	154.241	1	5.69065
BxH	ADIPOSE	MMG00236019	19699	Reln	5	19.9872	20.5095	-1	14.4022
BxH	ADIPOSE	MMG00238052	67261	2900005J15Rik	5	23.2761	23.2781	1	7.96227
BxH	ADIPOSE	MMG00237395	231050	Galnt11	5	23.377	23.42	1	13.5376
BxH	ADIPOSE	MMG00236859	231051	Mll3	5	23.4259	23.4986	-1	9.23545
BxH	ADIPOSE	MMG00236291	57742	Abhd1	5	29.2871	29.2921	1	102.332
BxH	ADIPOSE	MMG00236860	330064	Slc5a6	5	29.3731	29.3853	-1	5.72928
BxH	ADIPOSE	MMG00236911	71752	1300004C11Rik	5	29.4939	29.5187	-1	7.24706
BxH	ADIPOSE	MMG00236663	71336	Rbks	5	29.9639	30.0425	-1	87.6119
BxH	ADIPOSE	MMG00237248	19046	Ppp1cb	5	30.8088	30.8423	1	6.6778
BxH	ADIPOSE	MMG00237192	403174	A930005I04Rik	5	33.4838	33.4917	1	61.2753
BxH	ADIPOSE	MMG00236786	117591	Slc2a9	5	36.7691	37.1636	-1	11.6986
BxH	ADIPOSE	MMG00237299	231225	4932414K18Rik	5	43.2263	43.2436	-1	12.7358
BxH	ADIPOSE	MMG00236300	110391	Qdpr	5	44.6621	44.6782	-1	7.99273
BxH	ADIPOSE	MMG00236104	209707	NULL	5	44.9346	45.072	-1	5.55262
BxH	ADIPOSE	MMG00237887	66681	Pgm1	5	63.3178	63.3522	-1	10.5278
BxH	ADIPOSE	MMG00237371	21897	Tlr1	5	64.1821	64.19	-1	35.9374
BxH	ADIPOSE	MMG00237009	68303	9130005N14Rik	5	64.2274	64.3256	1	5.96153
BxH	ADIPOSE	MMG00236335	67878	1600019D15Rik	5	66.6723	66.6937	1	5.5666
BxH	ADIPOSE	MMG00237416	11980	Atp8a1	5	66.9125	67.2449	-1	5.22541
BxH	ADIPOSE	MMG00236046	231287	Atp10d	5	71.803	71.8978	1	85.528
BxH	ADIPOSE	MMG00237623	NULL	NULL	5	72.1122	72.1232	-1	5.6618
BxH	ADIPOSE	MMG00237655	70701	3830408G10Rik	5	72.3983	72.4188	-1	6.04073
BxH	ADIPOSE	MMG00237637	68939	Rasl11b	5	74.0422	74.0438	1	27.0999
BxH	ADIPOSE	MMG00236913	12617	Cenpc	5	86.3495	86.4069	-1	7.07803
BxH	ADIPOSE	MMG00236324	14715	Gnrhr	5	86.5247	86.5406	-1	7.68241
BxH	ADIPOSE	MMG00236026	81702	Ankrd17	5	90.6655	90.7424	1	5.58284
BxH	ADIPOSE	MMG00237719	231430	BC038311	5	90.7458	90.7548	1	50.5099
BxH	ADIPOSE	MMG00238865	20311	Cxcl5	5	91.2243	91.2265	1	5.39376
BxH	ADIPOSE	MMG00237902	231440	9130213B05Rik	5	91.9255	92.0318	1	6.75777
BxH	ADIPOSE	MMG00236386	53886	Cdkl2	5	92.4179	92.4548	-1	10.5652
BxH	ADIPOSE	MMG00238297	23881	E430034L04Rik	5	92.4664	92.4955	-1	12.8882
BxH	ADIPOSE	MMG00236096	231452	Sdad1	5	92.6958	92.7218	-1	7.00913
BxH	ADIPOSE	MMG00236655	15945	Cxcl10	5	92.7584	92.7606	-1	5.26475
BxH	ADIPOSE	MMG00236286	109979	Art3	5	92.7999	92.8264	1	14.7747
BxH	ADIPOSE	MMG00237243	12452	Ccng2	5	93.4631	93.4721	1	7.98923
BxH	ADIPOSE	MMG00236037	140780	Bmp2k	5	96.1133	96.2067	1	7.47346
BxH	ADIPOSE	MMG00237878	75750	8430417G17Rik	5	102.72	102.744	-1	6.228
BxH	ADIPOSE	MMG00237285	NULL	NULL	5	102.967	102.97	1	9.41821
BxH	ADIPOSE	MMG00238659	243168	AI047820	5	103.07	103.092	-1	16.1295
BxH	ADIPOSE	MMG00238888	20750	Spp1	5	103.676	103.681	1	28.9001
BxH	ADIPOSE	MMG00236087	18764	Pkd2	5	103.7	103.746	1	105.127
BxH	ADIPOSE	MMG00240922	243171	BC005561	5	103.758	103.759	1	33.089
BxH	ADIPOSE	MMG00236863	76074	5830443L24Rik	5	104.222	104.274	1	43.1354
BxH	ADIPOSE	MMG00239063	NULL	NULL	5	104.375	104.404	1	23.3359
BxH	ADIPOSE	MMG00237221	100604	E430036I04Rik	5	104.53	104.699	1	4.70567
BxH	ADIPOSE	MMG00237779	231571	AW060207	5	106.705	106.769	1	9.23254
BxH	ADIPOSE	MMG00237412	243197	4732482E20Rik	5	107.411	107.418	-1	7.57353
BxH	ADIPOSE	MMG00236468	69587	2310035N15Rik	5	107.431	107.473	1	6.55555
BxH	ADIPOSE	MMG00237275	231580	Gak	5	107.538	107.598	-1	81.2455
BxH	ADIPOSE	MMG00237683	72392	3010001K23Rik	5	107.598	107.615	1	39.1374
BxH	ADIPOSE	MMG00236135	110524	Dgkq	5	107.615	107.629	-1	89.0343
BxH	ADIPOSE	MMG00239118	NULL	NULL	5	108.427	108.814	1	26.5438
BxH	ADIPOSE	MMG00236307	57914	Tslpr	5	108.49	108.523	1	5.35947
BxH	ADIPOSE	MMG00237590	72542	2610528A17Rik	5	109.309	109.32	-1	9.36179
BxH	ADIPOSE	MMG00236797	19301	Pxmp2	5	109.324	109.336	-1	6.70067
BxH	ADIPOSE	MMG00237990	NULL	NULL	5	110.282	110.283	1	21.6838
BxH	ADIPOSE	MMG00236450	109154	2410014A08Rik	5	114.224	114.237	-1	7.59563
BxH	ADIPOSE	MMG00236667	117109	Pop5	5	114.26	114.265	1	5.15848
BxH	ADIPOSE	MMG00236961	50849	Rnf10	5	114.291	114.322	-1	21.2805
BxH	ADIPOSE	MMG00238093	52064	D5Ertd33e	5	114.329	114.346	1	58.0058
BxH	ADIPOSE	MMG00237120	76199	Thrap2	5	117.856	117.878	-1	11.4976
BxH	ADIPOSE	MMG00238701	73121	3110032G18Rik	5	123.773	123.782	1	7.1671
BxH	ADIPOSE	MMG00237443	22190	Ubc	5	124.137	124.164	-1	18.3114
BxH	ADIPOSE	MMG00239891	NULL	NULL	5	130.695	130.851	-1	15.4284
BxH	ADIPOSE	MMG00236773	15507	Hspb1	5	134.716	134.718	1	4.79155
BxH	ADIPOSE	MMG00237802	24135	Zfp68	5	137.055	137.068	-1	13.5308
BxH	ADIPOSE	MMG00237212	231876	A330101P12Rik	5	143.03	143.041	1	8.31658
BxH	ADIPOSE	MMG00238746	54188	Cpsf4	5	144.183	144.198	-1	34.9848
BxH	ADIPOSE	MMG00236757	74132	1200013I08Rik	5	144.926	144.938	1	7.50955
BxH	ADIPOSE	MMG00237968	69282	1700001J03Rik	5	144.962	144.965	1	7.69083
BxH	ADIPOSE	MMG00238630	76366	2810012L14Rik	5	145.83	145.839	1	6.40213
BxH	ADIPOSE	MMG00238751	19933	Rpl21	5	145.909	145.913	-1	8.76267
BxH	ADIPOSE	MMG00237834	71706	1200006F02Rik	5	146.718	146.756	-1	12.209
BxH	ADIPOSE	MMG00237733	15289	Hmgb1	5	147.908	147.914	-1	88.3765
BxH	ADIPOSE	MMG00232848	101202	AI987662	6	3.15596	3.19337	-1	5.47639
BxH	ADIPOSE	MMG00233438	71238	4933430A16Rik	6	6.68358	6.76145	1	14.6389
BxH	ADIPOSE	MMG00232715	114142	Foxp2	6	14.7	15.2371	1	4.81855
BxH	ADIPOSE	MMG00230214	NULL	NULL	6	23.0318	23.0325	-1	5.65842
BxH	ADIPOSE	MMG00235444	NULL	NULL	6	28.2651	28.2657	1	8.16581
BxH	ADIPOSE	MMG00233510	76252	0610006O14Rik	6	48.9841	48.9883	1	8.74643
BxH	ADIPOSE	MMG00234974	71660	Rarres2	6	49.0162	49.0192	-1	17.7396
BxH	ADIPOSE	MMG00231824	243372	C130032F08Rik	6	49.0598	49.0699	1	7.29836
BxH	ADIPOSE	MMG00233200	317757	E230026N22Rik	6	49.1945	49.2026	1	8.81307
BxH	ADIPOSE	MMG00232065	93695	Gpnmb	6	49.4443	49.4658	1	4.70498
BxH	ADIPOSE	MMG00232840	57895	6330407D12Rik	6	49.776	49.7984	1	21.4642
BxH	ADIPOSE	MMG00233163	56524	Mpp6	6	50.5674	50.6583	1	5.32115
BxH	ADIPOSE	MMG00233073	54722	Dfna5h	6	50.6671	50.7215	-1	22.1054
BxH	ADIPOSE	MMG00235006	12417	Cbx3	6	51.9493	51.9566	1	9.84454
BxH	ADIPOSE	MMG00233620	54353	Scap2	6	52.3295	52.4829	-1	7.19995
BxH	ADIPOSE	MMG00232428	68477	1110007A06Rik	6	72.3365	72.381	-1	4.50742
BxH	ADIPOSE	MMG00233112	69786	1810034M08Rik	6	87.3255	87.3402	1	6.23284
BxH	ADIPOSE	MMG00233674	68089	Arpc4	6	115.138	115.149	1	6.82308
BxH	ADIPOSE	MMG00232855	67027	Mkrn2	6	117.227	117.243	1	6.97713
BxH	ADIPOSE	MMG00229718	67492	Anubl1	6	117.892	117.96	1	6.06287
BxH	ADIPOSE	MMG00233071	14412	Slc6a13	6	123.004	123.041	1	8.99384
BxH	ADIPOSE	MMG00232843	11810	Apobec1	6	124.499	124.523	-1	8.3247
BxH	ADIPOSE	MMG00232490	50908	C1s	6	126.548	126.561	-1	5.12914
BxH	ADIPOSE	MMG00233559	26894	Cops7a	6	126.887	126.893	-1	9.56502
BxH	ADIPOSE	MMG00232853	319352	C530028O21Rik	6	126.925	126.931	1	28.8863
BxH	ADIPOSE	MMG00233629	28019	Ing4	6	126.968	126.977	1	5.00355
BxH	ADIPOSE	MMG00234122	14433	NULL	6	127.089	127.093	-1	6.28565
BxH	ADIPOSE	MMG00231744	68298	2810406C15Rik	6	127.095	127.134	-1	18.5233
BxH	ADIPOSE	MMG00234147	19362	Rad51ap1	6	128.851	128.867	-1	26.436
BxH	ADIPOSE	MMG00234009	319801	9630033F20Rik	6	129.024	129.046	-1	103.007
BxH	ADIPOSE	MMG00231403	NULL	NULL	6	130.147	130.148	-1	6.3029
BxH	ADIPOSE	MMG00232739	17059	Klrb1c	6	130.736	130.746	-1	23.4208
BxH	ADIPOSE	MMG00232864	80782	Klrb1d	6	130.771	130.784	-1	23.3417
BxH	ADIPOSE	MMG00233074	70809	NULL	6	130.906	130.941	1	21.793
BxH	ADIPOSE	MMG00233057	27007	Klrk1	6	131.39	131.585	-1	14.6898
BxH	ADIPOSE	MMG00232114	108078	Olr1	6	131.443	131.47	-1	20.3855
BxH	ADIPOSE	MMG00234082	243655	NULL	6	131.541	131.549	1	47.0724
BxH	ADIPOSE	MMG00234908	16642	Klrc2	6	131.668	131.672	1	7.71806
BxH	ADIPOSE	MMG00234117	93970	Klra18	6	132.036	132.06	-1	32.3031
BxH	ADIPOSE	MMG00234958	16639	Klra8	6	132.108	132.121	-1	19.7023
BxH	ADIPOSE	MMG00234422	16638	Klra7	6	132.211	132.224	-1	30.5875
BxH	ADIPOSE	MMG00234948	16631	Klra13	6	132.211	132.346	-1	5.40444
BxH	ADIPOSE	MMG00234107	16627	Klra1	6	132.403	132.422	-1	40.3227
BxH	ADIPOSE	MMG00234967	66441	2010012C16Rik	6	132.903	132.912	-1	47.1643
BxH	ADIPOSE	MMG00234359	381820	2700089E24Rik	6	134.526	134.532	1	68.7844
BxH	ADIPOSE	MMG00231680	16974	Lrp6	6	135.855	135.972	-1	118.747
BxH	ADIPOSE	MMG00231696	70686	Dusp16	6	136.117	136.195	-1	17.2135
BxH	ADIPOSE	MMG00234025	14760	Gpr19	6	136.272	136.29	-1	27.359
BxH	ADIPOSE	MMG00234096	76400	1700023A18Rik	6	136.718	136.719	-1	7.01409
BxH	ADIPOSE	MMG00231741	54343	Atf7ip	6	137.959	138.048	1	6.42753
BxH	ADIPOSE	MMG00235467	14917	Gucy2c	6	138.137	138.222	-1	12.4255
BxH	ADIPOSE	MMG00234993	17313	Mglap	6	138.312	138.316	-1	20.5654
BxH	ADIPOSE	MMG00234413	11857	Arhgdib	6	138.364	138.382	-1	4.87412
BxH	ADIPOSE	MMG00232174	13860	Eps8	6	138.917	138.979	-1	4.39418
BxH	ADIPOSE	MMG00232086	18705	Pik3c2g	6	141.298	141.423	1	4.77107
BxH	ADIPOSE	MMG00233655	16653	Kras2	6	146.78	146.81	-1	6.03787
BxH	ADIPOSE	MMG00233549	71323	5133400D11Rik	6	147.357	147.366	1	17.0982
BxH	ADIPOSE	MMG00233986	79362	Bhlhb3	6	147.41	147.413	-1	12.2183
BxH	ADIPOSE	MMG00231768	16651	Sspn	6	147.469	147.5	1	29.8747
BxH	ADIPOSE	MMG00231736	232533	Stk38l	6	148.243	148.297	1	17.3472
BxH	ADIPOSE	MMG00233663	272322	Arntl2	6	148.324	148.347	1	53.3802
BxH	ADIPOSE	MMG00235470	320727	Ipo8	6	150.284	150.313	-1	33.2666
BxH	ADIPOSE	MMG00233603	232560	C1qdc1	6	150.356	150.435	-1	8.16821
BxH	ADIPOSE	MMG00246191	66161	Pop4	7	32.0911	32.0996	-1	196.013
BxH	ADIPOSE	MMG00241527	233147	9430025M13Rik	7	32.377	32.4049	1	8.54623
BxH	ADIPOSE	MMG00245979	18971	Pold1	7	37.2908	37.3068	1	11.3875
BxH	ADIPOSE	MMG00242366	69683	2310044H10Rik	7	37.3927	37.399	1	77.0261
BxH	ADIPOSE	MMG00246627	66394	Nosip	7	38.0401	38.0551	1	4.6309
BxH	ADIPOSE	MMG00245825	52377	Rcn3	7	38.0605	38.0698	-1	4.55261
BxH	ADIPOSE	MMG00245920	14132	Fcgrt	7	38.0707	38.0807	-1	9.40583
BxH	ADIPOSE	MMG00241629	22121	Rpl13a	7	38.1034	38.1064	-1	8.29301
BxH	ADIPOSE	MMG00245610	211548	D7Ertd156e	7	38.7451	38.7971	-1	6.15313
BxH	ADIPOSE	MMG00245784	27414	NULL	7	39.3272	39.5239	-1	7.35553
BxH	ADIPOSE	MMG00246316	78286	5330421F07Rik	7	42.073	42.165	1	4.75744
BxH	ADIPOSE	MMG00245896	93790	3830408P04Rik	7	48.812	48.8429	1	10.2634
BxH	ADIPOSE	MMG00242674	269941	Chsy1	7	58.5457	58.6108	1	7.05386
BxH	ADIPOSE	MMG00246454	67867	1300004K21Rik	7	59.8168	59.9486	1	7.97049
BxH	ADIPOSE	MMG00246826	11819	Nr2f2	7	62.9086	62.9158	-1	5.20008
BxH	ADIPOSE	MMG00241316	108116	Slco3a1	7	66.8863	67.1001	-1	11.5304
BxH	ADIPOSE	MMG00241710	17304	Mfge8	7	71.4403	71.4555	1	10.8977
BxH	ADIPOSE	MMG00245891	67666	Hapln3	7	71.5619	71.5685	-1	17.4111
BxH	ADIPOSE	MMG00242323	83485	AW552001	7	72.6149	72.619	1	33.3999
BxH	ADIPOSE	MMG00241577	68695	1110033O09Rik	7	72.7602	72.7631	1	120.676
BxH	ADIPOSE	MMG00245617	140481	Man2a2	7	72.7775	72.7882	-1	12.2741
BxH	ADIPOSE	MMG00245504	29875	Iqgap1	7	73.13	73.3381	-1	20.8981
BxH	ADIPOSE	MMG00241715	68039	Nmb	7	73.2472	73.25	1	13.3374
BxH	ADIPOSE	MMG00245621	244091	9830160G03Rik	7	73.7237	73.7567	-1	6.23078
BxH	ADIPOSE	MMG00245783	67148	2610204K14Rik	7	73.9973	74.0038	1	8.33805
BxH	ADIPOSE	MMG00244058	72495	2610206C17Rik	7	77.0197	77.02	1	7.08948
BxH	ADIPOSE	MMG00246432	53320	Folh1	7	79.1918	79.2486	-1	10.3394
BxH	ADIPOSE	MMG00241229	13032	Ctsc	7	80.4381	80.4708	-1	11.3371
BxH	ADIPOSE	MMG00241658	66271	1810020E01Rik	7	82.3744	82.3809	-1	4.77717
BxH	ADIPOSE	MMG00246353	21835	Thrsp	7	89.4907	89.4952	-1	22.9108
BxH	ADIPOSE	MMG00245491	17921	Myo7a	7	90.4548	90.5106	-1	9.86886
BxH	ADIPOSE	MMG00246144	66190	Phca	7	90.5964	90.6893	-1	12.8198
BxH	ADIPOSE	MMG00242295	233549	NULL	7	91.137	91.1559	-1	10.1866
BxH	ADIPOSE	MMG00241641	27050	Rps3	7	91.5768	91.5816	1	98.0511
BxH	ADIPOSE	MMG00242774	72184	2810406K13Rik	7	91.5864	91.5944	-1	26.0143
BxH	ADIPOSE	MMG00246801	259066	Olfr520	7	92.005	92.0059	-1	41.6339
BxH	ADIPOSE	MMG00246385	57442	Kcne3	7	92.236	92.2422	-1	56.508
BxH	ADIPOSE	MMG00242332	67164	2610209A20Rik	7	92.2595	92.2616	-1	10.5024
BxH	ADIPOSE	MMG00246428	67967	Pold3	7	92.2994	92.3388	1	23.1893
BxH	ADIPOSE	MMG00242194	277939	AU020772	7	92.6125	92.6711	1	5.7303
BxH	ADIPOSE	MMG00246263	69387	1700014P03Rik	7	92.7197	92.7315	-1	6.46879
BxH	ADIPOSE	MMG00245897	52443	Mrpl48	7	92.7654	92.8247	-1	39.3347
BxH	ADIPOSE	MMG00241788	233571	P2ry6	7	93.1543	93.181	-1	5.45441
BxH	ADIPOSE	MMG00245595	207278	Fchsd2	7	93.296	93.5123	1	8.73799
BxH	ADIPOSE	MMG00242309	207728	Pde2a	7	93.7817	93.842	1	13.3683
BxH	ADIPOSE	MMG00246220	14276	Folr2	7	94.1544	94.1752	-1	10.2484
BxH	ADIPOSE	MMG00245928	14275	Folr1	7	94.1764	94.1887	-1	6.08852
BxH	ADIPOSE	MMG00245799	75212	Rnf121	7	94.3534	94.4057	-1	9.29604
BxH	ADIPOSE	MMG00245914	22064	Trpc2	7	94.4092	94.4296	1	12.9059
BxH	ADIPOSE	MMG00246242	233575	NULL	7	94.5564	94.571	1	7.49141
BxH	ADIPOSE	MMG00243017	NULL	NULL	7	96.0781	96.0794	-1	5.31486
BxH	ADIPOSE	MMG00246935	319236	9230105E10Rik	7	96.4674	96.4819	1	24.4017
BxH	ADIPOSE	MMG00241330	94094	Trim34	7	96.485	96.5772	-1	88.2511
BxH	ADIPOSE	MMG00245682	76681	Trim12	7	96.5063	96.5181	1	46.8949
BxH	ADIPOSE	MMG00241798	209387	NULL	7	96.7217	96.7576	1	139.745
BxH	ADIPOSE	MMG00242664	74558	9130002C22Rik	7	98.4747	98.4771	-1	18.7814
BxH	ADIPOSE	MMG00242282	209380	NULL	7	98.5728	98.5923	-1	14.077
BxH	ADIPOSE	MMG00245788	244193	NULL	7	98.6616	98.6804	-1	36.4761
BxH	ADIPOSE	MMG00242328	244198	BC047207	7	99.7197	99.7433	1	9.37071
BxH	ADIPOSE	MMG00246285	19024	Ppfibp2	7	99.7475	99.8971	1	5.40168
BxH	ADIPOSE	MMG00246281	70349	Copb1	7	106.137	106.176	-1	7.73542
BxH	ADIPOSE	MMG00246233	26440	Psma1	7	106.186	106.197	-1	17.2128
BxH	ADIPOSE	MMG00241624	12310	Calca	7	106.816	106.819	1	7.84919
BxH	ADIPOSE	MMG00245797	20679	Sox6	7	107.623	107.965	-1	16.1971
BxH	ADIPOSE	MMG00241551	12850	Coq7	7	110.55	110.559	-1	20.7398
BxH	ADIPOSE	MMG00246460	74424	Tmc5	7	110.659	110.7	1	25.2179
BxH	ADIPOSE	MMG00241249	71151	4933424N09Rik	7	111.765	111.774	-1	4.44515
BxH	ADIPOSE	MMG00241213	12971	Crym	7	112.216	112.228	-1	25.916
BxH	ADIPOSE	MMG00242001	74743	5830403F22Rik	7	126.093	126.14	-1	6.01889
BxH	ADIPOSE	MMG00242737	76612	1700071K18Rik	7	131.036	131.066	-1	30.4912
BxH	ADIPOSE	MMG00255197	244329	D030046N04Rik	8	19.3441	19.5521	1	8.98731
BxH	ADIPOSE	MMG00255458	52123	D8Ertd319e	8	19.5946	19.6324	1	60.4034
BxH	ADIPOSE	MMG00256600	23954	Nek3	8	20.9832	21.0218	-1	16.7655
BxH	ADIPOSE	MMG00253389	244349	Myst3	8	21.7221	21.8007	1	25.4348
BxH	ADIPOSE	MMG00255095	11733	Ank1	8	21.9209	22.0202	1	6.57386
BxH	ADIPOSE	MMG00255377	102247	AU041707	8	22.0394	22.0748	-1	4.67244
BxH	ADIPOSE	MMG00256105	20377	Sfrp1	8	22.3088	22.3455	1	22.7612
BxH	ADIPOSE	MMG00252629	69068	1810011O10Rik	8	23.3343	23.3356	-1	7.21264
BxH	ADIPOSE	MMG00255734	234138	BC019943	8	30.1411	30.1519	1	28.6821
BxH	ADIPOSE	MMG00251887	67920	2600016B03Rik	8	30.1503	30.1595	-1	6.94424
BxH	ADIPOSE	MMG00255108	22427	Wrn	8	32.2325	32.4759	-1	48.4633
BxH	ADIPOSE	MMG00253654	108159	D0H8S2298E	8	32.8346	32.8558	-1	9.35052
BxH	ADIPOSE	MMG00256097	14782	Gsr	8	32.8671	32.912	1	33.2927
BxH	ADIPOSE	MMG00256191	319520	Dusp4	8	34.0734	34.0857	1	4.72026
BxH	ADIPOSE	MMG00255528	21951	Tnks	8	34.0974	34.1558	-1	8.08302
BxH	ADIPOSE	MMG00255155	67276	3110010F15Rik	8	34.7549	34.7851	-1	7.71316
BxH	ADIPOSE	MMG00255223	244418	D8Ertd82e	8	35.3909	35.4436	1	20.8246
BxH	ADIPOSE	MMG00255159	52348	D8Ertd531e	8	40.1998	40.2386	1	63.8251
BxH	ADIPOSE	MMG00255952	54384	Mtmr7	8	40.24	40.3226	-1	35.3198
BxH	ADIPOSE	MMG00252352	68797	Pdgfrl	8	40.6198	40.6804	1	34.81
BxH	ADIPOSE	MMG00255139	102103	Mtus1	8	40.6805	40.7731	-1	10.3449
BxH	ADIPOSE	MMG00252786	234199	Fgl1	8	40.8823	40.906	-1	60.1144
BxH	ADIPOSE	MMG00252657	15446	Hpgd	8	56.0034	56.0295	1	4.97472
BxH	ADIPOSE	MMG00253829	72612	2700029M09Rik	8	60.7102	60.7222	1	11.5309
BxH	ADIPOSE	MMG00253652	234311	BC013672	8	61.8415	61.8782	1	15.7208
BxH	ADIPOSE	MMG00253660	72281	Sh2d4a	8	68.282	68.3517	1	140.222
BxH	ADIPOSE	MMG00256225	70885	4921521J11Rik	8	68.7953	68.829	1	20.6137
BxH	ADIPOSE	MMG00256094	11966	Atp6v1b2	8	69.0749	69.0998	1	15.7673
BxH	ADIPOSE	MMG00255194	66869	1200003I07Rik	8	69.8893	69.9019	-1	10.2709
BxH	ADIPOSE	MMG00252988	80720	Pbx4	8	70.0288	70.0724	1	14.1879
BxH	ADIPOSE	MMG00255393	234366	BC031407	8	70.1086	70.1954	-1	6.88008
BxH	ADIPOSE	MMG00255852	74549	9130404D08Rik	8	70.2176	70.2418	-1	19.9975
BxH	ADIPOSE	MMG00256286	70616	Sf4	8	70.2419	70.2698	1	7.74178
BxH	ADIPOSE	MMG00255096	13004	Cspg3	8	70.291	70.3187	-1	9.6418
BxH	ADIPOSE	MMG00252256	12931	Crlf1	8	70.7603	70.7712	1	9.78193
BxH	ADIPOSE	MMG00253018	66462	2810428I15Rik	8	70.7714	70.7738	-1	8.96018
BxH	ADIPOSE	MMG00252673	211228	Lrrc25	8	70.8841	70.8881	1	6.27703
BxH	ADIPOSE	MMG00252341	23886	Gdf15	8	70.8966	70.8993	-1	13.699
BxH	ADIPOSE	MMG00252989	50783	Lsm4	8	70.9416	70.947	1	36.6846
BxH	ADIPOSE	MMG00252562	76478	2410004L22Rik	8	71.528	71.5491	-1	5.84482
BxH	ADIPOSE	MMG00252987	67023	2010315L10Rik	8	71.6925	71.695	1	10.3641
BxH	ADIPOSE	MMG00252592	68251	5430437P03Rik	8	71.7221	71.7298	1	14.2943
BxH	ADIPOSE	MMG00256214	234396	8430438L13Rik	8	71.7313	71.7351	1	10.3981
BxH	ADIPOSE	MMG00256347	NULL	NULL	8	71.8719	71.8746	-1	7.68913
BxH	ADIPOSE	MMG00256285	234404	Txnl6	8	71.8977	71.9038	-1	8.68951
BxH	ADIPOSE	MMG00255967	26457	Slc27a1	8	71.9061	71.9239	1	4.82459
BxH	ADIPOSE	MMG00252886	382015	NULL	8	71.935	71.9453	1	25.397
BxH	ADIPOSE	MMG00255612	234407	2810024B22Rik	8	71.9482	71.9621	1	12.8279
BxH	ADIPOSE	MMG00256515	72297	B3gnt3	8	72.0768	72.0877	-1	10.3905
BxH	ADIPOSE	MMG00252241	72054	Cyp4f18	8	72.3874	72.4089	-1	30.0586
BxH	ADIPOSE	MMG00251858	67922	2510049I19Rik	8	72.6421	72.6461	-1	6.70991
BxH	ADIPOSE	MMG00252654	73316	Calr3	8	72.8241	72.8432	-1	23.6108
BxH	ADIPOSE	MMG00255192	74841	Usp38	8	81.7845	81.8187	-1	43.2648
BxH	ADIPOSE	MMG00255193	244548	9830169G11Rik	8	84.1418	84.1616	-1	27.3109
BxH	ADIPOSE	MMG00252120	56367	Scoc	8	84.3641	84.3721	-1	18.5796
BxH	ADIPOSE	MMG00255792	26364	Cd97	8	84.5733	84.5911	-1	4.99535
BxH	ADIPOSE	MMG00253419	74337	4432412L15Rik	8	84.8837	84.8914	1	20.7936
BxH	ADIPOSE	MMG00255252	212168	Zswim4	8	85.0725	85.0986	-1	6.45127
BxH	ADIPOSE	MMG00255922	67873	2410018C20Rik	8	85.1115	85.1189	-1	52.8272
BxH	ADIPOSE	MMG00256497	212528	D8Ertd812e	8	85.5524	85.5629	1	45.0718
BxH	ADIPOSE	MMG00252163	102060	Gadd45gip1	8	85.6921	85.6953	1	64.1073
BxH	ADIPOSE	MMG00252153	270076	Gcdh	8	85.7464	85.7535	-1	35.8445
BxH	ADIPOSE	MMG00252373	21672	Prdx2	8	85.8299	85.8351	1	13.6811
BxH	ADIPOSE	MMG00256266	68628	Fbxw9	8	85.9233	85.93	1	17.9799
BxH	ADIPOSE	MMG00256220	213435	D830007F02Rik	8	86.2171	86.2589	-1	14.8261
BxH	ADIPOSE	MMG00252315	66714	4921524J17Rik	8	86.3021	86.3277	-1	14.6747
BxH	ADIPOSE	MMG00255450	108682	Gpt2	8	86.3877	86.423	1	17.7338
BxH	ADIPOSE	MMG00256465	71927	D8Wsu49e	8	86.615	86.737	-1	6.17473
BxH	ADIPOSE	MMG00253658	382030	5033428A16Rik	8	89.0163	89.032	1	4.55529
BxH	ADIPOSE	MMG00253420	214627	5730445M16Rik	8	89.0967	89.1549	1	6.94321
BxH	ADIPOSE	MMG00255969	17390	Mmp2	8	94.0309	94.0567	1	6.43549
BxH	ADIPOSE	MMG00252084	102084	AI451557	8	95.8065	95.8106	1	7.79462
BxH	ADIPOSE	MMG00255885	16582	Kifc3	8	96.3799	96.3905	-1	16.7852
BxH	ADIPOSE	MMG00252358	234586	BC016201	8	96.5699	96.5859	-1	33.3291
BxH	ADIPOSE	MMG00256204	78833	2700085M18Rik	8	96.917	96.9285	1	28.4566
BxH	ADIPOSE	MMG00256000	234593	Ndrg4	8	96.9867	96.9986	1	4.66087
BxH	ADIPOSE	MMG00252621	68133	5730591C18Rik	8	118.678	118.69	-1	13.761
BxH	ADIPOSE	MMG00256536	63857	Bcmo1	8	118.793	118.829	1	17.3627
BxH	ADIPOSE	MMG00253033	59005	1810017G16Rik	8	124.464	124.468	1	6.30796
BxH	ADIPOSE	MMG00252350	257633	BC021611	8	124.636	124.675	1	8.78854
BxH	ADIPOSE	MMG00252768	57429	Sult5a1	8	125.001	125.016	-1	25.5017
BxH	ADIPOSE	MMG00252255	13479	Dpep1	8	125.038	125.053	1	12.0856
BxH	ADIPOSE	MMG00255237	14087	Fanca	8	125.12	125.17	-1	5.04453
BxH	ADIPOSE	MMG00252193	22152	Tubb3	8	125.263	125.274	1	15.8851
BxH	ADIPOSE	MMG00253298	382038	AK122209	8	125.825	125.844	1	4.42553
BxH	ADIPOSE	MMG00252202	108148	Galnt2	8	126.029	126.141	1	34.5499
BxH	ADIPOSE	MMG00252083	11606	Agt	8	126.355	126.363	-1	5.74311
BxH	ADIPOSE	MMG00253441	234875	Ttc13	8	126.47	126.487	-1	4.33253
BxH	ADIPOSE	MMG00255844	14712	Gnpat	8	126.665	126.692	1	4.57664
BxH	ADIPOSE	MMG00256144	112405	Egln1	8	126.711	126.751	-1	6.63525
BxH	ADIPOSE	MMG00255367	270109	E330039K12Rik	8	127.591	127.679	-1	9.04766
BxH	ADIPOSE	MMG00255425	18186	Nrp	8	130.252	130.397	1	5.01575
BxH	ADIPOSE	MMG00259808	23871	Ets1	9	33.3915	33.4499	1	7.54813
BxH	ADIPOSE	MMG00259905	69305	1700001E16Rik	9	35.8307	35.8823	-1	20.2032
BxH	ADIPOSE	MMG00258022	67398	Srpr	9	35.9176	35.9234	1	10.4381
BxH	ADIPOSE	MMG00257425	57810	Cdon	9	36.1592	36.2115	1	5.18088
BxH	ADIPOSE	MMG00259413	235180	Fez1	9	37.6064	37.6553	1	36.9966
BxH	ADIPOSE	MMG00257395	56857	Slc37a2	9	38.0056	38.0318	-1	6.06315
BxH	ADIPOSE	MMG00258069	20686	Spa17	9	38.3822	38.3926	-1	5.34999
BxH	ADIPOSE	MMG00258998	15481	Hspa8	9	42.3943	42.3982	1	6.41805
BxH	ADIPOSE	MMG00260301	73144	3110039I08Rik	9	43.0391	43.1451	1	5.56115
BxH	ADIPOSE	MMG00258920	235293	Sc5d	9	43.9705	43.9806	-1	9.87575
BxH	ADIPOSE	MMG00258575	102644	D130038B21Rik	9	44.9483	44.9668	-1	6.05139
BxH	ADIPOSE	MMG00257734	76568	1500035H01Rik	9	46.5414	46.5611	1	8.41213
BxH	ADIPOSE	MMG00258879	270152	NULL	9	46.8524	46.8759	1	32.289
BxH	ADIPOSE	MMG00259316	54725	Igsf4a	9	49.7921	49.8552	1	12.2019
BxH	ADIPOSE	MMG00257635	235330	Ttc12	9	51.445	51.4944	-1	12.6738
BxH	ADIPOSE	MMG00259908	12955	Cryab	9	52.7896	52.7935	1	38.546
BxH	ADIPOSE	MMG00259364	68721	1110032A03Rik	9	52.7997	52.805	-1	12.1043
BxH	ADIPOSE	MMG00258461	102580	Dibd1	9	52.8122	52.8804	1	9.59077
BxH	ADIPOSE	MMG00259862	19200	Pstpip1	9	58.2249	58.2396	1	20.1434
BxH	ADIPOSE	MMG00257093	20466	Sin3a	9	59.1821	59.2339	1	15.3784
BxH	ADIPOSE	MMG00259810	20320	Sdfr1	9	60.8628	60.9248	1	13.702
BxH	ADIPOSE	MMG00258602	23806	Arih1	9	61.7393	61.833	-1	28.715
BxH	ADIPOSE	MMG00258109	102747	D430025H09Rik	9	62.9343	63.035	-1	45.6974
BxH	ADIPOSE	MMG00258291	56040	Rplp1	9	64.2623	64.2635	-1	5.35991
BxH	ADIPOSE	MMG00259037	11737	Anp32a	9	64.6947	64.7321	1	60.1501
BxH	ADIPOSE	MMG00258149	14155	Fem1b	9	65.1491	65.1645	-1	4.39416
BxH	ADIPOSE	MMG00257972	75600	Calml4	9	65.212	65.2364	1	15.4296
BxH	ADIPOSE	MMG00257749	213550	AV340375	9	66.6821	66.7142	-1	10.2039
BxH	ADIPOSE	MMG00259848	69606	2310020P08Rik	9	67.9029	67.9195	1	34.3719
BxH	ADIPOSE	MMG00259418	27965	Spg21	9	67.928	67.9545	1	4.64608
BxH	ADIPOSE	MMG00259008	68026	2810417H13Rik	9	68.3584	68.3713	1	58.2618
BxH	ADIPOSE	MMG00258328	70549	Tln2	9	69.6967	69.8031	-1	7.52965
BxH	ADIPOSE	MMG00259906	70082	2210402C18Rik	9	78.1524	78.1645	1	16.8905
BxH	ADIPOSE	MMG00258946	20255	Scg3	9	78.1701	78.2116	-1	9.84093
BxH	ADIPOSE	MMG00257942	14860	Gsta4	9	80.7415	80.7587	1	21.4806
BxH	ADIPOSE	MMG00257984	94353	Hmgn3	9	85.866	85.9027	-1	6.15566
BxH	ADIPOSE	MMG00258031	22137	Ttk	9	86.5921	86.6298	1	6.30443
BxH	ADIPOSE	MMG00259844	12040	Bckdhb	9	86.7058	86.8807	1	59.542
BxH	ADIPOSE	MMG00259766	212943	BC023892	9	88.0768	88.0806	-1	42.2632
BxH	ADIPOSE	MMG00258590	21983	Tpbg	9	88.5964	88.5998	1	25.0876
BxH	ADIPOSE	MMG00259863	13036	Ctsh	9	92.4403	92.462	1	5.56307
BxH	ADIPOSE	MMG00259700	108153	Adamts7	9	92.5574	92.5862	1	4.70357
BxH	ADIPOSE	MMG00259390	18828	Plscr2	9	94.6732	94.6952	1	45.5044
BxH	ADIPOSE	MMG00258118	235527	Plscr4	9	94.8682	94.8889	1	20.6123
BxH	ADIPOSE	MMG00258930	19823	Rnf7	9	98.8661	98.8737	-1	101.228
BxH	ADIPOSE	MMG00257745	245007	A930014K01Rik	9	99.0815	99.1271	-1	106.672
BxH	ADIPOSE	MMG00258942	74080	4933408N02Rik	9	100.694	100.809	1	10.5527
BxH	ADIPOSE	MMG00258145	19659	Rbp1	9	100.821	100.844	1	5.53761
BxH	ADIPOSE	MMG00258901	NULL	NULL	9	101.643	101.681	1	14.5647
BxH	ADIPOSE	MMG00259342	83703	Dbr1	9	101.977	101.985	1	6.73972
BxH	ADIPOSE	MMG00259804	382098	NULL	9	102.88	102.893	-1	9.39359
BxH	ADIPOSE	MMG00260752	245020	NULL	9	102.975	102.994	-1	18.8816
BxH	ADIPOSE	MMG00259889	235555	AW107703	9	105.069	105.089	-1	15.1927
BxH	ADIPOSE	MMG00258307	69010	Anapc13	9	105.111	105.116	1	8.70252
BxH	ADIPOSE	MMG00257991	321022	Cdv3	9	105.896	105.911	-1	7.84292
BxH	ADIPOSE	MMG00257722	74025	3632410F03Rik	9	106.576	106.59	1	74.329
BxH	ADIPOSE	MMG00259814	66663	Ube1dc1	9	106.593	106.609	-1	6.38449
BxH	ADIPOSE	MMG00259787	94062	Mrpl3	9	107.603	107.627	1	10.2481
BxH	ADIPOSE	MMG00259883	75686	2310041H06Rik	9	107.679	107.682	-1	27.7194
BxH	ADIPOSE	MMG00258589	66595	1100001A21Rik	9	107.946	107.956	1	7.5714
BxH	ADIPOSE	MMG00258744	75669	Pik3r4	9	108.193	108.209	1	8.56947
BxH	ADIPOSE	MMG00259697	NULL	NULL	9	108.437	108.494	-1	7.53646
BxH	ADIPOSE	MMG00257363	235582	6230410P16Rik	9	108.713	108.718	-1	14.0037
BxH	ADIPOSE	MMG00259340	67905	2810423O19Rik	9	108.755	108.76	-1	23.4674
BxH	ADIPOSE	MMG00258958	11655	Alas1	9	108.794	108.808	-1	7.57134
BxH	ADIPOSE	MMG00258867	70235	2510040D07Rik	9	108.84	108.909	1	15.44
BxH	ADIPOSE	MMG00258016	19944	Rpl29	9	108.989	108.991	1	24.3977
BxH	ADIPOSE	MMG00259902	68644	NULL	9	109	109.007	-1	9.60032
BxH	ADIPOSE	MMG00259797	59092	Pcbp4	9	109.084	109.094	1	9.4877
BxH	ADIPOSE	MMG00257978	74840	Armet	9	109.521	109.525	-1	8.81194
BxH	ADIPOSE	MMG00259788	69536	2310008M14Rik	9	109.96	109.971	-1	30.8901
BxH	ADIPOSE	MMG00259836	56032	Tusc4	9	110.175	110.178	1	37.1382
BxH	ADIPOSE	MMG00259068	15587	Hyal2	9	110.202	110.205	1	5.84032
BxH	ADIPOSE	MMG00259044	15983	Ifrd2	9	110.22	110.226	1	19.1418
BxH	ADIPOSE	MMG00259336	14678	Gnai2	9	110.247	110.268	-1	7.31218
BxH	ADIPOSE	MMG00257403	19087	Prkar2a	9	111.314	111.369	1	4.87083
BxH	ADIPOSE	MMG00259824	66658	5730568A12Rik	9	111.711	111.714	1	6.72135
BxH	ADIPOSE	MMG00259066	12530	Cdc25a	9	112.476	112.493	1	15.0501
BxH	ADIPOSE	MMG00258012	245038	BC056929	9	114.044	114.094	1	26.2377
BxH	ADIPOSE	MMG00258438	76499	Clasp2	9	116.348	116.527	1	36.0485
BxH	ADIPOSE	MMG00259002	22221	Ubp1	9	116.552	116.584	1	5.58788
BxH	ADIPOSE	MMG00257753	72179	Fbxl2	9	116.584	116.634	-1	14.5372
BxH	ADIPOSE	MMG00257751	27215	Azi2	9	120.428	120.451	1	5.02937
BxH	ADIPOSE	MMG00257251	104099	Itga9	9	120.988	121.277	1	46.4001
BxH	ADIPOSE	MMG00258553	22351	Villp	9	121.431	121.45	1	33.2841
BxH	ADIPOSE	MMG00258136	18799	Plcd	9	121.45	121.472	-1	4.65265
BxH	ADIPOSE	MMG00258362	108737	Osr1	9	121.619	121.701	-1	19.9068
BxH	ADIPOSE	MMG00259385	113868	Acaa1	9	121.72	121.729	1	19.6294
BxH	ADIPOSE	MMG00258062	12424	Cck	9	123.874	123.879	-1	10.8823
BxH	ADIPOSE	MMG00257919	69032	1810009N24Rik	9	123.967	123.976	1	8.20217
BxH	ADIPOSE	MMG00260277	21922	Tna	9	125.546	125.553	1	13.7108
BxH	ADIPOSE	MMG00250659	215748	Magi1	10	6.99502	7.09139	-1	24.0302
BxH	ADIPOSE	MMG00249439	18537	Pcmt1	10	7.32961	7.36186	-1	4.55692
BxH	ADIPOSE	MMG00249689	23924	Katna1	10	7.45348	7.47308	1	11.5333
BxH	ADIPOSE	MMG00250192	338362	D930010O20Rik	10	7.91287	8.01309	-1	53.9647
BxH	ADIPOSE	MMG00251718	215789	Phactr2	10	13.0389	13.1496	-1	8.56668
BxH	ADIPOSE	MMG00249793	66253	Aig1	10	13.6573	13.9268	-1	5.51795
BxH	ADIPOSE	MMG00251430	380629	NULL	10	18.6367	18.654	-1	16.7918
BxH	ADIPOSE	MMG00249003	215814	1700009P13Rik	10	18.9493	18.9673	-1	38.1403
BxH	ADIPOSE	MMG00250777	17761	Mtap7	10	20.9042	21.037	1	4.51002
BxH	ADIPOSE	MMG00249317	26464	Vnn3	10	24.7328	24.7511	1	15.2196
BxH	ADIPOSE	MMG00249495	11846	Arg1	10	25.798	25.8102	-1	14.9185
BxH	ADIPOSE	MMG00251440	212448	9330159F19Rik	10	30.1023	30.119	1	42.8367
BxH	ADIPOSE	MMG00250298	66859	Slc16a9	10	72.0317	72.0724	1	7.44137
BxH	ADIPOSE	MMG00250744	83675	Bicc1	10	72.7112	72.9458	-1	66.2451
BxH	ADIPOSE	MMG00251439	331188	NULL	10	84.1706	84.4408	1	7.30312
BxH	ADIPOSE	MMG00251744	NULL	NULL	10	84.2106	84.2864	-1	23.707
BxH	ADIPOSE	MMG00250041	67933	1700129L13Rik	10	85.0114	85.0225	1	49.4834
BxH	ADIPOSE	MMG00249745	18045	Nfyb	10	85.033	85.0473	-1	16.1039
BxH	ADIPOSE	MMG00250634	74007	Btbd11	10	88.0161	88.0778	1	21.9719
BxH	ADIPOSE	MMG00249752	69435	1700023M03Rik	10	93.4498	93.4693	1	11.4557
BxH	ADIPOSE	MMG00250709	237459	Pctk2	10	95.5858	95.6452	1	8.93769
BxH	ADIPOSE	MMG00248599	15109	Hal	10	95.8708	95.8988	1	135.427
BxH	ADIPOSE	MMG00250291	237465	4933417K05Rik	10	95.9227	95.9664	1	7.59209
BxH	ADIPOSE	MMG00248979	57764	Ntn4	10	96.0202	96.1251	1	23.7421
BxH	ADIPOSE	MMG00250203	13998	Fgd6	10	96.4152	96.5212	1	18.2033
BxH	ADIPOSE	MMG00248574	67603	Dusp6	10	101.839	101.843	1	4.57101
BxH	ADIPOSE	MMG00247099	213051	NULL	10	102.819	102.896	-1	4.38423
BxH	ADIPOSE	MMG00249788	52713	D10Ertd718e	10	108.34	108.346	1	13.5832
BxH	ADIPOSE	MMG00248713	380660	8430416H19Rik	10	109.458	109.619	-1	21.476
BxH	ADIPOSE	MMG00249768	66399	2310050B20Rik	10	130.295	130.303	-1	20.1052
BxH	ADIPOSE	MMG00251356	216438	BC019560	10	130.329	130.331	-1	10.1474
BxH	ADIPOSE	MMG00249106	80904	Dtx3	10	130.465	130.471	-1	9.19515
BxH	ADIPOSE	MMG00250691	117150	Pip5k2c	10	130.473	130.487	-1	49.4929
BxH	ADIPOSE	MMG00250236	21853	Timeless	10	131.515	131.53	1	4.75573
BxH	ADIPOSE	MMG00249804	56530	Tmem4	10	131.599	131.604	1	25.8525
BxH	ADIPOSE	MMG00268316	12323	Camk2b	11	5.86758	5.96366	-1	48.7669
BxH	ADIPOSE	MMG00265908	209586	BC024322	11	6.00361	6.09807	-1	5.61044
BxH	ADIPOSE	MMG00262248	103694	1110014L17Rik	11	6.16862	6.17275	-1	12.8553
BxH	ADIPOSE	MMG00262054	216527	Ccm2	11	6.44487	6.49465	1	18.1775
BxH	ADIPOSE	MMG00261930	319939	F830010I22Rik	11	8.3904	8.56244	-1	7.91734
BxH	ADIPOSE	MMG00266448	57316	NULL	11	17.1563	17.1679	1	4.74379
BxH	ADIPOSE	MMG00266364	68145	5730466H23Rik	11	17.8386	17.8525	-1	48.6157
BxH	ADIPOSE	MMG00262077	67030	Fancl	11	26.2854	26.3702	1	15.2146
BxH	ADIPOSE	MMG00262510	69922	Vrk2	11	26.3698	26.492	-1	7.57448
BxH	ADIPOSE	MMG00268004	216613	E030025D05Rik	11	28.4747	28.4827	-1	18.4201
BxH	ADIPOSE	MMG00262229	216616	Efemp1	11	28.7661	28.8251	1	13.7448
BxH	ADIPOSE	MMG00266880	71701	Pnpt1	11	29.0291	29.0602	1	55.1801
BxH	ADIPOSE	MMG00267479	67939	2010316F05Rik	11	29.4114	29.4134	-1	10.1221
BxH	ADIPOSE	MMG00267237	76784	Mtif2	11	29.4248	29.4436	1	51.9324
BxH	ADIPOSE	MMG00267206	237711	C230094A16Rik	11	29.6425	29.6626	-1	19.4547
BxH	ADIPOSE	MMG00263512	69556	2310022M17Rik	11	31.5635	31.5704	-1	10.3765
BxH	ADIPOSE	MMG00262190	30939	Pttg1	11	43.0454	43.0511	-1	143.456
BxH	ADIPOSE	MMG00268298	76884	Cyfip2	11	45.8212	45.9374	-1	6.15883
BxH	ADIPOSE	MMG00262073	276891	B430010N18Rik	11	46.436	46.4691	1	17.0106
BxH	ADIPOSE	MMG00266885	27041	NULL	11	55.0949	55.126	1	15.6138
BxH	ADIPOSE	MMG00268133	216760	2700079M14Rik	11	57.1166	57.1288	1	5.62877
BxH	ADIPOSE	MMG00267243	171212	Galnt10	11	57.3674	57.384	1	4.96781
BxH	ADIPOSE	MMG00262371	50724	2310079P12Rik	11	57.3996	57.4081	1	6.55949
BxH	ADIPOSE	MMG00263012	73158	3110040D16Rik	11	57.6074	57.66	1	7.3767
BxH	ADIPOSE	MMG00267929	69125	Cnot8	11	57.7021	57.7165	1	6.65622
BxH	ADIPOSE	MMG00267775	216766	Gemin5	11	57.7192	57.7664	-1	47.5066
BxH	ADIPOSE	MMG00266438	79566	BC003251	11	57.9287	57.9456	1	7.98199
BxH	ADIPOSE	MMG00262863	75429	3100002J23Rik	11	58.3907	58.3999	-1	22.1063
BxH	ADIPOSE	MMG00267768	69944	2810021J22Rik	11	58.4652	58.4823	1	50.3738
BxH	ADIPOSE	MMG00267518	94091	Trim11	11	58.576	58.5894	1	18.9385
BxH	ADIPOSE	MMG00268032	216792	A230051G13Rik	11	58.7553	58.7617	-1	59.179
BxH	ADIPOSE	MMG00263118	67862	2310033P09Rik	11	58.8063	58.8086	1	7.9602
BxH	ADIPOSE	MMG00261983	67826	1110031B06Rik	11	59.0051	59.0479	-1	26.3399
BxH	ADIPOSE	MMG00266688	216805	B430214A04Rik	11	59.3897	59.4077	-1	12.0477
BxH	ADIPOSE	MMG00263038	103850	Nt5m	11	59.446	59.4744	1	15.1903
BxH	ADIPOSE	MMG00262461	19416	Rasd1	11	59.5611	59.5629	-1	45.2907
BxH	ADIPOSE	MMG00267671	19377	Rai1	11	59.738	59.7899	1	4.33806
BxH	ADIPOSE	MMG00268230	16897	Llglh	11	60.2711	60.2855	1	5.51788
BxH	ADIPOSE	MMG00268312	14248	Fliih	11	60.2854	60.2985	-1	11.5002
BxH	ADIPOSE	MMG00265871	21975	Top3a	11	60.3113	60.3486	-1	12.9409
BxH	ADIPOSE	MMG00263135	216820	BC003479	11	60.402	60.4294	1	47.4753
BxH	ADIPOSE	MMG00268275	24083	Gtlf3b	11	60.4735	60.4851	-1	5.31913
BxH	ADIPOSE	MMG00262192	94092	Trim16	11	62.3918	62.4122	1	10.1048
BxH	ADIPOSE	MMG00262021	18858	Pmp22	11	62.7028	62.7308	1	8.69276
BxH	ADIPOSE	MMG00262491	67020	2600017H02Rik	11	68.9678	68.9695	-1	4.42781
BxH	ADIPOSE	MMG00266505	13543	Dvl2	11	69.5719	69.5814	1	4.31941
BxH	ADIPOSE	MMG00266214	16562	Kif1c	11	70.2741	70.3001	1	5.74108
BxH	ADIPOSE	MMG00262666	103712	6330403K07Rik	11	70.6032	70.6047	-1	5.8047
BxH	ADIPOSE	MMG00265853	16407	Itgae	11	72.6618	72.7187	1	8.27746
BxH	ADIPOSE	MMG00267713	18472	Pafah1b1	11	74.2452	74.2959	-1	4.74293
BxH	ADIPOSE	MMG00262351	380712	2010305C02Rik	11	75.0393	75.0422	1	7.19319
BxH	ADIPOSE	MMG00265873	18738	Pitpn	11	75.1594	75.2	1	48.5776
BxH	ADIPOSE	MMG00262097	19062	NULL	11	75.2023	75.219	1	10.3226
BxH	ADIPOSE	MMG00267936	22627	Ywhae	11	75.3042	75.3371	1	24.8277
BxH	ADIPOSE	MMG00262646	67390	4833420N02Rik	11	75.815	75.8219	1	5.60948
BxH	ADIPOSE	MMG00267993	18230	Nxn	11	75.8292	75.9704	-1	6.217
BxH	ADIPOSE	MMG00268226	53334	Gosr1	11	76.2979	76.3348	-1	4.54089
BxH	ADIPOSE	MMG00262912	66601	2010002A20Rik	11	76.4758	76.4879	1	39.5058
BxH	ADIPOSE	MMG00262138	217011	BC018399	11	82.4728	82.4804	-1	25.8561
BxH	ADIPOSE	MMG00265994	217012	Cmya4	11	82.4834	82.5154	1	16.7702
BxH	ADIPOSE	MMG00267404	66330	1700020L24Rik	11	82.9981	83.0016	1	13.2035
BxH	ADIPOSE	MMG00267467	20302	Ccl3	11	83.2082	83.2097	-1	10.0611
BxH	ADIPOSE	MMG00267808	20303	Ccl4	11	83.223	83.2251	1	4.84306
BxH	ADIPOSE	MMG00262039	56321	Aatf	11	83.9832	84.0739	-1	10.9276
BxH	ADIPOSE	MMG00268228	70422	2810417D08Rik	11	85.7725	85.8177	-1	10.495
BxH	ADIPOSE	MMG00262545	56427	Tubd1	11	86.1056	86.1276	1	32.932
BxH	ADIPOSE	MMG00266733	67487	Dhx40	11	86.3301	86.368	-1	11.2317
BxH	ADIPOSE	MMG00267181	68097	6720463E02Rik	11	87.5399	87.5479	-1	4.38593
BxH	ADIPOSE	MMG00261984	103841	C330016O16Rik	11	87.6596	87.7533	1	81.1733
BxH	ADIPOSE	MMG00262177	56077	Dgke	11	88.6244	88.644	-1	14.6193
BxH	ADIPOSE	MMG00264036	217071	NULL	11	88.6573	88.6767	1	35.2594
BxH	ADIPOSE	MMG00267130	20913	Stxbp4	11	90.0636	90.2217	-1	5.95771
BxH	ADIPOSE	MMG00262016	217109	6230425C22Rik	11	93.4429	93.4597	-1	12.0917
BxH	ADIPOSE	MMG00263112	18102	Nme1	11	93.5425	93.5521	-1	66.8833
BxH	ADIPOSE	MMG00262965	71452	5530600A18Rik	11	93.9118	93.9235	1	4.37141
BxH	ADIPOSE	MMG00267918	76408	Abcc3	11	93.9269	93.9765	-1	12.9347
BxH	ADIPOSE	MMG00262214	12643	Chad	11	94.1487	94.1527	1	8.06256
BxH	ADIPOSE	MMG00267495	94064	Mrpl27	11	94.2374	94.2437	1	46.9017
BxH	ADIPOSE	MMG00266228	217127	Myst2	11	94.8579	94.8938	-1	11.1442
BxH	ADIPOSE	MMG00263462	110172	Ugalt2	11	94.9685	94.9753	1	5.52374
BxH	ADIPOSE	MMG00267176	20747	Spop	11	94.9977	95.0766	1	41.087
BxH	ADIPOSE	MMG00262036	104079	Nxph3	11	95.0935	95.0979	-1	51.6139
BxH	ADIPOSE	MMG00262120	18673	Phb	11	95.2506	95.2644	1	11.0946
BxH	ADIPOSE	MMG00263545	237928	Phospho1	11	95.4081	95.4149	1	6.19655
BxH	ADIPOSE	MMG00268328	268470	D11Moh35	11	95.631	95.649	-1	9.93478
BxH	ADIPOSE	MMG00264403	75395	0610040B09Rik	11	95.8746	95.8905	-1	9.11167
BxH	ADIPOSE	MMG00267400	56358	Copz2	11	96.4335	96.4448	1	82.5058
BxH	ADIPOSE	MMG00263827	217151	BC065791	11	97.5732	97.5798	-1	7.93336
BxH	ADIPOSE	MMG00262435	103861	4632423N09Rik	11	97.6662	97.6678	-1	6.32455
BxH	ADIPOSE	MMG00267712	19014	Pparbp	11	97.7358	97.7769	-1	8.15377
BxH	ADIPOSE	MMG00268083	69131	Crk7	11	97.7869	97.8303	1	17.2786
BxH	ADIPOSE	MMG00263551	NULL	NULL	11	97.8471	97.8621	1	4.49844
BxH	ADIPOSE	MMG00266673	57376	Smarce1	11	98.7927	98.8146	-1	39.0785
BxH	ADIPOSE	MMG00262112	103768	Tubg2	11	100.82	100.826	1	11.5731
BxH	ADIPOSE	MMG00267500	52469	D11Ertd99e	11	100.942	100.943	-1	7.77649
BxH	ADIPOSE	MMG00263579	70110	Ifi35	11	101.112	101.122	1	6.24732
BxH	ADIPOSE	MMG00262934	66182	1110036H21Rik	11	101.329	101.332	1	7.16193
BxH	ADIPOSE	MMG00266728	217216	BC030867	11	101.913	101.929	1	10.1597
BxH	ADIPOSE	MMG00267910	14615	Gja7	11	102.463	102.469	-1	9.48628
BxH	ADIPOSE	MMG00268206	217232	Cdc27	11	104.184	104.214	-1	5.88042
BxH	ADIPOSE	MMG00267414	17896	Myl4	11	104.215	104.251	1	7.46377
BxH	ADIPOSE	MMG00262443	73431	1700052K11Rik	11	104.844	104.845	-1	43.7361
BxH	ADIPOSE	MMG00267894	71833	1700012F10Rik	11	105.701	105.723	1	8.67916
BxH	ADIPOSE	MMG00267893	78455	Helz	11	107.212	107.336	1	18.5145
BxH	ADIPOSE	MMG00267805	76380	1700001M19Rik	11	108.346	108.524	1	15.6559
BxH	ADIPOSE	MMG00266762	14674	Gna13	11	109.027	109.062	1	4.76045
BxH	ADIPOSE	MMG00266778	69806	Slc39a11	11	112.75	113.071	-1	21.1103
BxH	ADIPOSE	MMG00267687	237979	5330435L01Rik	11	113.286	113.572	-1	33.4851
BxH	ADIPOSE	MMG00268113	217303	B230315M08Rik	11	114.396	114.41	1	14.038
BxH	ADIPOSE	MMG00267188	217305	4732429D16Rik	11	114.488	114.496	-1	13.765
BxH	ADIPOSE	MMG00267408	66528	2210020M01Rik	11	115.406	115.412	1	8.06962
BxH	ADIPOSE	MMG00262044	22378	Wbp2	11	115.584	115.593	-1	5.00128
BxH	ADIPOSE	MMG00261969	217340	A130073L17Rik	11	115.844	115.865	-1	14.6039
BxH	ADIPOSE	MMG00267994	66293	1810032O08Rik	11	116.177	116.181	1	9.72197
BxH	ADIPOSE	MMG00263703	74319	1110005A03Rik	11	116.349	116.355	1	24.4228
BxH	ADIPOSE	MMG00266516	53860	2006-09-09	11	116.837	116.868	1	8.38144
BxH	ADIPOSE	MMG00262624	20973	Syngr2	11	117.363	117.367	1	10.0409
BxH	ADIPOSE	MMG00267945	72344	2700002L06Rik	11	117.815	117.843	-1	20.6796
BxH	ADIPOSE	MMG00264074	208501	1810043H04Rik	11	119.652	119.654	1	5.58981
BxH	ADIPOSE	MMG00267120	18453	P4hb	11	120.113	120.126	-1	7.28229
BxH	ADIPOSE	MMG00277451	18976	Pomc1	12	3.98349	3.98916	1	6.06573
BxH	ADIPOSE	MMG00280483	72669	2810032G03Rik	12	5.45826	5.46325	1	25.5913
BxH	ADIPOSE	MMG00279951	14245	Lpin1	12	16.9309	16.9832	-1	10.0604
BxH	ADIPOSE	MMG00277136	18217	Ntsr2	12	17.0462	17.0529	1	4.72749
BxH	ADIPOSE	MMG00278195	217431	NULL	12	17.7405	17.8226	1	65.2202
BxH	ADIPOSE	MMG00276847	18263	Odc	12	17.982	17.988	-1	28.4767
BxH	ADIPOSE	MMG00277126	53602	Hpcal1	12	18.0869	18.186	1	8.11346
BxH	ADIPOSE	MMG00280137	195733	Tcfcp2l2	12	18.9802	19.0169	1	4.31114
BxH	ADIPOSE	MMG00276747	20135	Rrm2	12	19.1557	19.1615	1	6.97631
BxH	ADIPOSE	MMG00277563	77480	C330002I19Rik	12	19.4226	19.5056	1	60.379
BxH	ADIPOSE	MMG00280155	22169	Tyki	12	20.9105	20.921	1	11.4528
BxH	ADIPOSE	MMG00277791	71693	Colec11	12	23.0195	23.0486	-1	64.9497
BxH	ADIPOSE	MMG00277168	19819	Rnaseh1	12	23.0749	23.0849	1	6.20641
BxH	ADIPOSE	MMG00280324	217449	D930014A20Rik	12	23.1163	23.1757	-1	7.00366
BxH	ADIPOSE	MMG00276936	380752	D12Ertd604e	12	23.1771	23.2928	1	17.0221
BxH	ADIPOSE	MMG00277924	17933	Myt1l	12	24.1668	24.5613	1	11.0266
BxH	ADIPOSE	MMG00280139	11431	Acp1	12	25.5366	25.5548	-1	37.4442
BxH	ADIPOSE	MMG00277921	30955	Pik3cg	12	26.8219	26.8548	-1	28.3543
BxH	ADIPOSE	MMG00280430	59027	Pbef1	12	27.5055	27.5367	1	4.3711
BxH	ADIPOSE	MMG00277928	319504	C130076O07Rik	12	39.2881	39.6482	1	21.2398
BxH	ADIPOSE	MMG00277166	217517	Stxbp6	12	39.9012	40.1207	-1	13.0129
BxH	ADIPOSE	MMG00280123	18760	Prkcm	12	45.7835	46.0922	-1	4.98108
BxH	ADIPOSE	MMG00280467	328092	4930578F06Rik	12	47.4639	47.4729	-1	29.3953
BxH	ADIPOSE	MMG00277214	104725	1110002B05Rik	12	50.1128	50.1239	-1	6.25444
BxH	ADIPOSE	MMG00277233	72183	Snx6	12	50.1717	50.2119	-1	12.8715
BxH	ADIPOSE	MMG00279998	73385	1700047I17Rik	12	50.4661	50.4837	1	23.7614
BxH	ADIPOSE	MMG00277204	24067	Srp54	12	50.5051	50.5302	-1	19.026
BxH	ADIPOSE	MMG00277236	72658	2700097O09Rik	12	50.5307	50.5651	1	6.6019
BxH	ADIPOSE	MMG00279944	66864	1200003C23Rik	12	53.639	53.6432	-1	8.04735
BxH	ADIPOSE	MMG00278339	217648	NULL	12	60.4733	60.4797	1	5.05573
BxH	ADIPOSE	MMG00277508	69706	Ppil5	12	65.0516	65.0618	1	9.63567
BxH	ADIPOSE	MMG00276914	18974	Pole2	12	65.0845	65.1116	-1	6.22708
BxH	ADIPOSE	MMG00280024	66244	Sdccag1	12	65.1936	65.2403	-1	26.0728
BxH	ADIPOSE	MMG00278166	NULL	NULL	12	65.4713	65.4716	-1	60.9125
BxH	ADIPOSE	MMG00277148	68055	1110015E18Rik	12	65.6147	65.6348	1	7.05443
BxH	ADIPOSE	MMG00277894	18080	Nin	12	65.9099	66.0031	-1	8.63771
BxH	ADIPOSE	MMG00280124	208846	Daam1	12	67.7321	67.8545	1	7.90462
BxH	ADIPOSE	MMG00277216	66375	Dhrs7	12	68.5577	68.5738	-1	27.5046
BxH	ADIPOSE	MMG00276930	75627	Snapc1	12	69.8842	69.9041	1	65.8678
BxH	ADIPOSE	MMG00277898	217692	Sipa1l1	12	78.2266	78.4199	1	15.4066
BxH	ADIPOSE	MMG00280408	52690	D12Ertd771e	12	103.669	103.742	-1	26.6197
BxH	ADIPOSE	MMG00278186	68519	Eml1	12	103.934	104.102	1	25.3956
BxH	ADIPOSE	MMG00280534	22632	Yy1	12	104.356	104.385	1	34.5177
BxH	ADIPOSE	MMG00277114	13386	Dlk1	12	105.03	105.037	1	8.43324
BxH	ADIPOSE	MMG00277606	72805	2810455K09Rik	12	106.418	106.437	1	9.40332
BxH	ADIPOSE	MMG00277165	67236	2810452K22Rik	12	106.441	106.457	-1	14.4461
BxH	ADIPOSE	MMG00280327	17169	Mark3	12	107.141	107.223	1	25.9976
BxH	ADIPOSE	MMG00277446	68020	2810002N01Rik	12	107.28	107.301	1	24.0182
BxH	ADIPOSE	MMG00276726	16593	Kns2	12	107.328	107.364	1	71.3786
BxH	ADIPOSE	MMG00280505	74335	Xrcc3	12	107.373	107.383	-1	13.5552
BxH	ADIPOSE	MMG00277220	68520	Zfyve21	12	107.384	107.398	1	7.2513
BxH	ADIPOSE	MMG00278996	77675	9130204G15Rik	12	107.51	107.512	-1	36.0141
BxH	ADIPOSE	MMG00278292	74691	4930441E05Rik	12	107.594	107.62	1	23.6781
BxH	ADIPOSE	MMG00278357	NULL	NULL	12	107.632	107.637	1	45.6201
BxH	ADIPOSE	MMG00277555	217882	AW555464	12	108.348	108.372	1	4.97425
BxH	ADIPOSE	MMG00276829	217887	BC022687	12	108.427	108.434	1	46.9882
BxH	ADIPOSE	MMG00277500	72308	Brf1	12	108.582	108.585	-1	10.0438
BxH	ADIPOSE	MMG00277241	56220	Zfp386	12	112.078	112.09	1	6.46028
BxH	ADIPOSE	MMG00280102	217935	D430033N04Rik	12	112.264	112.287	-1	70.5554
BxH	ADIPOSE	MMG00277901	76044	5830426I05Rik	12	112.44	112.493	1	32.4584
BxH	ADIPOSE	MMG00272052	105409	BB219454	13	19.1764	19.1893	1	7.20613
BxH	ADIPOSE	MMG00270939	76205	Stard3nl	13	19.1942	19.232	-1	40.1272
BxH	ADIPOSE	MMG00270387	105298	AU040950	13	19.4303	19.4584	-1	16.1927
BxH	ADIPOSE	MMG00270040	27052	Aoah	13	20.6354	20.9013	1	10.8939
BxH	ADIPOSE	MMG00270605	15216	Hfe	13	23.5919	23.5989	-1	8.54129
BxH	ADIPOSE	MMG00270829	218138	Gmds	13	31.7074	32.2264	-1	9.50968
BxH	ADIPOSE	MMG00268791	73981	4930447K03Rik	13	34.0278	34.058	-1	30.9287
BxH	ADIPOSE	MMG00268596	69666	2310047M15Rik	13	34.1078	34.123	1	10.7286
BxH	ADIPOSE	MMG00271144	69123	1810022C23Rik	13	34.89	34.907	-1	10.4237
BxH	ADIPOSE	MMG00270846	380840	BC034664	13	35.955	36.0908	-1	10.2393
BxH	ADIPOSE	MMG00270781	68404	Nrn1	13	36.7036	36.7124	-1	7.80458
BxH	ADIPOSE	MMG00270218	71340	Riok1	13	38.0147	38.0389	1	5.04159
BxH	ADIPOSE	MMG00271160	67046	Tbc1d7	13	43.2032	43.2228	-1	14.2733
BxH	ADIPOSE	MMG00272083	76137	6230416A05Rik	13	43.5939	43.6125	-1	85.7864
BxH	ADIPOSE	MMG00271698	16468	Jarid2	13	44.7967	44.9863	1	6.65407
BxH	ADIPOSE	MMG00271166	22017	Tpmt	13	47.0864	47.1045	-1	10.5344
BxH	ADIPOSE	MMG00270035	20184	Rxrip110	13	54.8048	54.8759	-1	20.8903
BxH	ADIPOSE	MMG00271167	328258	NULL	13	56.2199	56.252	1	38.7702
BxH	ADIPOSE	MMG00270117	21810	Tgfbi	13	56.3873	56.4192	1	5.07808
BxH	ADIPOSE	MMG00270584	76251	0610007P08Rik	13	62.7081	62.73	1	18.7526
BxH	ADIPOSE	MMG00272133	238673	Zfp367	13	63.0383	63.0585	-1	42.7121
BxH	ADIPOSE	MMG00270187	56541	Habp4	13	63.0672	63.0918	1	55.5815
BxH	ADIPOSE	MMG00270065	170936	Zfp369	13	64.1733	64.1813	1	42.1243
BxH	ADIPOSE	MMG00272725	NULL	NULL	13	64.3637	64.3988	-1	6.26499
BxH	ADIPOSE	MMG00270855	66410	2410017I18Rik	13	64.4488	64.4698	-1	4.46021
BxH	ADIPOSE	MMG00272136	19210	Ptdss1	13	64.4695	64.5342	1	12.6448
BxH	ADIPOSE	MMG00272735	NULL	NULL	13	64.6058	64.6329	-1	5.46563
BxH	ADIPOSE	MMG00272149	328274	Zfp459	13	65.2941	65.31	-1	50.8604
BxH	ADIPOSE	MMG00272157	238692	C330011K17Rik	13	65.3288	65.3399	-1	70.7472
BxH	ADIPOSE	MMG00272645	210044	Adcy2	13	66.1088	66.1956	1	15.1856
BxH	ADIPOSE	MMG00271701	11624	Ahrr	13	71.7622	71.8452	-1	12.5479
BxH	ADIPOSE	MMG00270165	192657	Ell2	13	73.4811	73.4914	-1	4.3355
BxH	ADIPOSE	MMG00270899	218341	AI256775	13	73.7187	73.7343	-1	60.251
BxH	ADIPOSE	MMG00272166	77041	2810429K17Rik	13	73.7768	73.8145	-1	70.4632
BxH	ADIPOSE	MMG00272028	72573	2700017A04Rik	13	75.002	75.0339	-1	10.7322
BxH	ADIPOSE	MMG00272670	NULL	NULL	13	75.1659	75.2433	1	11.4132
BxH	ADIPOSE	MMG00270602	13865	Nr2f1	13	76.2602	76.2695	-1	5.16685
BxH	ADIPOSE	MMG00270504	66671	Ccnh	13	83.2824	83.3067	1	11.5045
BxH	ADIPOSE	MMG00271603	66475	Rps23	13	89.1327	89.1342	1	43.274
BxH	ADIPOSE	MMG00271150	66795	Apg10l	13	89.1453	89.4192	-1	15.0531
BxH	ADIPOSE	MMG00272151	14062	F2r	13	93.8596	93.8763	-1	5.97643
BxH	ADIPOSE	MMG00272625	75209	Sv2c	13	94.2193	94.3475	-1	5.72791
BxH	ADIPOSE	MMG00272646	380863	NULL	13	97.1316	97.1408	-1	4.71529
BxH	ADIPOSE	MMG00272388	78038	Mccc2	13	98.3945	98.4636	-1	66.662
BxH	ADIPOSE	MMG00270123	17079	Ly78	13	101.164	101.177	1	6.61694
BxH	ADIPOSE	MMG00271666	328329	4930420O11Rik	13	101.205	101.815	-1	15.7577
BxH	ADIPOSE	MMG00272090	75805	Nln	13	102.514	102.6	-1	27.2219
BxH	ADIPOSE	MMG00270096	218544	Sgtb	13	102.6	102.632	1	12.2259
BxH	ADIPOSE	MMG00270393	66975	2410002O22Rik	13	102.634	102.669	-1	10.9993
BxH	ADIPOSE	MMG00272051	81003	Trim23	13	102.67	102.693	1	8.31235
BxH	ADIPOSE	MMG00270391	238831	4632422M10Rik	13	102.696	102.72	-1	64.9096
BxH	ADIPOSE	MMG00270954	60411	Solt	13	102.72	102.74	1	4.76421
BxH	ADIPOSE	MMG00272438	75597	1810058I14Rik	13	106.671	106.777	-1	15.4122
BxH	ADIPOSE	MMG00270167	218581	AW260467	13	106.932	107.005	1	12.8048
BxH	ADIPOSE	MMG00271692	26401	Map3k1	13	110.536	110.598	-1	8.38309
BxH	ADIPOSE	MMG00272152	72198	2610528A15Rik	13	111.675	111.734	-1	7.7889
BxH	ADIPOSE	MMG00271707	18115	Nnt	13	118.195	118.27	-1	23.3289
BxH	ADIPOSE	MMG00270854	218693	Paip1	13	118.291	118.319	1	110.878
BxH	ADIPOSE	MMG00270144	67392	4833420G17Rik	13	118.324	118.347	1	59.9291
BxH	ADIPOSE	MMG00273475	66082	Abhd6	14	3.28853	3.34205	1	11.5914
BxH	ADIPOSE	MMG00273260	218734	3830406C13Rik	14	7.62177	7.64077	1	33.2519
BxH	ADIPOSE	MMG00276443	27062	Cadps	14	7.70854	8.05227	-1	7.15071
BxH	ADIPOSE	MMG00275785	66413	2400006A19Rik	14	9.44424	9.45299	-1	30.2952
BxH	ADIPOSE	MMG00276324	71147	4933425A18Rik	14	11.5134	11.5246	-1	7.7498
BxH	ADIPOSE	MMG00272992	218772	Rarb	14	11.7053	11.8529	-1	4.80672
BxH	ADIPOSE	MMG00275778	218793	Ube2e2	14	13.833	14.153	-1	7.8533
BxH	ADIPOSE	MMG00275841	66039	D14Ertd449e	14	20.7135	20.7165	-1	46.7938
BxH	ADIPOSE	MMG00275827	15209	Hesx1	14	21.5503	21.5522	1	23.6921
BxH	ADIPOSE	MMG00272824	171463	Il17rd	14	21.589	21.6524	1	6.17398
BxH	ADIPOSE	MMG00276393	238988	D14Ertd171e	14	22.1746	23.0141	1	4.87479
BxH	ADIPOSE	MMG00276706	72391	Cdkn3	14	38.5066	38.5175	1	15.4457
BxH	ADIPOSE	MMG00275788	67296	Socs4	14	39.0339	39.0352	1	7.13623
BxH	ADIPOSE	MMG00276339	NULL	NULL	14	39.0425	39.0658	1	111.659
BxH	ADIPOSE	MMG00275789	16854	Lgals3	14	39.1347	39.1469	1	5.42074
BxH	ADIPOSE	MMG00275768	93834	Peli2	14	39.9223	40.011	1	8.96721
BxH	ADIPOSE	MMG00273047	239083	NULL	14	42.577	42.5834	-1	43.8193
BxH	ADIPOSE	MMG00273586	11546	Adprtl2	14	42.5958	42.6091	1	21.7921
BxH	ADIPOSE	MMG00276388	21745	Tep1	14	42.6119	42.6761	-1	7.85056
BxH	ADIPOSE	MMG00273038	219024	BC039161	14	42.7326	42.7363	-1	17.1476
BxH	ADIPOSE	MMG00273085	18950	Pnp	14	42.75	42.7588	1	4.96631
BxH	ADIPOSE	MMG00276107	11727	Ang1	14	42.8959	42.9015	1	31.6351
BxH	ADIPOSE	MMG00276106	93726	Ear11	14	43.0731	43.0739	-1	36.8073
BxH	ADIPOSE	MMG00273036	52535	D14Ertd209e	14	43.7458	43.7529	1	28.2004
BxH	ADIPOSE	MMG00276433	77945	Rpgrip1	14	43.9717	44.0217	1	4.73131
BxH	ADIPOSE	MMG00276467	114741	Supt16h	14	44.0212	44.0579	-1	87.7573
BxH	ADIPOSE	MMG00273111	76338	1500012D09Rik	14	44.1207	44.1383	-1	35.957
BxH	ADIPOSE	MMG00273357	20540	Slc7a7	14	45.4546	45.5083	-1	63.9119
BxH	ADIPOSE	MMG00273167	17387	Mmp14	14	45.5223	45.532	1	23.322
BxH	ADIPOSE	MMG00273298	27374	Skb1	14	45.5974	45.6074	-1	15.4067
BxH	ADIPOSE	MMG00276079	19173	Psmb5	14	45.7022	45.7062	-1	17.4471
BxH	ADIPOSE	MMG00276505	50934	Slc7a8	14	45.8108	45.8705	-1	10.6315
BxH	ADIPOSE	MMG00272789	382898	NULL	14	45.9649	45.9652	-1	41.0885
BxH	ADIPOSE	MMG00275797	24053	Sgcg	14	52.3784	52.4154	-1	144.021
BxH	ADIPOSE	MMG00273644	66674	6330409N04Rik	14	52.6943	52.7169	-1	25.6371
BxH	ADIPOSE	MMG00275812	56471	Stmn4	14	58.073	58.0903	1	7.04129
BxH	ADIPOSE	MMG00272903	105440	Kctd9	14	59.4682	59.4941	1	7.81708
BxH	ADIPOSE	MMG00273604	70086	Cysltr2	14	64.5949	64.6148	-1	24.8931
BxH	ADIPOSE	MMG00276378	20916	Sucla2	14	65.1148	65.1582	1	23.8433
BxH	ADIPOSE	MMG00273170	219249	Tdrd3	14	79.361	79.4892	1	17.1768
BxH	ADIPOSE	MMG00276372	320427	A830021K08Rik	14	111.818	111.82	1	8.34255
BxH	ADIPOSE	MMG00276342	66435	1810064L21Rik	14	112.094	112.117	-1	7.41773
BxH	ADIPOSE	MMG00273321	105559	Mbnl2	14	113.431	113.536	1	5.38854
BxH	ADIPOSE	MMG00276322	223254	Farp1	14	114.344	114.393	1	5.03398
BxH	ADIPOSE	MMG00283001	77877	6030458C11Rik	15	12.8554	12.8717	-1	61.6957
BxH	ADIPOSE	MMG00282707	68135	Eif3s3	15	52.8809	52.96	-1	4.38892
BxH	ADIPOSE	MMG00281519	76740	C920006C10Rik	15	67.2281	67.3136	1	14.517
BxH	ADIPOSE	MMG00282383	54562	Lrrc6	15	67.7835	67.9042	1	5.1742
BxH	ADIPOSE	MMG00281882	213068	AI661017	15	68.08	68.1148	-1	38.6537
BxH	ADIPOSE	MMG00281376	22402	Wisp1	15	68.4109	68.4427	1	11.3345
BxH	ADIPOSE	MMG00282381	20442	Siat4a	15	68.6258	68.6481	-1	4.83353
BxH	ADIPOSE	MMG00282411	13992	Khdrbs3	15	70.4247	70.5418	-1	5.12644
BxH	ADIPOSE	MMG00282972	17068	Ly6d	15	76.4629	76.4637	-1	4.48579
BxH	ADIPOSE	MMG00282065	17067	Ly6c	15	77.1353	77.139	1	8.08299
BxH	ADIPOSE	MMG00282720	17069	Ly6e	15	77.2125	77.2161	-1	5.14162
BxH	ADIPOSE	MMG00282918	66398	Commd5	15	78.1282	78.1295	1	22.3156
BxH	ADIPOSE	MMG00282886	117171	1110038F14Rik	15	78.154	78.1562	1	24.6488
BxH	ADIPOSE	MMG00281879	93686	Rbm9	15	78.4275	78.4781	-1	11.5258
BxH	ADIPOSE	MMG00281320	75761	9130022K13Rik	15	78.7334	78.7417	-1	9.63282
BxH	ADIPOSE	MMG00282359	108956	2210421G13Rik	15	78.8701	78.8785	-1	66.202
BxH	ADIPOSE	MMG00282671	17972	Ncf4	15	79.5901	79.6071	1	9.28709
BxH	ADIPOSE	MMG00281417	73376	1700061J05Rik	15	79.723	79.7347	-1	7.24029
BxH	ADIPOSE	MMG00282879	22117	Tst	15	79.7441	79.7504	-1	5.27677
BxH	ADIPOSE	MMG00282699	246221	Mpst	15	79.7546	79.7585	1	6.09136
BxH	ADIPOSE	MMG00281407	105844	Card10	15	80.1197	80.1476	-1	7.61775
BxH	ADIPOSE	MMG00282107	104445	Cdc42ep1	15	80.1872	80.1954	1	14.9204
BxH	ADIPOSE	MMG00281861	106039	Gga1	15	80.2217	80.2391	1	4.70818
BxH	ADIPOSE	MMG00281554	97961	C78541	15	80.2794	80.2882	1	6.80783
BxH	ADIPOSE	MMG00282408	223691	Eif3s6ip	15	80.4197	80.4389	1	5.08625
BxH	ADIPOSE	MMG00282718	27660	1700088E04Rik	15	80.4793	80.4857	-1	4.84004
BxH	ADIPOSE	MMG00282067	27373	Csnk1e	15	80.7624	80.7865	-1	27.5962
BxH	ADIPOSE	MMG00282020	109361	D730005E14Rik	15	81.1763	81.1775	-1	4.62428
BxH	ADIPOSE	MMG00282696	27367	Rpl3	15	81.4408	81.4463	1	5.677
BxH	ADIPOSE	MMG00281452	239555	AI452372	15	81.6149	81.6335	1	4.85127
BxH	ADIPOSE	MMG00282648	73167	3110043J09Rik	15	86.3874	86.4395	1	5.49792
BxH	ADIPOSE	MMG00282105	73225	3110048E14Rik	15	86.71	86.7301	1	15.2935
BxH	ADIPOSE	MMG00281813	NULL	NULL	15	87.5503	87.5749	1	10.3068
BxH	ADIPOSE	MMG00282634	72026	Trmt1	15	87.5974	87.6155	1	16.3978
BxH	ADIPOSE	MMG00282100	106014	AW049604	15	89.3211	89.4479	1	4.78208
BxH	ADIPOSE	MMG00281544	12805	Cntn1	15	93.961	94.1843	1	13.9702
BxH	ADIPOSE	MMG00281709	106042	Prickle1	15	95.3565	95.3568	-1	5.66439
BxH	ADIPOSE	MMG00281432	105722	Tmem16f	15	97.5021	97.5824	1	13.4941
BxH	ADIPOSE	MMG00282992	72193	2610510E10Rik	15	98.3776	98.3867	-1	6.87523
BxH	ADIPOSE	MMG00281421	67760	Slc38a2	15	98.8457	98.8581	-1	13.029
BxH	ADIPOSE	MMG00281905	223870	Senp1	15	100.379	100.405	1	56.9422
BxH	ADIPOSE	MMG00282398	11482	Acvrl1	15	103.147	103.162	1	8.31065
BxH	ADIPOSE	MMG00282349	223917	BC031593	15	104.049	104.06	1	8.64067
BxH	ADIPOSE	MMG00286321	56722	Litaf	16	10.5227	10.5565	-1	4.77928
BxH	ADIPOSE	MMG00286563	74108	Parn	16	13.1671	13.2321	-1	6.77876
BxH	ADIPOSE	MMG00286501	67118	Bfar	16	13.2359	13.2666	1	5.87212
BxH	ADIPOSE	MMG00285912	94184	AA415817	16	13.3975	13.4649	-1	166.546
BxH	ADIPOSE	MMG00286719	239796	NULL	16	28.5371	28.5457	-1	7.1613
BxH	ADIPOSE	MMG00286474	239827	F630022B06Rik	16	31.6459	31.658	1	13.678
BxH	ADIPOSE	MMG00286830	72084	2010319C14Rik	16	31.7964	31.8117	-1	81.7659
BxH	ADIPOSE	MMG00286536	66994	1500031L02Rik	16	31.8118	31.82	1	30.3859
BxH	ADIPOSE	MMG00286086	NULL	NULL	16	32.113	32.1202	1	9.03376
BxH	ADIPOSE	MMG00287061	66061	0610012D17Rik	16	32.1319	32.1413	1	27.5171
BxH	ADIPOSE	MMG00285395	70144	Lrch3	16	32.6227	32.6881	1	5.18449
BxH	ADIPOSE	MMG00286828	70757	Ptplb	16	34.7666	34.8508	1	7.278
BxH	ADIPOSE	MMG00285531	224132	Dirc2	16	35.4252	35.5003	-1	15.5152
BxH	ADIPOSE	MMG00285367	209200	BC023741	16	35.6651	35.6712	-1	5.66159
BxH	ADIPOSE	MMG00285929	80285	BC003281	16	35.6713	35.7053	1	5.46853
BxH	ADIPOSE	MMG00285789	57738	Slc15a2	16	36.4895	36.5243	-1	13.9383
BxH	ADIPOSE	MMG00286499	67657	Rabl3	16	37.2764	37.3088	1	7.6891
BxH	ADIPOSE	MMG00285744	212514	D16Ertd480e	16	44.3249	44.3659	1	6.97244
BxH	ADIPOSE	MMG00285746	74102	Slc35a5	16	45.1202	45.1393	-1	18.0023
BxH	ADIPOSE	MMG00286487	67841	2610016C12Rik	16	45.1395	45.1692	1	16.505
BxH	ADIPOSE	MMG00286083	NULL	NULL	16	46.2807	46.2839	1	6.25949
BxH	ADIPOSE	MMG00285306	NULL	NULL	16	49.2223	49.2647	-1	5.3905
BxH	ADIPOSE	MMG00285708	383154	NULL	16	49.3417	49.4772	1	6.2384
BxH	ADIPOSE	MMG00286277	73916	Esrrbl1	16	50.0183	50.0844	1	28.6544
BxH	ADIPOSE	MMG00286509	16423	Cd47	16	50.1749	50.231	1	11.8917
BxH	ADIPOSE	MMG00285402	68190	5330426P16Rik	16	51.0638	51.0691	-1	42.9796
BxH	ADIPOSE	MMG00285846	67581	4930451A13Rik	16	57.6204	57.6824	-1	6.59861
BxH	ADIPOSE	MMG00285498	19876	Robo1	16	73.7993	74.1818	1	18.0072
BxH	ADIPOSE	MMG00286191	11504	Adamts1	16	87.0419	87.0492	-1	11.0074
BxH	ADIPOSE	MMG00285896	14450	Gart	16	93.057	93.0826	-1	5.80459
BxH	ADIPOSE	MMG00285543	12394	Runx1	16	94.149	94.2422	-1	10.2217
BxH	ADIPOSE	MMG00286821	12408	Cbr1	16	95.1556	95.1581	1	61.8094
BxH	ADIPOSE	MMG00286806	109857	Cbr3	16	95.2316	95.2395	1	34.9289
BxH	ADIPOSE	MMG00286293	17858	Mx2	16	99.5549	99.5798	1	5.00584
BxH	ADIPOSE	MMG00290792	72536	2610315E15Rik	17	6.73497	6.74385	1	5.90972
BxH	ADIPOSE	MMG00291078	NULL	NULL	17	7.38262	7.4225	1	32.3088
BxH	ADIPOSE	MMG00290216	26407	Map3k4	17	12.008	12.0988	-1	9.78754
BxH	ADIPOSE	MMG00290506	60532	Wtap	17	13.0986	13.1185	1	124.016
BxH	ADIPOSE	MMG00291336	110460	Acat2	17	13.1304	13.1482	1	6.55317
BxH	ADIPOSE	MMG00289707	224530	Acat3	17	13.1507	13.1667	1	9.53894
BxH	ADIPOSE	MMG00291253	67912	1600012H06Rik	17	14.6156	14.6183	1	5.63341
BxH	ADIPOSE	MMG00290393	21647	Tcte3	17	14.6365	14.6509	-1	5.68726
BxH	ADIPOSE	MMG00289993	18567	Pdcd2	17	15.1734	15.1791	-1	10.1421
BxH	ADIPOSE	MMG00289397	67045	Riok2	17	16.8656	16.885	1	29.9502
BxH	ADIPOSE	MMG00289948	66643	Lix1	17	16.894	16.9487	1	24.5067
BxH	ADIPOSE	MMG00291787	NULL	NULL	17	22.3977	22.4009	1	5.28726
BxH	ADIPOSE	MMG00291251	76498	1500004C10Rik	17	23.3272	23.3313	-1	34.6424
BxH	ADIPOSE	MMG00292099	NULL	NULL	17	23.3402	23.3412	1	10.5083
BxH	ADIPOSE	MMG00290016	57256	Prss21	17	23.4591	23.4641	1	23.2884
BxH	ADIPOSE	MMG00289479	18607	Pdpk1	17	23.6731	23.7353	-1	7.01367
BxH	ADIPOSE	MMG00289998	13177	Dci	17	24.0205	24.0331	1	8.39693
BxH	ADIPOSE	MMG00289653	66705	Dnase1l2	17	24.0343	24.0369	-1	10.0516
BxH	ADIPOSE	MMG00291310	13560	E4f1	17	24.0376	24.0453	-1	12.2468
BxH	ADIPOSE	MMG00290871	224619	NULL	17	24.1026	24.1216	-1	4.99101
BxH	ADIPOSE	MMG00291366	65962	Slc9a3r2	17	24.2331	24.244	-1	4.95184
BxH	ADIPOSE	MMG00290510	213753	Zfp598	17	24.2635	24.2758	1	8.45344
BxH	ADIPOSE	MMG00290449	11692	Gfer	17	24.288	24.2897	-1	88.0992
BxH	ADIPOSE	MMG00289679	71893	Noxo1	17	24.292	24.2943	1	36.4474
BxH	ADIPOSE	MMG00291254	213773	Tbl3	17	24.2944	24.3014	-1	5.0183
BxH	ADIPOSE	MMG00290265	16898	Rps2	17	24.3139	24.3157	1	9.94226
BxH	ADIPOSE	MMG00291874	328779	NULL	17	24.3469	24.3526	1	18.3741
BxH	ADIPOSE	MMG00291230	75178	4930528F23Rik	17	24.4234	24.4341	1	68.074
BxH	ADIPOSE	MMG00291355	16005	Igfals	17	24.4732	24.4764	1	7.70924
BxH	ADIPOSE	MMG00289651	79043	Tce1	17	24.4819	24.4865	1	13.1685
BxH	ADIPOSE	MMG00290407	79059	Nme3	17	24.4909	24.4919	1	8.92117
BxH	ADIPOSE	MMG00290873	52009	D17Ertd441e	17	24.5369	24.555	-1	39.788
BxH	ADIPOSE	MMG00291552	NULL	NULL	17	24.6057	24.6084	-1	7.63406
BxH	ADIPOSE	MMG00290769	106633	AI661311	17	24.6395	24.6938	1	5.92012
BxH	ADIPOSE	MMG00290494	74154	1300004G08Rik	17	24.8169	24.8288	1	62.1734
BxH	ADIPOSE	MMG00289939	17230	Mcpt7	17	24.9376	24.9399	-1	8.42079
BxH	ADIPOSE	MMG00289384	26378	Decr2	17	25.6746	25.6835	-1	70.4466
BxH	ADIPOSE	MMG00289922	NULL	NULL	17	27.4177	27.4181	-1	50.9675
BxH	ADIPOSE	MMG00291664	224648	F830021D11Rik	17	27.4906	27.5297	1	20.6515
BxH	ADIPOSE	MMG00289852	68776	Taf11	17	27.5345	27.5411	-1	37.5361
BxH	ADIPOSE	MMG00290020	68816	Ppil1	17	28.8818	28.8948	-1	52.27
BxH	ADIPOSE	MMG00289586	109801	Glo1	17	30.2554	30.2751	-1	78.6433
BxH	ADIPOSE	MMG00289385	18585	Pde9a	17	31.0416	31.1313	1	14.7719
BxH	ADIPOSE	MMG00291850	71932	Abhd9	17	31.8396	31.8444	-1	7.44078
BxH	ADIPOSE	MMG00290761	208292	9030612M13Rik	17	32.4497	32.464	-1	34.0556
BxH	ADIPOSE	MMG00290485	77652	NULL	17	32.9228	32.9405	1	42.2299
BxH	ADIPOSE	MMG00289969	328801	0610030H11Rik	17	33.2651	33.2677	1	32.763
BxH	ADIPOSE	MMG00290412	14976	H2-Ke2	17	33.5773	33.5787	-1	15.3735
BxH	ADIPOSE	MMG00289682	54218	B3galt4	17	33.5883	33.5898	-1	35.045
BxH	ADIPOSE	MMG00289970	20084	Rps18	17	33.5918	33.5929	-1	23.4985
BxH	ADIPOSE	MMG00290722	224705	Vps52	17	33.5942	33.6056	1	124.653
BxH	ADIPOSE	MMG00291208	14972	H2-K1	17	33.6141	33.639	-1	12.6224
BxH	ADIPOSE	MMG00289982	14998	H2-DMa	17	33.7761	33.7795	1	11.086
BxH	ADIPOSE	MMG00289834	14999	H2-DMb1	17	33.7859	33.8004	1	14.8685
BxH	ADIPOSE	MMG00290392	15002	H2-Ob	17	33.8806	33.8826	1	9.68299
BxH	ADIPOSE	MMG00289950	14961	H2-Ab1	17	33.9014	33.9076	1	34.0928
BxH	ADIPOSE	MMG00289965	14969	H2-Eb1	17	33.9436	33.9539	1	10.1991
BxH	ADIPOSE	MMG00290385	14968	H2-Ea	17	33.9798	33.9822	-1	92.9384
BxH	ADIPOSE	MMG00290195	18132	Notch4	17	34.2073	34.2318	1	11.1201
BxH	ADIPOSE	MMG00289810	11596	Ager	17	34.2445	34.2476	1	7.99678
BxH	ADIPOSE	MMG00289942	56299	Fkbpl	17	34.2923	34.2938	1	4.4116
BxH	ADIPOSE	MMG00290752	195357	NULL	17	35.2196	35.2248	1	89.6785
BxH	ADIPOSE	MMG00290607	67676	Rpp21	17	35.9483	35.9504	-1	30.8268
BxH	ADIPOSE	MMG00289797	22670	Trim26	17	36.589	36.6113	1	6.59992
BxH	ADIPOSE	MMG00290425	76497	Ppp1r11	17	36.7009	36.7033	-1	6.78045
BxH	ADIPOSE	MMG00291201	333750	NULL	17	37.241	37.2433	-1	20.2462
BxH	ADIPOSE	MMG00290497	94185	Tnfrsf21	17	42.3829	42.4476	1	13.0714
BxH	ADIPOSE	MMG00289487	27226	Pla2g7	17	42.962	43.0049	1	7.55446
BxH	ADIPOSE	MMG00291252	83965	Enpp5	17	43.4707	43.4785	1	6.57777
BxH	ADIPOSE	MMG00289554	224794	Enpp4	17	43.491	43.4977	-1	20.9785
BxH	ADIPOSE	MMG00290812	224805	Aarsl	17	44.9098	44.915	1	28.7408
BxH	ADIPOSE	MMG00291256	15516	Hspcb	17	44.962	44.9675	-1	6.59842
BxH	ADIPOSE	MMG00290774	224807	BC026370	17	45.0544	45.0803	-1	5.42364
BxH	ADIPOSE	MMG00291211	106821	AI314976	17	47.8647	47.8712	1	5.73855
BxH	ADIPOSE	MMG00290224	63993	Slc5a7	17	54.0234	54.047	-1	9.56457
BxH	ADIPOSE	MMG00290394	74355	4931400A14Rik	17	71.7551	71.8379	-1	20.0678
BxH	ADIPOSE	MMG00290742	383295	2310076K21Rik	17	73.2528	73.2673	1	11.7627
BxH	ADIPOSE	MMG00290690	50766	Crim1	17	78.9009	79.0748	1	5.51001
BxH	ADIPOSE	MMG00292087	73671	2410078J06Rik	17	79.595	79.6053	-1	39.5773
BxH	ADIPOSE	MMG00290806	70536	Qpct	17	79.7651	79.8021	1	30.0025
BxH	ADIPOSE	MMG00290052	20463	Cox7a2l	17	84.2399	84.2523	-1	14.0798
BxH	ADIPOSE	MMG00291893	NULL	NULL	17	86.1484	86.2155	1	5.24586
BxH	ADIPOSE	MMG00290120	18701	Pigf	17	87.7657	87.7938	-1	5.93811
BxH	ADIPOSE	MMG00290801	73825	1110018J12Rik	17	89.3298	89.3882	1	43.6841
BxH	ADIPOSE	MMG00290455	18189	Nrxn1	17	90.8534	91.5233	-1	21.7736
BxH	ADIPOSE	MMG00295521	75739	Mpp7	18	7.63018	7.89942	-1	7.49242
BxH	ADIPOSE	MMG00295036	140792	Colec12	18	9.75751	9.92783	-1	35.2588
BxH	ADIPOSE	MMG00295490	225182	9930104E21Rik	18	11.8771	11.9624	1	12.4217
BxH	ADIPOSE	MMG00294839	18145	Npc1	18	12.4401	12.4866	-1	8.90849
BxH	ADIPOSE	MMG00293150	NULL	NULL	18	31.631	31.641	1	15.3375
BxH	ADIPOSE	MMG00295152	225348	5730444A13Rik	18	33.0235	33.0397	1	4.63553
BxH	ADIPOSE	MMG00295134	53871	Pkd2l2	18	34.6247	34.6581	1	18.4102
BxH	ADIPOSE	MMG00294928	52563	Cdc23	18	34.847	34.867	-1	37.7172
BxH	ADIPOSE	MMG00295085	15526	Hspa9a	18	35.096	35.1128	-1	27.6766
BxH	ADIPOSE	MMG00295309	81500	1810057E01Rik	18	35.4249	35.6576	-1	47.7583
BxH	ADIPOSE	MMG00295136	76594	2700075B01Rik	18	35.8325	35.8618	-1	17.9343
BxH	ADIPOSE	MMG00295325	12475	Cd14	18	36.8423	36.8439	-1	7.29543
BxH	ADIPOSE	MMG00295293	71983	2410015B03Rik	18	36.8523	36.8597	1	28.5036
BxH	ADIPOSE	MMG00295286	15115	Hars	18	36.8838	36.9004	-1	79.578
BxH	ADIPOSE	MMG00294816	116731	Pcdha1	18	37.0475	37.3049	1	26.2384
BxH	ADIPOSE	MMG00294818	192163	Pcdha3	18	37.0634	37.3049	1	25.0929
BxH	ADIPOSE	MMG00294813	12936	Pcdha4	18	37.0699	37.3049	1	25.6226
BxH	ADIPOSE	MMG00294828	12941	Pcdha5	18	37.0777	37.3049	1	24.2037
BxH	ADIPOSE	MMG00294808	12937	Pcdha6	18	37.0849	37.3049	1	25.8276
BxH	ADIPOSE	MMG00294812	192161	Pcdha9	18	37.1151	37.3049	1	24.6131
BxH	ADIPOSE	MMG00294817	12943	Pcdha10	18	37.1226	37.3049	1	26.0021
BxH	ADIPOSE	MMG00295082	93874	Pcdhb3	18	37.4182	37.4212	1	31.6335
BxH	ADIPOSE	MMG00295007	93878	Pcdhb7	18	37.4589	37.4624	1	6.82914
BxH	ADIPOSE	MMG00295301	24074	Taf7	18	37.7581	37.7614	-1	27.3535
BxH	ADIPOSE	MMG00295504	231914	NULL	18	38.5812	38.5926	1	15.3988
BxH	ADIPOSE	MMG00295491	NULL	NULL	18	38.6023	38.6234	-1	18.1535
BxH	ADIPOSE	MMG00295101	225467	Pggt1b	18	47.0147	47.0557	-1	37.9965
BxH	ADIPOSE	MMG00295121	15488	Hsd17b4	18	50.2079	50.2759	-1	4.7866
BxH	ADIPOSE	MMG00295502	240283	C630007L23Rik	18	50.3579	50.3706	-1	6.14203
BxH	ADIPOSE	MMG00295283	67222	2810036K01Rik	18	52.6035	52.6291	1	10.263
BxH	ADIPOSE	MMG00295324	69226	Snx24	18	53.7137	53.7214	-1	5.16122
BxH	ADIPOSE	MMG00295035	83814	Nedd4l	18	65.2049	65.4861	1	9.36846
BxH	ADIPOSE	MMG00294991	320924	9430093N24Rik	18	66.2654	66.3011	1	7.42511
BxH	ADIPOSE	MMG00294995	70361	Lman1	18	66.3333	66.3569	-1	5.47413
BxH	ADIPOSE	MMG00294837	68166	Spire1	18	67.8481	67.9125	1	6.745
BxH	ADIPOSE	MMG00295068	21413	Tcf4	18	69.7005	70.0386	1	6.80897
BxH	ADIPOSE	MMG00295209	269033	4930503L19Rik	18	70.825	70.845	-1	12.9646
BxH	ADIPOSE	MMG00295126	66468	2810433K01Rik	18	74.5749	74.5872	-1	5.05845
BxH	ADIPOSE	MMG00295322	76987	3110052N05Rik	18	76.9572	76.9845	1	19.6208
BxH	ADIPOSE	MMG00297709	70605	Leng4	19	4.69989	4.70569	1	31.4858
BxH	ADIPOSE	MMG00298111	68209	1500026D16Rik	19	5.45964	5.46069	1	14.4897
BxH	ADIPOSE	MMG00297451	56390	Sssca1	19	5.58584	5.58947	-1	8.27889
BxH	ADIPOSE	MMG00298227	24115	Vmd2	19	9.86928	9.87741	-1	81.0623
BxH	ADIPOSE	MMG00297268	76267	Fads1	19	10.1061	10.12	1	8.19973
BxH	ADIPOSE	MMG00297894	12803	Cntf	19	12.6358	12.6511	-1	13.5242
BxH	ADIPOSE	MMG00297267	226026	Smc5l1	19	23.3524	23.4507	1	16.5324
BxH	ADIPOSE	MMG00297271	71738	Mamdc2	19	23.4048	23.589	-1	13.7391
BxH	ADIPOSE	MMG00298561	72351	4930428J16Rik	19	23.835	23.8617	1	9.70828
BxH	ADIPOSE	MMG00297904	226040	NULL	19	24.3506	24.3549	1	21.8815
BxH	ADIPOSE	MMG00297380	67979	Atad1	19	32.4746	32.5144	-1	24.7229
BxH	ADIPOSE	MMG00297328	208922	Cpeb3	19	37.113	37.264	-1	18.037
BxH	ADIPOSE	MMG00297770	107221	Gpr120	19	38.1465	38.1637	1	5.54754
BxH	ADIPOSE	MMG00297154	74055	Plce1	19	38.5739	38.7791	1	9.10795
BxH	ADIPOSE	MMG00297429	83490	Pik3ap1	19	41.3398	41.4529	-1	20.3702
BxH	ADIPOSE	MMG00297539	226123	BC023055	19	42.126	42.1302	-1	10.6792
BxH	ADIPOSE	MMG00297584	84095	Pi4k2a	19	42.1416	42.1737	1	30.901
BxH	ADIPOSE	MMG00297743	246696	Slc25a28	19	43.7616	43.7726	-1	6.47157
BxH	ADIPOSE	MMG00297251	12675	Chuk	19	44.1688	44.2029	-1	5.91867
BxH	ADIPOSE	MMG00298156	72502	Cwf19l1	19	44.2055	44.2313	-1	10.6077
BxH	ADIPOSE	MMG00297420	226154	Lzts2	19	45.1325	45.2308	1	5.92262
BxH	ADIPOSE	MMG00297775	107250	AI842353	19	45.143	45.1461	-1	6.05259
BxH	ADIPOSE	MMG00297731	71617	9130011E15Rik	19	45.9571	46.1178	-1	23.2016
BxH	ADIPOSE	MMG00297914	57344	2310045H08Rik	19	46.7198	46.741	1	9.67704
BxH	ADIPOSE	MMG00297751	67788	6330577E15Rik	19	47.7349	47.7387	1	5.62954
BxH	ADIPOSE	MMG00297794	68214	1700020F09Rik	19	47.8745	47.895	1	12.7978
BxH	ADIPOSE	MMG00297491	170750	Xpnpep1	19	52.8475	52.8949	-1	8.28965
BxH	ADIPOSE	MMG00298114	12369	Casp7	19	56.2962	56.2998	1	9.40245
BxH	ADIPOSE	MMG00297204	66866	Nhlrc2	19	56.4862	56.5368	1	11.7415
BxH	ADIPOSE	MMG00297564	76539	D19Ertd737e	19	60.2586	60.2867	-1	52.3949
BxH	ADIPOSE	MMG00297773	11757	Prdx3	19	61.0181	61.0286	1	6.56175
BxH	ADIPOSE	MMG00297521	67894	1810055E12Rik	19	61.0564	61.081	-1	59.0184
BxH	BRAIN	MMG00200631	76187	Adhfe1	1	9.64419	9.6739	1	40.1854
BxH	BRAIN	MMG00201372	240697	NULL	1	10.0075	10.0213	1	5.09888
BxH	BRAIN	MMG00205170	69312	1700011J18Rik	1	10.0674	10.1079	-1	21.2505
BxH	BRAIN	MMG00201658	67986	4930413O22Rik	1	10.1386	10.1672	1	13.0739
BxH	BRAIN	MMG00201446	320492	A830018L16Rik	1	11.5167	12.092	1	5.81504
BxH	BRAIN	MMG00201737	240725	Sulf1	1	12.8323	12.9741	1	6.74232
BxH	BRAIN	MMG00204205	70397	1110020A09Rik	1	16.8373	16.8505	1	42.9305
BxH	BRAIN	MMG00200175	17087	Ly96	1	16.8686	16.8897	1	38.5802
BxH	BRAIN	MMG00202462	17215	Mcm3	1	20.9634	20.9804	-1	16.7438
BxH	BRAIN	MMG00201778	74229	1700019B16Rik	1	21.0594	21.1075	1	38.1716
BxH	BRAIN	MMG00203203	280645	B3gat2	1	23.9348	24.0184	1	26.832
BxH	BRAIN	MMG00201744	210933	Bai3	1	25.4081	26.1667	-1	4.83422
BxH	BRAIN	MMG00200539	19335	Rab23	1	34.4046	34.4257	1	4.53997
BxH	BRAIN	MMG00206387	50785	Hs6st1	1	36.7708	36.809	1	26.6566
BxH	BRAIN	MMG00203280	108991	1700001A24Rik	1	38.1152	38.1172	-1	29.8509
BxH	BRAIN	MMG00200591	18143	Npas2	1	39.8798	40.0508	1	27.4341
BxH	BRAIN	MMG00206384	54610	Tbc1d8	1	40.0601	40.0915	-1	15.4992
BxH	BRAIN	MMG00201075	226990	NULL	1	40.3539	40.3592	-1	47.9238
BxH	BRAIN	MMG00200338	226999	Slc9a2	1	41.3664	41.4536	1	6.19028
BxH	BRAIN	MMG00203995	75623	1700029F09Rik	1	44.9894	45.0042	-1	4.30115
BxH	BRAIN	MMG00206326	22592	Ercc5	1	45.0509	45.0864	1	4.428
BxH	BRAIN	MMG00205163	332433	NULL	1	47.1821	47.4721	1	31.0639
BxH	BRAIN	MMG00205171	NULL	NULL	1	47.5309	47.8977	1	9.17716
BxH	BRAIN	MMG00201648	227059	Slc39a10	1	47.8978	47.9438	-1	6.5984
BxH	BRAIN	MMG00203394	NULL	NULL	1	47.987	48.1057	-1	12.3207
BxH	BRAIN	MMG00201554	66646	Rpe	1	68.2788	68.2978	1	22.86
BxH	BRAIN	MMG00206061	17901	Myl1	1	68.5022	68.5225	-1	76.2009
BxH	BRAIN	MMG00200296	227231	Cps1	1	68.7026	68.8101	1	6.06068
BxH	BRAIN	MMG00205969	111175	Pecr	1	73.8279	73.8546	-1	22.2239
BxH	BRAIN	MMG00202430	22596	Xrcc5	1	73.8778	73.9894	1	67.1144
BxH	BRAIN	MMG00203959	76709	Arpc2	1	75.8014	75.8325	1	32.6929
BxH	BRAIN	MMG00206406	319651	4932415L06Rik	1	76.0098	76.2018	-1	14.0785
BxH	BRAIN	MMG00200132	12958	Cryba2	1	76.4717	76.4748	-1	7.68043
BxH	BRAIN	MMG00202393	16147	Ihh	1	76.5271	76.5334	-1	6.75138
BxH	BRAIN	MMG00203182	22626	Slc23a3	1	76.6761	76.6844	-1	28.9165
BxH	BRAIN	MMG00204350	52231	D1Ertd161e	1	76.7424	76.7495	1	5.51339
BxH	BRAIN	MMG00200765	20872	Stk16	1	76.7606	76.7653	1	12.0914
BxH	BRAIN	MMG00203101	23874	Farslb	1	80.1622	80.2266	-1	66.8158
BxH	BRAIN	MMG00200138	69368	Wdfy1	1	81.5044	81.5407	-1	24.6332
BxH	BRAIN	MMG00206180	70060	1700029H01Rik	1	87.9041	87.9121	1	14.882
BxH	BRAIN	MMG00202587	26895	Cops7b	1	88.4794	88.499	1	7.47787
BxH	BRAIN	MMG00200301	12835	Col6a3	1	92.7138	92.7398	-1	17.7431
BxH	BRAIN	MMG00200043	208777	NULL	1	95.1836	95.2488	1	38.441
BxH	BRAIN	MMG00206385	66385	Ppp1r7	1	95.2914	95.3154	1	10.2102
BxH	BRAIN	MMG00206268	27392	Pign	1	107.86	108.015	-1	26.1754
BxH	BRAIN	MMG00203281	76707	Clasp1	1	121.019	121.154	1	4.6735
BxH	BRAIN	MMG00200187	13167	Dbi	1	122.653	122.661	-1	22.6176
BxH	BRAIN	MMG00200211	73103	3110009E18Rik	1	122.661	122.729	1	14.348
BxH	BRAIN	MMG00202637	66942	Ddx18	1	124.164	124.178	-1	9.23522
BxH	BRAIN	MMG00201410	213452	A930019K20Rik	1	135.297	135.343	1	72.2888
BxH	BRAIN	MMG00204299	72017	Nqo3a2	1	137.316	137.322	1	6.02373
BxH	BRAIN	MMG00203284	98710	E130318E12Rik	1	137.402	137.415	1	4.32114
BxH	BRAIN	MMG00201511	75605	Jarid1b	1	137.468	137.54	1	12.9204
BxH	BRAIN	MMG00206019	67196	2700084L22Rik	1	137.879	137.89	1	52.5371
BxH	BRAIN	MMG00201604	13924	Ptprv	1	137.987	138.009	-1	28.6908
BxH	BRAIN	MMG00206130	21854	Timm17a	1	138.221	138.233	-1	21.4693
BxH	BRAIN	MMG00205442	77552	9330132O05Rik	1	138.291	138.295	-1	22.7436
BxH	BRAIN	MMG00200466	59125	Nek7	1	141.453	141.587	-1	13.6092
BxH	BRAIN	MMG00200239	69367	Glrx2	1	146.905	146.912	1	51.5808
BxH	BRAIN	MMG00205978	56207	Uchl5	1	146.943	146.973	1	19.836
BxH	BRAIN	MMG00202388	117198	Ivns1abp	1	154.771	154.791	1	5.74579
BxH	BRAIN	MMG00200737	20652	Soat1	1	159.895	159.932	-1	9.99701
BxH	BRAIN	MMG00203312	215015	C530043G21Rik	1	160.146	160.184	-1	47.2067
BxH	BRAIN	MMG00200736	78255	4921528G01Rik	1	160.273	160.405	-1	10.6594
BxH	BRAIN	MMG00205246	72713	Angptl1	1	160.304	160.311	1	4.74506
BxH	BRAIN	MMG00202464	226525	NULL	1	160.603	160.606	-1	7.62636
BxH	BRAIN	MMG00201652	21960	Tnr	1	163.064	163.465	1	14.1324
BxH	BRAIN	MMG00201560	329278	Tnn	1	163.625	163.693	-1	15.1083
BxH	BRAIN	MMG00203276	64659	Mrps14	1	163.736	163.742	1	41.3031
BxH	BRAIN	MMG00201697	29809	9630005B12Rik	1	163.798	164.308	-1	19.557
BxH	BRAIN	MMG00200209	14455	Gas5	1	164.602	164.606	1	60.2982
BxH	BRAIN	MMG00201558	226539	5830468K18Rik	1	164.609	164.638	-1	58.416
BxH	BRAIN	MMG00204164	73844	4933409K03Rik	1	164.718	164.731	1	15.4838
BxH	BRAIN	MMG00203319	14103	Tnfsf6	1	165.349	165.357	-1	30.2666
BxH	BRAIN	MMG00206354	226551	AI848100	1	165.386	165.422	-1	4.44648
BxH	BRAIN	MMG00201783	226554	9630020E24Rik	1	165.56	166.031	-1	5.51928
BxH	BRAIN	MMG00205440	71633	4833414E09Rik	1	172.134	172.135	-1	10.9385
BxH	BRAIN	MMG00203189	66977	Cdca1	1	173.251	173.285	-1	71.4643
BxH	BRAIN	MMG00204022	19737	Rgs5	1	173.409	173.447	1	7.16059
BxH	BRAIN	MMG00203552	98434	AI838577	1	173.725	173.728	-1	27.2292
BxH	BRAIN	MMG00200542	18214	Ddr2	1	173.731	173.864	-1	12.7827
BxH	BRAIN	MMG00202556	107652	Uap1	1	173.896	173.929	-1	32.7553
BxH	BRAIN	MMG00200293	226641	Atf6	1	174.478	174.638	-1	10.0491
BxH	BRAIN	MMG00205338	80915	Dusp12	1	174.644	174.656	-1	53.6383
BxH	BRAIN	MMG00200297	NULL	NULL	1	174.678	174.683	-1	5.22858
BxH	BRAIN	MMG00200212	11807	Apoa2	1	175.083	175.084	1	63.005
BxH	BRAIN	MMG00206382	240913	Adamts4	1	175.108	175.118	1	42.2459
BxH	BRAIN	MMG00203185	NULL	NULL	1	175.135	175.139	-1	50.4423
BxH	BRAIN	MMG00204035	22278	Usf1	1	175.269	175.276	1	52.9934
BxH	BRAIN	MMG00202392	16456	F11r	1	175.295	175.322	1	45.1299
BxH	BRAIN	MMG00205341	56009	Refbp2	1	175.361	175.362	1	6.08853
BxH	BRAIN	MMG00205989	16429	Itln	1	175.376	175.393	-1	25.5745
BxH	BRAIN	MMG00202580	93840	Ltap	1	175.862	175.885	-1	16.7495
BxH	BRAIN	MMG00201479	59287	NULL	1	175.924	175.94	-1	9.59185
BxH	BRAIN	MMG00201815	12847	Copa	1	175.941	175.98	1	20.3683
BxH	BRAIN	MMG00200531	98660	Atp1a2	1	176.132	176.156	-1	27.2414
BxH	BRAIN	MMG00202578	16524	Kcnj9	1	176.18	176.187	-1	28.6312
BxH	BRAIN	MMG00206271	67556	Pigm	1	176.234	176.238	1	43.1202
BxH	BRAIN	MMG00204033	240916	NULL	1	176.416	176.423	1	25.6195
BxH	BRAIN	MMG00203304	383619	NULL	1	177.325	177.329	1	9.25718
BxH	BRAIN	MMG00203214	381308	Mnda	1	177.728	177.77	-1	9.45662
BxH	BRAIN	MMG00204031	26388	Ifi202b	1	177.82	177.888	-1	38.9066
BxH	BRAIN	MMG00204136	13603	Opn3	1	179.53	179.561	-1	10.4284
BxH	BRAIN	MMG00205376	71098	4933426L22Rik	1	180.662	180.681	-1	10.4607
BxH	BRAIN	MMG00206432	381314	2010002H18Rik	1	188.929	188.972	-1	16.0003
BxH	BRAIN	MMG00205133	226791	Lyplal1	1	189.73	189.76	-1	14.5935
BxH	BRAIN	MMG00201664	320119	B130003F20Rik	1	194.487	194.537	-1	6.03443
BxH	BRAIN	MMG00205122	381319	9130211I03Rik	1	194.854	194.856	-1	17.9448
BxH	BRAIN	MMG00206356	16510	Kcnh1	1	195.976	196.486	1	7.45507
BxH	BRAIN	MMG00207417	241322	A830092L04Rik	2	37.7004	37.7161	-1	4.7369
BxH	BRAIN	MMG00206785	59126	Nek6	2	38.8155	38.8918	1	18.4192
BxH	BRAIN	MMG00209108	241327	4932431K08Rik	2	39.2357	39.2644	1	35.7328
BxH	BRAIN	MMG00208675	227835	E330008O22Rik	2	44.8682	45.1654	-1	17.3655
BxH	BRAIN	MMG00213891	24136	Zfhx1b	2	45.2909	45.4168	-1	29.8165
BxH	BRAIN	MMG00209636	71684	0610033I05Rik	2	52.2601	52.2708	-1	66.9623
BxH	BRAIN	MMG00208451	64685	Nmi	2	52.2842	52.3087	-1	6.35779
BxH	BRAIN	MMG00207165	21930	Tnfaip6	2	52.3738	52.3923	1	21.5509
BxH	BRAIN	MMG00208637	51869	D2Ertd145e	2	52.4478	52.4578	1	13.1959
BxH	BRAIN	MMG00207143	53416	Stk39	2	68.5534	68.7621	-1	7.67523
BxH	BRAIN	MMG00210144	20823	Ssb	2	70.1519	70.162	1	18.9932
BxH	BRAIN	MMG00207984	78830	Slc25a12	2	71.6155	71.7088	-1	16.2316
BxH	BRAIN	MMG00207849	66559	Metapl1	2	71.7946	71.8664	1	72.5925
BxH	BRAIN	MMG00210901	NULL	NULL	2	71.8578	71.8791	-1	4.45323
BxH	BRAIN	MMG00210164	13067	Cyct	2	76.7483	76.7547	-1	17.7489
BxH	BRAIN	MMG00207183	241490	NULL	2	76.7644	76.778	1	161.971
BxH	BRAIN	MMG00207261	68082	Dusp19	2	80.9795	80.994	1	39.929
BxH	BRAIN	MMG00211093	69482	2310006I24Rik	2	81.0011	81.0212	1	21.5875
BxH	BRAIN	MMG00206760	16410	Itgav	2	84.0907	84.17	1	15.1499
BxH	BRAIN	MMG00207856	241520	D430039N05Rik	2	84.2196	84.2476	1	9.80205
BxH	BRAIN	MMG00209757	66958	2310042M24Rik	2	85.0375	85.0443	-1	4.55977
BxH	BRAIN	MMG00206829	241556	NULL	2	93.8177	93.9504	-1	42.8918
BxH	BRAIN	MMG00209814	14043	Ext2	2	94.3116	94.4143	-1	4.8282
BxH	BRAIN	MMG00211476	69113	1810020C19Rik	2	94.5966	94.6245	-1	33.1103
BxH	BRAIN	MMG00207911	76501	Commd9	2	102.102	102.117	1	16.3796
BxH	BRAIN	MMG00208510	210622	E430002G05Rik	2	102.765	102.858	1	6.81615
BxH	BRAIN	MMG00207853	57443	Fbxo3	2	104.26	104.287	1	31.9855
BxH	BRAIN	MMG00210056	68243	A930018P22Rik	2	104.386	104.388	1	6.38383
BxH	BRAIN	MMG00207234	320554	C130096D04Rik	2	104.944	104.976	-1	6.25438
BxH	BRAIN	MMG00210315	211896	AV216087	2	104.986	105.007	-1	12.576
BxH	BRAIN	MMG00212132	NULL	NULL	2	105.051	105.052	-1	18.5379
BxH	BRAIN	MMG00207861	211936	NULL	2	105.216	105.264	1	52.5684
BxH	BRAIN	MMG00207908	22431	Wt1	2	105.391	105.438	1	19.1764
BxH	BRAIN	MMG00207203	74088	0610012H03Rik	2	105.488	105.644	1	37.5396
BxH	BRAIN	MMG00209725	19672	Rcn	2	105.651	105.663	-1	33.5053
BxH	BRAIN	MMG00209585	66541	1500034J20Rik	2	106.168	106.231	1	23.2189
BxH	BRAIN	MMG00207890	99349	1700030A21Rik	2	106.23	106.267	-1	8.19995
BxH	BRAIN	MMG00210562	77015	2700082O15Rik	2	106.978	107.146	1	28.8082
BxH	BRAIN	MMG00207806	212772	2700007P21Rik	2	107.243	107.249	-1	27.7707
BxH	BRAIN	MMG00213952	16492	Kcna4	2	107.57	107.578	1	11.313
BxH	BRAIN	MMG00206675	22343	Lin7c	2	110.02	110.03	1	57.6233
BxH	BRAIN	MMG00207801	68201	2810027O19Rik	2	110.147	110.174	1	82.916
BxH	BRAIN	MMG00207141	170442	Bbox1	2	110.395	110.435	-1	42.509
BxH	BRAIN	MMG00209662	67606	1110018M03Rik	2	110.49	110.492	-1	42.5688
BxH	BRAIN	MMG00210006	228432	NULL	2	110.817	111.08	-1	28.1106
BxH	BRAIN	MMG00207164	269328	D730046L02Rik	2	110.851	110.867	1	7.4879
BxH	BRAIN	MMG00210009	99010	AI505034	2	112.465	112.472	1	9.1688
BxH	BRAIN	MMG00210116	66181	Nola3	2	112.487	112.488	1	112.489
BxH	BRAIN	MMG00213858	107723	Slc12a6	2	112.492	112.588	1	13.9508
BxH	BRAIN	MMG00207859	74268	Aven	2	112.718	112.856	1	39.3516
BxH	BRAIN	MMG00207893	20394	Sgne1	2	114.048	114.101	-1	52.3303
BxH	BRAIN	MMG00208011	14617	Gja9	2	114.28	114.284	-1	112.092
BxH	BRAIN	MMG00213949	11834	Aqr	2	114.372	114.446	-1	129.221
BxH	BRAIN	MMG00208033	17536	Mrg1	2	116.133	116.335	-1	7.42848
BxH	BRAIN	MMG00213088	NULL	NULL	2	116.336	116.336	-1	57.1326
BxH	BRAIN	MMG00207930	67356	1700095F04Rik	2	117.149	117.163	1	46.2866
BxH	BRAIN	MMG00207124	71313	Fsip1	2	118.475	118.527	-1	24.5593
BxH	BRAIN	MMG00206831	12236	Bub1b	2	118.869	118.912	1	5.26729
BxH	BRAIN	MMG00209988	214230	Pak6	2	118.934	118.967	1	6.88977
BxH	BRAIN	MMG00209666	72136	D4st1	2	119.197	119.199	1	16.94
BxH	BRAIN	MMG00208570	271842	4921503C21Rik	2	119.305	119.31	1	20.0351
BxH	BRAIN	MMG00209607	19361	Rad51	2	119.383	119.406	1	37.7915
BxH	BRAIN	MMG00210135	320415	2010323F13Rik	2	119.438	119.443	1	34.168
BxH	BRAIN	MMG00210130	20732	Spint1	2	119.508	119.519	1	21.463
BxH	BRAIN	MMG00207130	228543	Rhov	2	119.539	119.541	-1	11.7067
BxH	BRAIN	MMG00209991	66602	1700020I14Rik	2	119.865	119.872	1	12.9064
BxH	BRAIN	MMG00212066	76246	Gtl7	2	119.945	119.981	1	14.1049
BxH	BRAIN	MMG00209245	17005	Ltk	2	120.022	120.031	-1	46.977
BxH	BRAIN	MMG00213810	29808	Mga	2	120.173	120.235	1	27.7458
BxH	BRAIN	MMG00211427	211429	Pla2g4b	2	120.298	120.303	1	11.6849
BxH	BRAIN	MMG00206673	329502	2310026J01Rik	2	120.442	120.515	-1	119.088
BxH	BRAIN	MMG00208038	211499	A930025J12Rik	2	120.626	120.674	-1	78.3808
BxH	BRAIN	MMG00209086	228557	NULL	2	120.674	120.693	1	16.4932
BxH	BRAIN	MMG00209082	12335	Capn3	2	120.734	120.775	1	16.186
BxH	BRAIN	MMG00209259	20619	Snap23	2	120.838	120.871	1	25.6206
BxH	BRAIN	MMG00207811	66296	2410007P03Rik	2	120.88	120.89	1	28.5688
BxH	BRAIN	MMG00211430	NULL	NULL	2	120.899	120.905	1	28.4589
BxH	BRAIN	MMG00207269	17151	Ccndbp1	2	121.279	121.287	1	6.49276
BxH	BRAIN	MMG00208696	51885	D2Ertd435e	2	121.441	121.467	1	16.4934
BxH	BRAIN	MMG00210669	17754	Mtap1a	2	121.56	121.572	1	10.3614
BxH	BRAIN	MMG00210375	269344	Ell3	2	121.709	121.713	-1	5.74702
BxH	BRAIN	MMG00211025	NULL	NULL	2	121.721	121.727	-1	8.92357
BxH	BRAIN	MMG00208705	67532	Mfap1	2	121.731	121.744	-1	94.4597
BxH	BRAIN	MMG00209226	228564	1500032A09Rik	2	121.786	122.025	-1	5.559
BxH	BRAIN	MMG00206835	319996	D130060C09Rik	2	122.105	122.174	1	46.5133
BxH	BRAIN	MMG00210607	329506	D2Ertd485e	2	122.194	122.251	1	58.2805
BxH	BRAIN	MMG00209730	78655	Eif3s1	2	122.285	122.291	1	29.0604
BxH	BRAIN	MMG00209227	20322	Sdh1	2	122.473	122.503	1	24.5948
BxH	BRAIN	MMG00207221	213696	BC019755	2	122.541	122.551	-1	20.4963
BxH	BRAIN	MMG00210549	NULL	NULL	2	122.868	122.87	1	75.6658
BxH	BRAIN	MMG00209804	317750	F630045L20Rik	2	125.323	125.344	1	84.0562
BxH	BRAIN	MMG00207171	17876	Myef2	2	125.344	125.372	-1	128.803
BxH	BRAIN	MMG00209783	110074	Dutp	2	125.502	125.514	1	6.38396
BxH	BRAIN	MMG00207834	69185	1810033A06Rik	2	126.409	126.42	1	22.7087
BxH	BRAIN	MMG00209144	15186	Hdc	2	126.845	126.87	-1	11.0748
BxH	BRAIN	MMG00207671	NULL	NULL	2	126.961	126.961	-1	5.29032
BxH	BRAIN	MMG00210168	66552	2010106G01Rik	2	127.146	127.185	-1	34.8782
BxH	BRAIN	MMG00210628	108011	Ap4e1	2	127.26	127.319	1	7.32462
BxH	BRAIN	MMG00208623	215387	A730011O11Rik	2	127.355	127.385	-1	28.1469
BxH	BRAIN	MMG00207937	26371	AW210570	2	127.492	127.499	-1	20.8929
BxH	BRAIN	MMG00214038	69470	2310003P10Rik	2	127.499	127.512	1	12.3581
BxH	BRAIN	MMG00207922	68126	B430104H02Rik	2	127.688	127.696	-1	9.15738
BxH	BRAIN	MMG00207941	72180	2810405K07Rik	2	127.827	127.836	-1	122.647
BxH	BRAIN	MMG00207789	77721	Mrps5	2	127.839	127.855	1	11.3059
BxH	BRAIN	MMG00209756	228576	BC012256	2	127.956	127.981	-1	5.79599
BxH	BRAIN	MMG00209239	53885	Nphp1	2	127.992	128.04	-1	14.1774
BxH	BRAIN	MMG00208069	74121	1200014P05Rik	2	128.106	128.375	1	11.6692
BxH	BRAIN	MMG00213836	17222	Anapc1	2	128.864	128.939	-1	22.5644
BxH	BRAIN	MMG00211020	72477	2610301K12Rik	2	129.07	129.103	1	10.2283
BxH	BRAIN	MMG00207144	70370	1600015H20Rik	2	129.115	129.147	1	14.6431
BxH	BRAIN	MMG00206745	78751	4631426G04Rik	2	129.254	129.27	1	16.2795
BxH	BRAIN	MMG00206719	20017	Rpo1-2	2	129.353	129.378	1	6.52341
BxH	BRAIN	MMG00207909	66170	1110027L01Rik	2	129.381	129.386	1	31.4627
BxH	BRAIN	MMG00208458	20638	Snrpb	2	130.423	130.431	-1	18.9136
BxH	BRAIN	MMG00210201	67134	Nol5a	2	130.526	130.531	1	48.3664
BxH	BRAIN	MMG00207914	19262	Ptpra	2	130.646	130.696	1	33.078
BxH	BRAIN	MMG00211544	99045	AI648866	2	130.706	130.708	1	41.421
BxH	BRAIN	MMG00207174	70612	5730494N06Rik	2	132.382	132.39	-1	9.23292
BxH	BRAIN	MMG00206741	110911	Cds2	2	132.406	132.45	1	15.1862
BxH	BRAIN	MMG00206824	246313	Gpr73l1	2	132.514	132.528	-1	15.7128
BxH	BRAIN	MMG00207977	66926	3300001M20Rik	2	132.947	132.958	-1	17.1804
BxH	BRAIN	MMG00207843	66634	Mcm8	2	132.959	132.987	1	36.2656
BxH	BRAIN	MMG00208493	66586	0610009I22Rik	2	132.99	133.009	1	11.3955
BxH	BRAIN	MMG00208474	67877	Nat5	2	145.976	145.989	1	4.51858
BxH	BRAIN	MMG00207875	66877	Crnkl1	2	145.99	146.007	-1	32.8137
BxH	BRAIN	MMG00206826	21824	Thbd	2	148.801	148.804	-1	7.46638
BxH	BRAIN	MMG00212088	77705	9230104L09Rik	2	149.243	149.247	-1	6.33873
BxH	BRAIN	MMG00210061	66405	2400002F11Rik	2	153.43	153.431	1	25.6764
BxH	BRAIN	MMG00209222	228788	BC020535	2	153.809	153.825	1	13.6623
BxH	BRAIN	MMG00206742	99237	Tm9sf4	2	153.904	153.953	1	12.9489
BxH	BRAIN	MMG00207388	228807	NULL	2	155.239	155.272	1	7.13315
BxH	BRAIN	MMG00209204	67204	Eif2s2	2	155.497	155.518	-1	30.1486
BxH	BRAIN	MMG00209707	269378	Ahcy	2	155.685	155.7	-1	11.8725
BxH	BRAIN	MMG00211089	228812	BC028278	2	155.903	155.983	-1	7.86258
BxH	BRAIN	MMG00206720	68728	Trp53inp2	2	156.007	156.015	1	7.14677
BxH	BRAIN	MMG00208073	60525	Acas2	2	156.143	156.188	1	11.5404
BxH	BRAIN	MMG00207906	56407	Trpc4ap	2	156.26	156.318	-1	53.5099
BxH	BRAIN	MMG00210192	108687	9530090G24Rik	2	156.327	156.355	-1	15.629
BxH	BRAIN	MMG00209147	56046	2410003P15Rik	2	156.472	156.555	-1	57.461
BxH	BRAIN	MMG00209705	18041	Nfs1	2	156.749	156.769	-1	64.0161
BxH	BRAIN	MMG00210670	NULL	NULL	2	156.822	156.933	1	12.9637
BxH	BRAIN	MMG00210165	19018	Scand1	2	156.938	156.938	-1	20.2072
BxH	BRAIN	MMG00207350	13821	Epb4.1l1	2	157.047	157.166	1	79.6863
BxH	BRAIN	MMG00210580	69161	Manbal	2	157.993	158.022	1	17.1196
BxH	BRAIN	MMG00207332	70470	2610304G08Rik	2	158.655	158.703	1	4.42244
BxH	BRAIN	MMG00211003	71878	2310007D09Rik	2	159.394	159.412	1	5.22632
BxH	BRAIN	MMG00207170	66460	2610042O14Rik	2	165.075	165.079	1	70.2128
BxH	BRAIN	MMG00209172	14049	Eya2	2	166.269	166.385	1	31.7366
BxH	BRAIN	MMG00209205	228880	3632413B07Rik	2	166.399	166.498	-1	12.4501
BxH	BRAIN	MMG00207201	99377	Sall4	2	169.364	169.381	-1	9.04175
BxH	BRAIN	MMG00207985	76960	Bcas1	2	170.961	171.042	-1	5.46823
BxH	BRAIN	MMG00212107	72221	1700021F07Rik	2	173.948	173.954	1	7.41688
BxH	BRAIN	MMG00206789	269399	6720461J16Rik	2	180.469	180.473	-1	11.5748
BxH	BRAIN	MMG00210694	16536	Kcnq2	2	180.924	180.983	-1	59.1207
BxH	BRAIN	MMG00210068	66496	2700038C09Rik	2	181.035	181.037	1	47.3933
BxH	BRAIN	MMG00211416	71866	1700026M20Rik	2	181.068	181.071	1	8.95942
BxH	BRAIN	MMG00209196	66314	Tpd52l2	2	181.345	181.365	1	11.7731
BxH	BRAIN	MMG00210145	13002	Dnajc5	2	181.394	181.397	1	15.1551
BxH	BRAIN	MMG00215008	21985	Tpd52	3	9.00333	9.11844	-1	12.09
BxH	BRAIN	MMG00216097	16592	Fabp5	3	10.1473	10.1513	1	12.2409
BxH	BRAIN	MMG00216610	18583	Pde7a	3	19.1569	19.196	-1	7.55218
BxH	BRAIN	MMG00215994	70808	4632415L05Rik	3	19.9591	19.9602	1	38.922
BxH	BRAIN	MMG00217169	14696	Gnb4	3	33.4877	33.5207	-1	57.7414
BxH	BRAIN	MMG00214954	58869	Pex2	3	33.8542	33.9868	-1	5.39514
BxH	BRAIN	MMG00217328	67120	Ttc14	3	34.7629	34.7707	1	15.2399
BxH	BRAIN	MMG00216236	51938	D3Ertd789e	3	34.775	34.807	-1	7.50438
BxH	BRAIN	MMG00215671	114893	Tes3	3	36.8473	36.885	-1	23.7686
BxH	BRAIN	MMG00217339	72039	Mccc1	3	36.9119	36.9527	-1	12.6437
BxH	BRAIN	MMG00215420	50911	Exosc9	3	37.5022	37.5153	1	54.9045
BxH	BRAIN	MMG00217171	12428	Ccna2	3	37.5145	37.5215	-1	22.2054
BxH	BRAIN	MMG00217266	71492	Bbs7	3	37.5227	37.563	-1	6.68754
BxH	BRAIN	MMG00216656	60505	Il21	3	38.1724	38.1822	-1	12.9391
BxH	BRAIN	MMG00216010	207175	Cetn4	3	38.2582	38.262	-1	26.8095
BxH	BRAIN	MMG00216658	72175	2810423E13Rik	3	41.8207	41.8522	-1	11.2428
BxH	BRAIN	MMG00215913	18526	Pcdh10	3	46.6253	46.6298	1	21.3448
BxH	BRAIN	MMG00215890	73173	Pcdh18	3	51.166	51.1802	-1	61.7707
BxH	BRAIN	MMG00216133	74838	Narg1	3	52.8669	52.9248	1	20.9252
BxH	BRAIN	MMG00216556	211666	Mgst2	3	53.1071	53.1105	1	11.1199
BxH	BRAIN	MMG00215460	NULL	NULL	3	53.1892	53.1983	-1	38.0279
BxH	BRAIN	MMG00216604	50706	Postn	3	55.7703	55.8002	1	10.456
BxH	BRAIN	MMG00215446	12427	Ccna1	3	56.4557	56.4653	-1	27.6731
BxH	BRAIN	MMG00218947	NULL	NULL	3	60.0097	60.0129	-1	14.3293
BxH	BRAIN	MMG00217307	20439	Siah2	3	60.0794	60.0968	-1	14.1566
BxH	BRAIN	MMG00215439	84112	Gpr91	3	61.5076	61.5133	1	9.89222
BxH	BRAIN	MMG00216764	66949	2310035M22Rik	3	70.6296	70.639	-1	18.1595
BxH	BRAIN	MMG00216206	242083	Ppm1l	3	70.9106	71.1492	1	6.31541
BxH	BRAIN	MMG00214892	70652	5730537D05Rik	3	81.6516	81.6807	-1	5.33719
BxH	BRAIN	MMG00215905	60596	Gucy1a3	3	83.9272	83.9805	-1	28.1778
BxH	BRAIN	MMG00215563	99571	Fgg	3	84.8475	84.8546	1	5.40994
BxH	BRAIN	MMG00216282	229488	9930021J17Rik	3	87.6222	87.6843	-1	91.6736
BxH	BRAIN	MMG00216132	20091	Rps3a	3	88.1008	88.1055	-1	36.9284
BxH	BRAIN	MMG00214909	80891	Msr2	3	89.331	89.3439	-1	11.5137
BxH	BRAIN	MMG00215006	94315	Prcc	3	89.9454	89.9717	-1	30.3217
BxH	BRAIN	MMG00214939	15191	Hdgf	3	89.9914	90.0011	1	13.0548
BxH	BRAIN	MMG00216429	66353	2310007A19Rik	3	97.1628	97.1714	-1	38.6737
BxH	BRAIN	MMG00217280	22156	Tuft1	3	97.3106	97.3566	-1	5.31698
BxH	BRAIN	MMG00217263	22365	Vps45	3	98.7004	98.7601	-1	15.4504
BxH	BRAIN	MMG00217181	194126	BC051083	3	98.8637	98.8733	1	4.65427
BxH	BRAIN	MMG00215016	69585	Rgmc	3	99.3001	99.3041	1	6.131
BxH	BRAIN	MMG00215290	60365	Rbm8	3	99.4048	99.4078	1	21.3191
BxH	BRAIN	MMG00216646	213121	4732436F15Rik	3	99.4452	99.4659	1	17.7048
BxH	BRAIN	MMG00215247	67549	4933412D19Rik	3	99.6443	99.6786	-1	5.05173
BxH	BRAIN	MMG00215915	70560	Wars2	3	101.962	102.041	1	14.8861
BxH	BRAIN	MMG00216258	21384	Tbx15	3	102.075	102.175	1	5.98159
BxH	BRAIN	MMG00216757	14547	Gdap2	3	103.193	103.238	1	14.3159
BxH	BRAIN	MMG00217929	74044	Ttf2	3	103.975	104.005	-1	43.3688
BxH	BRAIN	MMG00215172	229658	Vangl1	3	105.192	105.238	-1	4.68147
BxH	BRAIN	MMG00216713	70747	6330415F13Rik	3	105.829	105.866	1	5.46386
BxH	BRAIN	MMG00216733	12340	Capza1	3	107.936	107.978	-1	12.831
BxH	BRAIN	MMG00215778	229687	NULL	3	109.138	109.154	-1	4.99822
BxH	BRAIN	MMG00216668	13609	Edg1	3	119.048	119.052	-1	16.604
BxH	BRAIN	MMG00214992	114301	Palmd	3	120.253	120.303	-1	8.42966
BxH	BRAIN	MMG00214913	69608	Sec24d	3	126.892	126.915	1	38.6457
BxH	BRAIN	MMG00217259	210529	G430022H21Rik	3	126.917	126.935	-1	25.3616
BxH	BRAIN	MMG00216782	83398	Ndst3	3	127.078	127.217	-1	15.9535
BxH	BRAIN	MMG00216270	22239	Ugt8	3	129.399	129.491	-1	110.522
BxH	BRAIN	MMG00216211	271970	9330196J05Rik	3	129.892	129.968	1	17.7705
BxH	BRAIN	MMG00215819	71643	4930422G04Rik	3	131.137	131.142	1	47.1983
BxH	BRAIN	MMG00217209	71481	8430410J10Rik	3	131.212	131.343	-1	43.4188
BxH	BRAIN	MMG00214966	211550	NULL	3	131.353	131.361	1	41.6478
BxH	BRAIN	MMG00217205	71760	Agxt2l1	3	134.215	134.233	1	28.6198
BxH	BRAIN	MMG00217683	68436	1100001I22Rik	3	134.323	134.327	-1	52.1333
BxH	BRAIN	MMG00216081	51788	H2afz	3	141.789	141.791	1	16.7806
BxH	BRAIN	MMG00216758	17777	Mttp	3	142.015	142.055	-1	25.6505
BxH	BRAIN	MMG00214990	11529	Adh7	3	142.142	142.156	1	4.47659
BxH	BRAIN	MMG00215811	22253	Unc5c	3	145.438	145.81	1	10.7596
BxH	BRAIN	MMG00217284	242253	NULL	3	149.957	150.026	-1	48.4988
BxH	BRAIN	MMG00215185	70951	4921536I21Rik	3	150.375	150.414	-1	32.5645
BxH	BRAIN	MMG00216774	99899	A430056A10Rik	3	155.635	155.654	-1	7.91673
BxH	BRAIN	MMG00215729	15061	H28	3	155.663	155.667	-1	14.0799
BxH	BRAIN	MMG00216730	19220	Ptgfr	3	155.704	155.742	-1	13.8608
BxH	BRAIN	MMG00217304	215708	C030011O14Rik	3	156.189	156.246	-1	6.86548
BxH	BRAIN	MMG00215923	108946	Zzz3	3	156.302	156.365	1	18.4979
BxH	BRAIN	MMG00215021	12972	Cryz	3	158.673	158.7	1	35.9263
BxH	BRAIN	MMG00216165	320067	D830019J24Rik	3	159.106	159.212	-1	38.2533
BxH	BRAIN	MMG00224231	26409	Map3k7	4	32.0792	32.1359	1	11.6475
BxH	BRAIN	MMG00229579	52187	Rragd	4	33.1109	33.134	1	33.4108
BxH	BRAIN	MMG00229305	56228	Ube2j1	4	33.1466	33.1654	1	16.8437
BxH	BRAIN	MMG00225504	73721	1110017D15Rik	4	41.5526	41.5553	-1	12.2385
BxH	BRAIN	MMG00224813	71901	2310028H24Rik	4	41.5665	41.6171	-1	31.2125
BxH	BRAIN	MMG00224858	68922	Dnaic1	4	41.6173	41.6857	1	25.3914
BxH	BRAIN	MMG00224295	20301	Ccl27	4	41.8169	41.8176	-1	80.1687
BxH	BRAIN	MMG00224060	75445	1700008B15Rik	4	41.8206	41.8216	-1	11.4576
BxH	BRAIN	MMG00224076	65956	Ccl21c	4	41.9822	41.9833	-1	87.8211
BxH	BRAIN	MMG00224177	24047	Ccl19	4	42.045	42.047	-1	24.3439
BxH	BRAIN	MMG00224067	18829	Ccl21b	4	42.0634	42.0645	-1	87.0741
BxH	BRAIN	MMG00229329	56703	Pigo	4	42.3075	42.3156	-1	6.54174
BxH	BRAIN	MMG00229290	12913	Creb3	4	42.8525	42.8567	1	8.58848
BxH	BRAIN	MMG00229477	230103	Npr2	4	42.9218	42.9411	1	26.2887
BxH	BRAIN	MMG00228731	242408	4930412F15Rik	4	42.9494	42.9587	-1	60.8251
BxH	BRAIN	MMG00226004	242409	4930500O05Rik	4	42.9591	42.9812	1	11.7512
BxH	BRAIN	MMG00228504	69934	Rg9mtd3	4	44.587	44.606	1	30.3394
BxH	BRAIN	MMG00229109	66536	Nipsnap3b	4	52.6915	52.7016	1	6.51813
BxH	BRAIN	MMG00224354	19359	Rad23b	4	55.0296	55.0708	1	7.94342
BxH	BRAIN	MMG00224637	230235	6430704M03Rik	4	56.7127	56.7427	-1	19.0857
BxH	BRAIN	MMG00223785	54357	Epb4.1l4b	4	56.8143	56.8962	-1	13.7778
BxH	BRAIN	MMG00224230	14700	Gng10	4	58.7878	58.794	1	10.0182
BxH	BRAIN	MMG00224054	17843	Mup4	4	59.7121	59.7159	-1	15.0437
BxH	BRAIN	MMG00224173	66440	Cdc26	4	60.9593	60.9693	-1	4.44617
BxH	BRAIN	MMG00229635	72748	2810435D12Rik	4	61.0638	61.0669	-1	64.646
BxH	BRAIN	MMG00229297	17025	Alad	4	61.0739	61.0848	-1	77.8521
BxH	BRAIN	MMG00228985	373864	Col27a1	4	61.7805	61.898	1	8.75273
BxH	BRAIN	MMG00228886	68441	Rraga	4	85.3012	85.3028	1	10.2466
BxH	BRAIN	MMG00228690	11520	Adfp	4	85.3821	85.3955	-1	14.3931
BxH	BRAIN	MMG00225951	329877	1700065A05Rik	4	85.4998	85.5761	1	8.06118
BxH	BRAIN	MMG00223894	70122	Mllt3	4	86.4982	86.7588	-1	28.3927
BxH	BRAIN	MMG00229639	67753	4930579C15Rik	4	93.9558	93.9771	-1	88.8614
BxH	BRAIN	MMG00224003	NULL	NULL	4	93.9952	94.0019	-1	13.2932
BxH	BRAIN	MMG00224705	75578	2310009E04Rik	4	94.6336	94.9753	1	15.0248
BxH	BRAIN	MMG00229141	230459	Cyp2j13	4	95.0936	95.1259	-1	10.1575
BxH	BRAIN	MMG00229320	320508	B430218L07Rik	4	99.7247	99.8635	1	17.2741
BxH	BRAIN	MMG00224329	18578	Pde4b	4	101.115	101.466	1	12.6839
BxH	BRAIN	MMG00226609	242594	1700024P16Rik	4	103.848	103.873	1	10.5804
[truncated: 4,650 more rows]
