# Supplementary material for: Cis-regulatory variations: A study of SNPs around genes showing cis-linkage in segregating mouse populations
Source: BMC Genomics. 2006 Sep 15;7:235. doi: 10.1186/1471-2164-7-235 (PMC1618400; doi:10.1186/1471-2164-7-235)
Supplement: Additional file 2 — The complete integrated list of CEGs from BxD and BxH crosses. Gene coordinates are with respect to UCSC mm4 assembly (NCBI build 32). The cis-acting eQTL information of these genes may be obtained from the Additional file 1. [file 1471-2164-7-235-S2.xls]

## Sheet: S2 - Combined CEGs BxD and BxH
cross	RSTA GENE-ID	locuslinkid	officialgenesymbol	chromosome	STRAND	GENE START COORDINATE	GENE END COORDINATE
BxH	MMG00201372	240697		1	1	10007456	10021343
BxD	MMG00203742	109294	C030045D06Rik	1	1	11402614	11405927
BxH	MMG00202462	17215	Mcm3	1	-1	20963367	20980418
BxH	MMG00201778	74229	1700019B16Rik	1	1	21059403	21107535
BxH	MMG00205199	170829	Tram2	1	-1	21170069	21247970
BxH	MMG00205973	75712	5730496E24Rik	1	1	21381450	21392837
BxH	MMG00200298	241041		1	-1	21447902	21460709
BxH	MMG00203029	70155	Ogfrl1	1	-1	23541734	23552430
BxH	MMG00203203	280645	B3gat2	1	1	23934768	24018407
BxH	MMG00201744	210933	Bai3	1	-1	25408067	26166678
BxH	MMG00204387	213109	Phf3	1	-1	31225410	31285541
BxD	MMG00201611	214854		1	-1	36960781	36969602
BxH	MMG00202466	94220	Cnnm4	1	1	37168540	37203504
BxH	MMG00203154	226977	Actr1b	1	-1	37395759	37406480
BxH	MMG00200107	71166	4933424G06Rik	1	1	37411057	37454512
BxH	MMG00201519	56030	D1Bwg0491e	1	-1	37488749	37635742
BxH	MMG00204081	215413	A230074B11Rik	1	1	37725871	37773992
BxH	MMG00203268	70853	4921511C04Rik	1	1	37850841	37885273
BxD	MMG00203280	108991	1700001A24Rik	1	-1	38115236	38117194
BxH	MMG00203280	108991	1700001A24Rik	1	-1	38115236	38117194
BxH	MMG00205375	67387	Unc50	1	1	38128329	38137127
BxH	MMG00203995	75623	1700029F09Rik	1	-1	44989368	45004173
BxH	MMG00206326	22592	Ercc5	1	1	45050855	45086415
BxH	MMG00200179			1	1	45117605	45118571
BxH	MMG00201776	12832	Col5a2	1	-1	46473724	46600223
BxH	MMG00205163	332433		1	1	47182120	47472065
BxH	MMG00205171			1	1	47530883	47897728
BxD	MMG00201648	227059	Slc39a10	1	-1	47897800	47943767
BxH	MMG00201648	227059	Slc39a10	1	-1	47897800	47943767
BxH	MMG00203394			1	-1	47987033	48105665
BxH	MMG00200762	23792	Adam23	1	1	65035825	65182661
BxH	MMG00201554	66646	Rpe	1	1	68278842	68297754
BxH	MMG00206440	227227	C430010P07Rik	1	-1	68297197	68379159
BxD	MMG00206567	75742	6820402A03Rik	1	-1	68371594	68374247
BxD	MMG00201876	68691	1110028C15Rik	1	-1	68375269	68375556
BxH	MMG00203371	11363	Acadl	1	-1	68408802	68441132
BxH	MMG00206061	17901	Myl1	1	-1	68502163	68522503
BxH	MMG00200296	227231	Cps1	1	1	68702627	68810134
BxH	MMG00200694	54380	Smarcal1	1	1	74157461	74207484
BxH	MMG00203959	76709	Arpc2	1	1	75801385	75832484
BxH	MMG00206182	56695		1	1	75849662	75852180
BxH	MMG00206406	319651	4932415L06Rik	1	-1	76009785	76201780
BxH	MMG00200132	12958	Cryba2	1	-1	76471653	76474844
BxH	MMG00202527	12283	Cab39	1	1	87677540	87732544
BxH	MMG00203286	64294	Itm2c	1	1	87776744	87790867
BxH	MMG00206180	70060	1700029H01Rik	1	1	87904088	87912093
BxH	MMG00203039	72792	2810459M11Rik	1	1	87928455	87937590
BxH	MMG00204388	15559	Htr2b	1	-1	87981411	87993057
BxH	MMG00206131	69821	1810059A23Rik	1	-1	95248947	95253611
BxH	MMG00206385	66385	Ppp1r7	1	1	95291387	95315360
BxH	MMG00205942	227485		1	-1	113358726	113399515
BxH	MMG00203281	76707	Clasp1	1	1	121019476	121154357
BxH	MMG00206052	319229	Sctr	1	1	122545933	122602724
BxH	MMG00206034	170706	Pr1	1	-1	122606563	122613643
BxH	MMG00200187	13167	Dbi	1	-1	122653155	122660928
BxH	MMG00200211	73103	3110009E18Rik	1	1	122661058	122729051
BxH	MMG00205339	72999	Insig2	1	-1	123859329	123886387
BxH	MMG00202637	66942	Ddx18	1	-1	124163780	124178005
BxH	MMG00201481	74150	Slc35f5	1	1	128256156	128290935
BxH	MMG00205197	68507	Ppfia4	1	-1	137207968	137243741
BxH	MMG00200599	57439	1300007B12Rik	1	-1	137257312	137273170
BxH	MMG00204299	72017	Nqo3a2	1	1	137316094	137321842
BxH	MMG00203242	72674	Adipor1	1	1	137325584	137342439
BxH	MMG00203284	98710	E130318E12Rik	1	1	137401656	137414876
BxH	MMG00201511	75605	Jarid1b	1	1	137467652	137540075
BxH	MMG00206019	67196	2700084L22Rik	1	1	137878711	137890418
BxH	MMG00201604	13924	Ptprv	1	-1	137987001	138009169
BxH	MMG00206130	21854	Timm17a	1	-1	138221497	138233381
BxH	MMG00206298	93689	Lmod1	1	1	138244457	138287712
BxH	MMG00205442	77552	9330132O05Rik	1	-1	138291104	138294710
BxH	MMG00200333	226432	Ipo9	1	-1	138304120	138350115
BxH	MMG00206452	63913	Niban	1	1	154995663	155145753
BxH	MMG00200737	20652	Soat1	1	-1	159894667	159931726
BxH	MMG00203987	11352	Abl2	1	1	160095018	160106093
BxH	MMG00203312	215015	C530043G21Rik	1	-1	160145917	160183873
BxH	MMG00201560	329278	Tnn	1	-1	163624739	163692552
BxH	MMG00203276	64659	Mrps14	1	1	163735777	163741703
BxH	MMG00200501	55990	Fmo2	1	-1	166428763	166452629
BxH	MMG00205338	80915	Dusp12	1	-1	174644373	174655646
BxH	MMG00200297			1	-1	174678196	174682625
BxH	MMG00205290	98752	BB219290	1	-1	174688237	174698596
BxH	MMG00205333	14131	Fcgr3	1	-1	174825463	174833920
BxH	MMG00206039	75472	1700009P17Rik	1	1	174903980	174909269
BxH	MMG00203239	66425	Pcp4l1	1	-1	175030988	175053962
BxH	MMG00200212	11807	Apoa2	1	1	175082812	175084093
BxH	MMG00200178	14127	Fcer1g	1	-1	175087297	175092012
BxH	MMG00206382	240913	Adamts4	1	1	175108145	175117645
BxH	MMG00203324	57370	B4galt3	1	1	175128111	175134618
BxH	MMG00203185			1	-1	175134715	175138883
BxH	MMG00204035	22278	Usf1	1	1	175269404	175276466
BxH	MMG00201169	226654		1	1	175276594	175278074
BxH	MMG00202392	16456	F11r	1	1	175295284	175322316
BxH	MMG00205341	56009	Refbp2	1	1	175361201	175362473
BxH	MMG00205989	16429	Itln	1	-1	175375849	175393016
BxH	MMG00203344	18106	Cd244	1	1	175416922	175441280
BxH	MMG00205977	12506	Cd48	1	1	175539778	175562980
BxH	MMG00202394	30925	Ly108	1	1	175775260	175801591
BxH	MMG00202580	93840	Ltap	1	-1	175862175	175885071
BxH	MMG00201479	59287		1	-1	175923902	175940497
BxH	MMG00201815	12847	Copa	1	1	175940606	175980127
BxH	MMG00202433	19298	Pex19	1	1	175984575	175993583
BxH	MMG00201365	98193	D1Ucla4	1	1	176005945	176053269
BxH	MMG00205201	12372	Casq1	1	-1	176068143	176077644
BxH	MMG00200531	98660	Atp1a2	1	-1	176132333	176155778
BxH	MMG00202586	140559	Igsf8	1	1	176170210	176177636
BxH	MMG00202578	16524	Kcnj9	1	-1	176179890	176187085
BxH	MMG00206271	67556	Pigm	1	1	176234359	176238336
BxH	MMG00205335	98365	Slamf9	1	1	176333880	176337081
BxH	MMG00204033	240916		1	1	176415699	176423477
BxH	MMG00206243	94332	Igsf4b	1	-1	177197585	177230979
BxH	MMG00203304	383619		1	1	177325478	177329371
BxH	MMG00203406	236312	AI447904	1	1	177494218	177509606
BxH	MMG00203104	15951	Ifi16	1	1	177500652	177577938
BxH	MMG00200292			1	1	177537024	177542546
BxH	MMG00203214	381308	Mnda	1	-1	177728277	177770075
BxH	MMG00206413	15950	Ifi203	1	-1	177777575	177799526
BxH	MMG00204031	26388	Ifi202b	1	-1	177819709	177888362
BxH	MMG00201119			1	-1	188254367	188273629
BxH	MMG00204419	226777	C130074G19Rik	1	-1	188514688	188524793
BxH	MMG00205133	226791	Lyplal1	1	-1	189730137	189759565
BxH	MMG00204342	226830	Smyd2	1	-1	193544077	193586497
BxH	MMG00201664	320119	B130003F20Rik	1	-1	194486664	194536793
BxH	MMG00206361	226841	B130052G07Rik	1	1	194651107	194682565
BxH	MMG00203991	68972	1500010M24Rik	1	-1	194739065	194757065
BxH	MMG00205122	381319	9130211I03Rik	1	-1	194853660	194856033
BxH	MMG00203150	22782	Slc30a1	1	1	195690682	195693995
BxH	MMG00206356	16510	Kcnh1	1	1	195975941	196486456
BxH	MMG00201614	215193	AA408296	1	-1	197082368	197108216
BxH	MMG00209078	67889	Rbm18	2	-1	36389049	36409579
BxH	MMG00207417	241322	A830092L04Rik	2	-1	37700351	37716139
BxH	MMG00206723	227801	6030446I19Rik	2	-1	38071960	38398980
BxH	MMG00206785	59126	Nek6	2	1	38815468	38891809
BxH	MMG00209108	241327	4932431K08Rik	2	1	39235749	39264354
BxH	MMG00208675	227835	E330008O22Rik	2	-1	44868221	45165421
BxH	MMG00213891	24136	Zfhx1b	2	-1	45290922	45416815
BxH	MMG00209636	71684	0610033I05Rik	2	-1	52260101	52270807
BxH	MMG00208451	64685	Nmi	2	-1	52284151	52308732
BxH	MMG00207165	21930	Tnfaip6	2	1	52373757	52392325
BxH	MMG00208637	51869	D2Ertd145e	2	1	52447775	52457755
BxH	MMG00211039	71409	Fmnl2	2	1	53313025	53339413
BxH	MMG00207206	56194	Fnbp3	2	-1	53346011	53398722
BxH	MMG00209073	18227	Nr4a2	2	-1	57341780	57348879
BxH	MMG00208644	14571	Gpd2	2	1	57471921	57601223
BxH	MMG00209175	227929	Pscdbp	2	-1	58366105	58393683
BxH	MMG00213889	20272	Scn7a	2	-1	67064876	67174474
BxH	MMG00209996	228003	Kbtbd10	2	1	69960361	69974474
BxH	MMG00207415	320720	5330408N05Rik	2	-1	69999989	70003752
BxH	MMG00210957	228005	B230312B02Rik	2	1	70013055	70040618
BxH	MMG00210144	20823	Ssb	2	1	70151869	70162035
BxH	MMG00210164	13067	Cyct	2	-1	76748326	76754744
BxH	MMG00207183	241490		2	1	76764394	76778012
BxH	MMG00208606	99031	Osbpl6	2	1	76942636	76990340
BxH	MMG00207185	23992	Prkra	2	-1	77024235	77042290
BxH	MMG00210000	228094	Gm1958	2	-1	79692734	79791288
BxH	MMG00208698	66861	Dnajc10	2	1	80678079	80715171
BxH	MMG00207979	20378	Frzb	2	-1	80774260	80809686
BxH	MMG00207321	50884	Nckap1	2	-1	80863585	80943255
BxH	MMG00207261	68082	Dusp19	2	1	80979508	80993951
BxH	MMG00211093	69482	2310006I24Rik	2	1	81001104	81021192
BxH	MMG00209781	69082	2610312B22Rik	2	1	84010784	84030820
BxH	MMG00206760	16410	Itgav	2	1	84090721	84170013
BxH	MMG00207856	241520	D430039N05Rik	2	1	84219576	84247569
BxH	MMG00214040	54598	Calcrl	2	-1	84696839	84743198
BxH	MMG00209757	66958	2310042M24Rik	2	-1	85037530	85044258
BxH	MMG00210282	68678	1110030K22Rik	2	-1	85177388	85188863
BxH	MMG00210126	30059	Timm13a	2	1	85193254	85196422
BxH	MMG00211036	72401	Slc43a1	2	1	85205635	85229240
BxH	MMG00210041	19074	Prg2	2	1	85346672	85349843
BxH	MMG00210666	228140	Tnks1bp1	2	1	85428374	85439253
BxH	MMG00209511	258572	Olfr1032	2	1	86373988	86374920
BxH	MMG00209491	258571	Olfr1033	2	1	86407527	86408459
BxH	MMG00211904	258245	Olfr1036	2	1	86412694	86413626
BxH	MMG00207911	76501	Commd9	2	1	102101550	102116927
BxH	MMG00206700	53872	Gpiap1	2	-1	103997499	104030016
BxH	MMG00210340	16909	Lmo2	2	1	104202648	104214296
BxH	MMG00207853	57443	Fbxo3	2	1	104260287	104287173
BxH	MMG00207138	12509	Cd59a	2	1	104301986	104378449
BxH	MMG00210056	68243	A930018P22Rik	2	1	104385869	104387846
BxH	MMG00207908	22431	Wt1	2	1	105390511	105437618
BxH	MMG00210562	77015	2700082O15Rik	2	1	106978236	107146353
BxH	MMG00207806	212772	2700007P21Rik	2	-1	107243338	107249300
BxH	MMG00207322	228421	Kif18a	2	1	109410188	109471194
BxH	MMG00206666	12064	Bdnf	2	1	109804150	109856413
BxH	MMG00206675	22343	Lin7c	2	1	110020328	110030384
BxH	MMG00208492	68032	2610318K02Rik	2	-1	112588053	112593061
BxH	MMG00208029	72425	2410042D21Rik	2	1	112604245	112639269
BxH	MMG00208011	14617	Gja9	2	-1	114279968	114283986
BxH	MMG00213949	11834	Aqr	2	-1	114371542	114445686
BxH	MMG00207124	71313	Fsip1	2	-1	118475144	118527210
BxH	MMG00211375	73358	1700054M17Rik	2	1	118575169	118578421
BxH	MMG00206831	12236	Bub1b	2	1	118868512	118911846
BxH	MMG00209988	214230	Pak6	2	1	118933833	118966830
BxH	MMG00209666	72136	D4st1	2	1	119196780	119198837
BxH	MMG00208570	271842	4921503C21Rik	2	1	119305046	119310025
BxH	MMG00211037	76464	2310043D08Rik	2	1	119317409	119339595
BxH	MMG00209607	19361	Rad51	2	1	119383073	119406326
BxH	MMG00210135	320415	2010323F13Rik	2	1	119438044	119442645
BxH	MMG00210371	72008	Zfyve19	2	1	119479213	119487309
BxH	MMG00210130	20732	Spint1	2	1	119507737	119519455
BxH	MMG00207130	228543	Rhov	2	-1	119539463	119541481
BxH	MMG00210591	380613	4831403C07Rik	2	1	120974847	121002152
BxH	MMG00210648	68968	Cdan1	2	-1	120986777	120995222
BxH	MMG00213831	22222	Ubr1	2	-1	121131901	121240970
BxH	MMG00208603	96957	B830009D23Rik	2	1	121247518	121278104
BxH	MMG00207269	17151	Ccndbp1	2	1	121278766	121287146
BxH	MMG00210693	75894	4930578F03Rik	2	1	121410691	121426935
BxH	MMG00208696	51885	D2Ertd435e	2	1	121441470	121467372
BxH	MMG00210669	17754	Mtap1a	2	1	121559857	121572064
BxH	MMG00210375	269344	Ell3	2	-1	121709282	121712856
BxH	MMG00210202	378702	Serf2	2	1	121719672	121721312
BxH	MMG00211025			2	-1	121721435	121727036
BxH	MMG00210146	67693	2310003F16Rik	2	1	121727356	121728694
BxD	MMG00208705	67532	Mfap1	2	-1	121731028	121744357
BxH	MMG00208705	67532	Mfap1	2	-1	121731028	121744357
BxH	MMG00209226	228564	1500032A09Rik	2	-1	121785789	122025046
BxH	MMG00206835	319996	D130060C09Rik	2	1	122104832	122173561
BxH	MMG00210607	329506	D2Ertd485e	2	1	122194155	122251288
BxH	MMG00209730	78655	Eif3s1	2	1	122285165	122291331
BxD	MMG00210034	12010	B2m	2	1	122385389	122390784
BxH	MMG00210034	12010	B2m	2	1	122385389	122390784
BxH	MMG00210283	70928	Rnf36	2	1	122398402	122416728
BxH	MMG00209227	20322	Sdh1	2	1	122472541	122503039
BxH	MMG00207221	213696	BC019755	2	-1	122541255	122551395
BxH	MMG00210602	99439	Duox2	2	1	122553405	122585291
BxH	MMG00210549			2	1	122868329	122870414
BxH	MMG00212100			2	1	122875589	122878789
BxH	MMG00209753	59010	Sqrdl	2	1	123019701	123047251
BxH	MMG00210952	99100	AI851464	2	-1	125818050	125834745
BxH	MMG00210367	58521	Cri1	2	1	125928059	125929747
BxD	MMG00207834	69185	1810033A06Rik	2	1	126408879	126419614
BxH	MMG00207834	69185	1810033A06Rik	2	1	126408879	126419614
BxD	MMG00209144	15186	Hdc	2	-1	126845129	126870126
BxH	MMG00209144	15186	Hdc	2	-1	126845129	126870126
BxH	MMG00207816	14391	Gabpb1	2	-1	126890482	126926947
BxH	MMG00206678	84092	Usp8	2	1	126958824	127010751
BxH	MMG00207671			2	-1	126960815	126961018
BxH	MMG00207809	75083	4930511O11Rik	2	-1	127012883	127034905
BxH	MMG00213815	58800	Trpm7	2	-1	127043027	127127672
BxH	MMG00210168	66552	2010106G01Rik	2	-1	127145593	127184696
BxH	MMG00210628	108011	Ap4e1	2	1	127260191	127318946
BxH	MMG00208437	109778	Blvra	2	1	127322128	127348543
BxH	MMG00208623	215387	A730011O11Rik	2	-1	127355292	127385366
BxD	MMG00207937	26371	AW210570	2	-1	127492399	127499203
BxH	MMG00207937	26371	AW210570	2	-1	127492399	127499203
BxH	MMG00214038	69470	2310003P10Rik	2	1	127499436	127512224
BxH	MMG00207922	68126	B430104H02Rik	2	-1	127687677	127696002
BxH	MMG00208538	56461	Csen	2	-1	127707959	127772831
BxD	MMG00207941	72180	2810405K07Rik	2	-1	127826995	127836130
BxH	MMG00207941	72180	2810405K07Rik	2	-1	127826995	127836130
BxH	MMG00207789	77721	Mrps5	2	1	127838887	127855446
BxH	MMG00209756	228576	BC012256	2	-1	127955851	127981358
BxD	MMG00209239	53885	Nphp1	2	-1	127992193	128040315
BxH	MMG00209239	53885	Nphp1	2	-1	127992193	128040315
BxH	MMG00208069	74121	1200014P05Rik	2	1	128106089	128375334
BxH	MMG00213836	17222	Anapc1	2	-1	128864168	128938841
BxH	MMG00207207	17289	Mertk	2	1	128950458	129053649
BxH	MMG00211020	72477	2610301K12Rik	2	1	129069772	129103253
BxH	MMG00207144	70370	1600015H20Rik	2	1	129115439	129147264
BxH	MMG00207180	57432	Zc3hdc8	2	-1	129177731	129195480
BxD	MMG00207233	67571	4833425H18Rik	2	1	129218870	129245591
BxH	MMG00207233	67571	4833425H18Rik	2	1	129218870	129245591
BxH	MMG00206745	78751	4631426G04Rik	2	1	129253640	129270023
BxH	MMG00206719	20017	Rpo1-2	2	1	129352502	129378055
BxH	MMG00207909	66170	1110027L01Rik	2	1	129381283	129385568
BxH	MMG00212088	77705	9230104L09Rik	2	-1	149243048	149247265
BxH	MMG00209145	66642	Ctnnbl1	2	1	158363169	158517321
BxH	MMG00207332	70470	2610304G08Rik	2	1	158654501	158703021
BxH	MMG00210573	71081	4933416E03Rik	2	1	160573045	160606995
BxH	MMG00207149	11486	Ada	2	-1	164340559	164364152
BxH	MMG00209255	17183	Matn4	2	-1	165003387	165018899
BxH	MMG00209075	20971	Sdc4	2	-1	165037986	165056925
BxH	MMG00207170	66460	2610042O14Rik	2	1	165074735	165079251
BxH	MMG00209172	14049	Eya2	2	1	166269037	166385369
BxD	MMG00209205	228880	3632413B07Rik	2	-1	166399046	166498384
BxH	MMG00209205	228880	3632413B07Rik	2	-1	166399046	166498384
BxH	MMG00207201	99377	Sall4	2	-1	169363530	169380872
BxH	MMG00209113	22722	Zfp64	2	-1	169539115	169569003
BxH	MMG00207985	76960	Bcas1	2	-1	170960892	171041572
BxH	MMG00212107	72221	1700021F07Rik	2	1	173948159	173954056
BxH	MMG00210231	16776	Lama5	2	-1	179987592	180037021
BxH	MMG00207886	108115	Slco4a1	2	1	180272197	180286069
BxH	MMG00209242	72075	Ogfr	2	1	180400680	180407050
BxH	MMG00206789	269399	6720461J16Rik	2	-1	180469185	180472879
BxH	MMG00210694	16536	Kcnq2	2	-1	180923603	180983192
BxH	MMG00210068	66496	2700038C09Rik	2	1	181035357	181036518
BxH	MMG00209219	20459	Ptk6	2	-1	181043138	181050803
BxH	MMG00208671	20811	Srms	2	-1	181053577	181061199
BxH	MMG00211416	71866	1700026M20Rik	2	1	181068030	181070865
BxH	MMG00208642	72147	Btbd4	2	-1	181258572	181307448
BxH	MMG00209196	66314	Tpd52l2	2	1	181345275	181364778
BxH	MMG00210145	13002	Dnajc5	2	1	181394404	181397398
BxH	MMG00210245	68556	Urkl1	2	-1	181417177	181429995
BxH	MMG00215008	21985	Tpd52	3	-1	9003333	9118443
BxH	MMG00216662	229055	AU021107	3	1	9410052	9415111
BxH	MMG00215801	170753		3	-1	9563885	9747365
BxH	MMG00216097	16592	Fabp5	3	1	10147260	10151265
BxD	MMG00215412	66361	2310008M20Rik	3	-1	10474700	10486044
BxH	MMG00218949			3	-1	15858060	15858426
BxD	MMG00219439	76096	5830468K08Rik	3	1	16105224	16106669
BxD	MMG00215318	13123	Cyp7b1	3	-1	17983320	18015279
BxH	MMG00215318	13123	Cyp7b1	3	-1	17983320	18015279
BxD	MMG00216771	67472	1300002C08Rik	3	1	19119268	19151829
BxH	MMG00217537	72607	2700071E21Rik	3	1	33838414	33838994
BxH	MMG00217328	67120	Ttc14	3	1	34762898	34770712
BxH	MMG00216236	51938	D3Ertd789e	3	-1	34775042	34806981
BxH	MMG00216664	229225	4932438A13Rik	3	1	37814067	37881111
BxH	MMG00218054			3	1	37914545	37939491
BxH	MMG00216748	229227	D630029K19Rik	3	1	37986298	38002613
BxH	MMG00216656	60505	Il21	3	-1	38172361	38182216
BxH	MMG00216010	207175	Cetn4	3	-1	38258226	38262044
BxH	MMG00215999	229228	Nudt6	3	-1	38354586	38369188
BxH	MMG00216604	50706	Postn	3	1	55770330	55800237
BxH	MMG00215446	12427	Ccna1	3	-1	56455682	56465262
BxH	MMG00216970	229317	D3Ertd194e	3	1	59917442	59948885
BxH	MMG00218947			3	-1	60009713	60012868
BxH	MMG00217307	20439	Siah2	3	-1	60079407	60096844
BxH	MMG00215733	16159	Il12a	3	1	70297210	70305091
BxH	MMG00216764	66949	2310035M22Rik	3	-1	70629633	70639000
BxH	MMG00217004	75939	4930579G24Rik	3	1	81453428	81457150
BxH	MMG00214892	70652	5730537D05Rik	3	-1	81651613	81680658
BxH	MMG00216217	68659	1110032E23Rik	3	1	81722915	81780510
BxH	MMG00216257	229445	Ctso	3	1	83767329	83791438
BxH	MMG00215362	58170	Accn5	3	1	83831656	83855946
BxH	MMG00215905	60596	Gucy1a3	3	-1	83927152	83980501
BxH	MMG00218177	329687		3	-1	84699395	84702140
BxH	MMG00217287	79235	Lrat	3	-1	84735277	84743843
BxH	MMG00215839	80890	Trim2	3	-1	86015598	86076474
BxH	MMG00216132	20091	Rps3a	3	-1	88100818	88105465
BxH	MMG00216130	70762	6330415M09Rik	3	-1	88863531	88998230
BxH	MMG00215559	12480	Cd1d2	3	1	89063936	89067158
BxH	MMG00214909	80891	Msr2	3	-1	89331038	89343862
BxH	MMG00216751	19885	Rorc	3	1	97070596	97096398
BxH	MMG00217250	99890	AW124876	3	-1	113524409	113528838
BxH	MMG00216668	13609	Edg1	3	-1	119047562	119052170
BxD	MMG00215691	66500	Slc30a7	3	-1	119283068	119322098
BxH	MMG00215691	66500	Slc30a7	3	-1	119283068	119322098
BxH	MMG00214992	114301	Palmd	3	-1	120253324	120302654
BxD	MMG00215966	73170	Rwdd3	3	-1	124562890	124578719
BxH	MMG00216494	66568	2510027J23Rik	3	-1	124578008	124578719
BxH	MMG00214913	69608	Sec24d	3	1	126892260	126914751
BxH	MMG00217259	210529	G430022H21Rik	3	-1	126917415	126935064
BxH	MMG00217205	71760	Agxt2l1	3	1	134214945	134233118
BxD	MMG00216039	66357	2310008M10Rik	3	-1	134292423	134306070
BxH	MMG00217683	68436	1100001I22Rik	3	-1	134323494	134326990
BxH	MMG00215329	15107	Hadhsc	3	-1	134834812	134873550
BxH	MMG00217320	23971	Papss1	3	1	135161184	135244423
BxD	MMG00217305	73284	Ddit4l	3	1	141544523	141549183
BxH	MMG00217305	73284	Ddit4l	3	1	141544523	141549183
BxH	MMG00216081	51788	H2afz	3	1	141788597	141790918
BxH	MMG00215752	56692	Map2k1ip1	3	1	141842553	141852759
BxD	MMG00218175	68369	0610031O16Rik	3	-1	142153530	142164862
BxD	MMG00215698	11522	Adh1	3	1	142202102	142215147
BxH	MMG00217206	69117	Adh6a	3	1	142242716	142253678
BxD	MMG00216679	71749	Adh6-ps1	3	1	142298415	142312589
BxH	MMG00216679	71749	Adh6-ps1	3	1	142298415	142312589
BxH	MMG00215719	26876	Adh4	3	1	142339807	142355190
BxH	MMG00216235	109333	Pkn2	3	-1	146766515	146855134
BxH	MMG00217051	71355	Col24a1	3	1	149456775	149470105
BxH	MMG00215021	12972	Cryz	3	1	158673463	158699966
BxH	MMG00216165	320067	D830019J24Rik	3	-1	159106383	159211838
BxH	MMG00224764	72098	2010300G19Rik	4	-1	3476188	3501913
BxH	MMG00224380	116940	Ncoa6ip	4	1	3502157	3542222
BxD	MMG00223835	17096	Lyn	4	1	3605274	3718759
BxH	MMG00224282	67427	Rps20	4	-1	3761622	3762747
BxH	MMG00228827	12319	Car8	4	-1	8072626	8166128
BxH	MMG00228483	59021	Rab2	4	1	8462791	8534849
BxH	MMG00228961	65973	Asph	4	-1	9376232	9595959
BxH	MMG00228659	67157	2610301B20Rik	4	1	10827451	10847353
BxH	MMG00224673	66185	1110037F02Rik	4	1	11433987	11498616
BxH	MMG00224199	50500	Ttpa	4	1	20092048	20114405
BxH	MMG00229600	14590	Ggh	4	1	20125840	20149723
BxH	MMG00224231	26409	Map3k7	4	1	32079224	32135894
BxH	MMG00224051			4	1	32366863	32380918
BxH	MMG00229579	52187	Rragd	4	1	33110934	33134041
BxH	MMG00229305	56228	Ube2j1	4	1	33146639	33165382
BxH	MMG00224083	66401	Nudt2	4	1	41512703	41528463
BxH	MMG00224385	329828	AI464131	4	-1	41545029	41550615
BxH	MMG00225504	73721	1110017D15Rik	4	-1	41552567	41555304
BxH	MMG00224813	71901	2310028H24Rik	4	-1	41566480	41617060
BxH	MMG00224858	68922	Dnaic1	4	1	41617345	41685701
BxH	MMG00223786	53598	Dctn3	4	-1	41762348	41770708
BxH	MMG00229365	14430	Galt	4	1	41802894	41806071
BxH	MMG00228796	16157	Il11ra1	4	1	41809749	41816864
BxH	MMG00224295	20301	Ccl27	4	-1	41816869	41817603
BxH	MMG00224060	75445	1700008B15Rik	4	-1	41820581	41821600
BxH	MMG00224076	65956	Ccl21c	4	-1	41982183	41983277
BxH	MMG00224177	24047	Ccl19	4	-1	42045037	42047030
BxH	MMG00224067	18829	Ccl21b	4	-1	42063372	42064490
BxH	MMG00223887	269523	Vcp	4	-1	42269816	42290286
BxH	MMG00229329	56703	Pigo	4	-1	42307490	42315608
BxH	MMG00228964	22249	Unc13a	4	1	42348821	42554696
BxH	MMG00224767	320571	4930417M19Rik	4	1	42557017	42616382
BxH	MMG00225356			4	1	42783205	42785747
BxH	MMG00229290	12913	Creb3	4	1	42852496	42856691
BxH	MMG00223892	230101	Gba2	4	-1	42856764	42868376
BxH	MMG00229477	230103	Npr2	4	1	42921762	42941065
BxH	MMG00228731	242408	4930412F15Rik	4	-1	42949449	42958686
BxH	MMG00226004	242409	4930500O05Rik	4	1	42959114	42981198
BxH	MMG00229393	71406	5430416O09Rik	4	1	43019861	43024361
BxH	MMG00224630	74152	1300002K09Rik	4	1	45138567	45176617
BxH	MMG00228694	381522	E230008N13Rik	4	1	45179977	45199180
BxH	MMG00223762	100121	Tdrd7	4	1	45277075	45324370
BxH	MMG00225998	329841	BC022630	4	-1	45894013	45919686
BxH	MMG00224354	19359	Rad23b	4	1	55029631	55070778
BxD	MMG00224304	16600	Klf4	4	-1	55206836	55212033
BxH	MMG00224304	16600	Klf4	4	-1	55206836	55212033
BxH	MMG00224637	230235	6430704M03Rik	4	-1	56712657	56742659
BxH	MMG00223785	54357	Epb4.1l4b	4	-1	56814260	56896169
BxH	MMG00228977	230249	AI314180	4	-1	58552666	58665360
BxH	MMG00228460	67103	Ltb4dh	4	-1	58718225	58739713
BxH	MMG00224230	14700	Gng10	4	1	58787833	58794048
BxH	MMG00224054	17843	Mup4	4	-1	59712080	59715939
BxD	MMG00224173	66440	Cdc26	4	-1	60959304	60969270
BxH	MMG00224173	66440	Cdc26	4	-1	60959304	60969270
BxH	MMG00228760	192120	Bspry	4	1	61044786	61062017
BxH	MMG00229635	72748	2810435D12Rik	4	-1	61063774	61066919
BxH	MMG00229297	17025	Alad	4	-1	61073889	61084782
BxH	MMG00229012	50780	Rgs3	4	1	61124566	61224554
BxH	MMG00225074	72700	2810040O04Rik	4	1	61695829	61698564
BxH	MMG00228985	373864	Col27a1	4	1	61780545	61898027
BxD	MMG00229681	66290	Atp6v1g1	4	1	62109556	62115419
BxH	MMG00229459	215409	5930437A14Rik	4	1	85068296	85153265
BxH	MMG00228886	68441	Rraga	4	1	85301198	85302793
BxH	MMG00228690	11520	Adfp	4	-1	85382078	85395507
BxH	MMG00225951	329877	1700065A05Rik	4	1	85499750	85576113
BxD	MMG00224103	20104	Rps6	4	-1	85580174	85582869
BxH	MMG00223894	70122	Mllt3	4	-1	86498185	86758789
BxH	MMG00224770	230393	BC057079	4	1	87080856	87128852
BxH	MMG00224003			4	-1	93995236	94001860
BxD	MMG00229605	13131	Dab1	4	1	103227317	103540101
BxH	MMG00228852	77809	A930011F22Rik	4	-1	106093241	106113164
BxH	MMG00225610	72938	2900042B11Rik	4	1	106113625	106139565
BxH	MMG00228860	13370	Dio1	4	-1	106151201	106166870
BxH	MMG00229531	230584	C030002N13Rik	4	1	106174158	106219549
BxH	MMG00228713	230594	Zcchc11	4	1	107339213	107372830
BxH	MMG00224233	18392	Orc1l	4	1	107439203	107474556
BxH	MMG00229214	329912		4	-1	107497195	107498612
BxH	MMG00229380	66073	0610040B21Rik	4	1	107694405	107721844
BxH	MMG00223862	69908	Rab3b	4	1	107738797	107803051
BxH	MMG00228550	53418	B4galt2	4	-1	116781688	116790374
BxH	MMG00229679	230673	Ipo13	4	-1	116803049	116823555
BxH	MMG00223883	230674	Jmjd2a	4	-1	117050600	117088502
BxD	MMG00227576	72602	2700033B16Rik	4	1	117268573	117269850
BxH	MMG00223751	230676	BC059842	4	-1	117271301	117283603
BxD	MMG00229663	80509	2210021A15Rik	4	1	117317911	117323665
BxH	MMG00229663	80509	2210021A15Rik	4	1	117317911	117323665
BxH	MMG00228822	107995	Cdc20	4	-1	117341458	117345805
BxH	MMG00224038	66451	2610528J11Rik	4	1	117435840	117438775
BxH	MMG00229558	56222	Cited4	4	1	119771986	119773203
BxH	MMG00224279	12840	Col9a2	4	1	120144606	120160575
BxH	MMG00223825	67205	2700082D03Rik	4	-1	123636026	123650814
BxH	MMG00228986	17764	Mtf1	4	1	123759832	123804910
BxH	MMG00224114	116748	Lsm10	4	1	125054012	125055839
BxH	MMG00224110	26445	Psmb2	4	1	125591038	125623078
BxH	MMG00229283	100317	AU040320	4	1	125667183	125767708
BxH	MMG00224330	384059		4	-1	127529011	127531853
BxH	MMG00226036	230761	BC039093	4	-1	127686453	127719410
BxH	MMG00223922	68233	1700125D06Rik	4	1	128404563	128405570
BxH	MMG00228539	15181	Hdac1	4	-1	128429468	128456010
BxH	MMG00228433	16818	Lck	4	-1	128461722	128471736
BxH	MMG00224069	230766	BC030183	4	-1	128490233	128491900
BxH	MMG00224158	76799	2510006D16Rik	4	1	128514071	128521241
BxD	MMG00224085	66264	1810010N17Rik	4	-1	128532639	128537264
BxH	MMG00224085	66264	1810010N17Rik	4	-1	128532639	128537264
BxD	MMG00225589	109658		4	-1	128552624	128554408
BxH	MMG00225589	109658		4	-1	128552624	128554408
BxH	MMG00228696	230770		4	-1	128589721	128610202
BxH	MMG00228735	20218	Khdrbs1	4	-1	128629138	128655627
BxD	MMG00224745	19244	Ptp4a2	4	1	128752515	128762867
BxH	MMG00224745	19244	Ptp4a2	4	1	128752515	128762867
BxH	MMG00229014	230775	Bai2	4	1	128905432	128935712
BxD	MMG00227850	76020	5830409B07Rik	4	1	131524907	131526075
BxH	MMG00228548	100340	Smpdl3b	4	-1	131618771	131642976
BxH	MMG00229100	19891	Rpa2	4	1	131654166	131664286
BxD	MMG00224916	100226	Stx12	4	-1	131739869	131770263
BxH	MMG00224916	100226	Stx12	4	-1	131739869	131770263
BxH	MMG00228891	230789	BC008163	4	-1	131786429	131808316
BxH	MMG00228979	230793	D030015G18Rik	4	1	131897311	131963038
BxH	MMG00229295	53608	Map3k6	4	1	132126623	132138733
BxH	MMG00228693	269589	Sytl1	4	-1	132138972	132148871
BxH	MMG00229143	52174	D4Ertd196e	4	-1	132151852	132163592
BxH	MMG00224926	100342	4732473B16Rik	4	1	132365942	132373741
BxH	MMG00225078			4	-1	132376908	132384311
BxH	MMG00228832	69073	1810019J16Rik	4	1	132404840	132416594
BxH	MMG00229529	18221	Nudc	4	-1	132418349	132431754
BxH	MMG00229610	23957	Nr0b2	4	1	132439195	132442340
BxH	MMG00228509	242691	D930035B09Rik	4	1	132460550	132470047
BxH	MMG00229292	100210	AI838661	4	1	132470185	132477536
BxH	MMG00229433	230801	D430024F16Rik	4	-1	132546192	132558425
BxD	MMG00226267	73315	1700041L08Rik	4	1	132558524	132559042
BxD	MMG00224197	20111	Rps6ka1	4	-1	132702813	132743303
BxH	MMG00229576	15331	Hmgn2	4	-1	132820260	132823425
BxH	MMG00223909	67422	Dhdds	4	-1	132824576	132856383
BxH	MMG00225067	230806	Aim1l	4	1	132934454	132948021
BxH	MMG00224285	23833	Cd52	4	-1	132949058	132950581
BxH	MMG00224182	73723	Sh3bgrl3	4	-1	132982926	132984272
BxH	MMG00229457	70012	2410030J07Rik	4	-1	132985380	133042569
BxH	MMG00226099	194231	Cnksr1	4	-1	133083565	133093859
BxH	MMG00228565	68040	3110024A21Rik	4	-1	133098826	133101047
BxH	MMG00225980	230810	Slc30a2	4	1	133199228	133210403
BxH	MMG00223859	56219	Extl1	4	-1	133211893	133227298
BxH	MMG00223903	100163	Pafah2	4	1	133252990	133282927
BxH	MMG00228472	71904		4	1	133352497	133364329
BxH	MMG00226532	69885	2610002D18Rik	4	1	133368150	133379444
BxH	MMG00228684	76824	2410166I05Rik	4	-1	133381084	133388271
BxH	MMG00229155	19746	Rhced	4	1	133720103	133751690
BxH	MMG00223750	71817	3200001F09Rik	4	-1	133753539	133770505
BxH	MMG00224369	27981	D4Wsu53e	4	1	133779159	133782892
BxH	MMG00228631	52830	Pnrc2	4	-1	134650349	134653247
BxH	MMG00229468	12802	Cnr2	4	1	134674903	134699627
BxH	MMG00229083	66193	1110049F12Rik	4	-1	134755025	134766665
BxH	MMG00229246	27224	Tceb3	4	-1	134782790	134801069
BxH	MMG00223827	15903	Idb3	4	1	134923242	134924806
BxD	MMG00229553	21401	Tcea3	4	1	135027402	135054317
BxH	MMG00229553	21401	Tcea3	4	1	135027402	135054317
BxH	MMG00228938	269593	Luzp1	4	1	135319774	135328735
BxH	MMG00224251	99982	D4Ertd478e	4	-1	135329979	135382130
BxH	MMG00229658	12260	C1qb	4	-1	135659565	135665597
BxH	MMG00229686	12262	C1qg	4	-1	135669230	135672293
BxD	MMG00227911	69975	2810405F17Rik	4	-1	136166689	136167802
BxH	MMG00224050	67868	Ela3b	4	-1	136200430	136209938
BxD	MMG00228927	15530	Hspg2	4	1	136248240	136352718
BxH	MMG00228927	15530	Hspg2	4	1	136248240	136352718
BxH	MMG00224827	170707	Usp31	4	1	136376319	136407380
BxH	MMG00229116	170707	Usp31	4	1	136439123	136440618
BxH	MMG00224668	110351	Rap1ga1	4	1	136463803	136511950
BxH	MMG00229008	230857	Ece1	4	1	136644386	136747317
BxD	MMG00224791	230861	Eif4g3	4	1	136943740	136984295
BxH	MMG00224791	230861	Eif4g3	4	1	136943740	136984295
BxH	MMG00223885	15441	Hp1bp3	4	1	136994521	137021018
BxH	MMG00223789	16559	Kif17	4	1	137040110	137079351
BxH	MMG00228789	13200	Ddost	4	1	137082595	137090092
BxH	MMG00228467	58213	AB041806	4	1	137173057	137175559
BxH	MMG00229469	68350	0610009K11Rik	4	1	137212531	137220124
BxH	MMG00224626	75718	4931403E03Rik	4	1	137357313	137412214
BxH	MMG00229188	18781	Pla2g2c	4	1	137598466	137617298
BxH	MMG00224072	26970	Pla2g2e	4	1	137750667	137755537
BxH	MMG00225673	73162	3110030K17Rik	4	-1	137768463	137770375
BxH	MMG00223877	77056	4632413C14Rik	4	1	137845630	137931889
BxH	MMG00229368	110198	Akr7a5	4	1	138183469	138191150
BxH	MMG00224022	69902	2610012O22Rik	4	-1	138220171	138225023
BxH	MMG00228967	230866	C230096C10Rik	4	1	138225323	138251437
BxH	MMG00229062	212632	C79267	4	1	138477247	138491130
BxH	MMG00223890	212647	Aldh4a1	4	1	138497046	138523722
BxH	MMG00227484	384082		4	1	144548174	144575658
BxH	MMG00224838	70005	1700029I01Rik	4	-1	144835158	144991974
BxH	MMG00229656	19715	Rex2	4	1	145111716	145197542
BxH	MMG00226441			4	1	145126299	145130423
BxH	MMG00224355	70005	1700029I01Rik	4	1	145271762	145320247
BxH	MMG00224492			4	1	145694315	145696966
BxH	MMG00228383	112422	2610305D13Rik	4	-1	145724997	145728487
BxH	MMG00229326	242747		4	-1	145936044	145961424
BxH	MMG00228639	28010	D4Wsu114e	4	-1	145973850	145981520
BxH	MMG00229288	170731	Mfn2	4	-1	145986657	146017762
BxH	MMG00224328	18822	Plod1	4	-1	146023120	146049762
BxH	MMG00224204	18158	Nppb	4	1	146098957	146100256
BxH	MMG00224305	26372	Clcn6	4	-1	146119542	146151825
BxH	MMG00229428	11610	Agtrap	4	-1	146190120	146201061
BxH	MMG00224682	70433	2610109H07Rik	4	-1	146213714	146243756
BxH	MMG00229551	71890	Mad2l2	4	1	146253548	146258754
BxH	MMG00229525	50762	Fbxo6b	4	-1	146258846	146264882
BxH	MMG00229541	230904	Fbxo2	4	1	146273726	146279473
BxH	MMG00225954	242748	G630052C06Rik	4	-1	146353590	146401014
BxH	MMG00228435	194162	BC035954	4	1	147064230	147066371
BxH	MMG00228546	56273	Pex14	4	-1	147073595	147212870
BxH	MMG00224283	12854	Cort	4	-1	147238249	147239799
BxH	MMG00224052	69928	2610040C18Rik	4	-1	147241407	147250608
BxH	MMG00228418	110208	Pgd	4	-1	147263052	147279726
BxH	MMG00228983	63958	Ube4b	4	-1	147441475	147539807
BxH	MMG00224228	63954	Rbp7	4	-1	147562759	147568026
BxH	MMG00225221	66454	Nmnat	4	-1	147581667	147598354
BxH	MMG00228720	69151	Lzic	4	1	147598391	147609723
BxH	MMG00223747	230917	AV028368	4	-1	147837909	147851000
BxH	MMG00229007	100198	H6pd	4	-1	148092507	148122049
BxH	MMG00223912	56485	Slc2a5	4	1	148232370	148257262
BxH	MMG00228786	13806	Eno1	4	1	148350349	148361969
BxH	MMG00224529	68703	Rere	4	1	148725763	148735056
BxH	MMG00226598	68859	1190007F08Rik	4	-1	152136519	152139583
BxH	MMG00224627	230972	Arhgef16	4	-1	152391913	152413323
BxH	MMG00229293	70673	Prdm16	4	-1	152433723	152750191
BxH	MMG00224326	27390	Mell1	4	1	152983067	153008961
BxH	MMG00224142	66469	2810405K02Rik	4	-1	153009861	153012474
BxH	MMG00224047	230979	Tnfrsf14	4	-1	153035641	153041508
BxH	MMG00224851	269614	Pank4	4	1	153077564	153094302
BxH	MMG00228991	269615	A930027K05Rik	4	-1	153096808	153124413
BxH	MMG00229097	67830	1110060F11Rik	4	-1	153187543	153199728
BxH	MMG00225072	76866	4930417P05Rik	4	1	153200035	153258938
BxH	MMG00226503	67513	2610002J02Rik	4	1	153363160	153370050
BxH	MMG00228829	14688	Gnb1	4	1	153604730	153671176
BxH	MMG00224890	108888	Atad3a	4	-1	153854001	153874453
BxH	MMG00223910	246228	4932416A11Rik	4	-1	153881855	153887874
BxH	MMG00224202	66448	Mrpl20	4	1	153916978	153922189
BxH	MMG00229564	56036	Ccnl2	4	1	153934433	153937656
BxH	MMG00228419	74761	1200013A08Rik	4	1	153953118	153957447
BxH	MMG00228481	13542	Dvl1	4	1	153961095	153971726
BxH	MMG00224375	79554	BC002216	4	-1	153978083	153982800
BxH	MMG00224909	71957	2410006F12Rik	4	1	153982927	154002463
BxH	MMG00226461	381583		4	-1	154001239	154005092
BxH	MMG00223778	140499	Ube2j2	4	1	154057210	154072964
BxH	MMG00229332	67389	1110035L05Rik	4	1	154075678	154079989
BxH	MMG00228446	117592	B3galt6	4	-1	154103889	154106009
BxH	MMG00224821	230996	9430015G10Rik	4	1	154223349	154240621
BxH	MMG00236360	18647	Pftk1	5	-1	4789115	5567814
BxH	MMG00236754	20349	Sema3e	5	1	12634678	12635385
BxH	MMG00237836	66988	Lap3	5	1	44111140	44130387
BxH	MMG00236711	66999	1500003D12Rik	5	1	44304201	44309496
BxH	MMG00236300	110391	Qdpr	5	-1	44662096	44678198
BxH	MMG00236104	209707		5	-1	44934605	45071952
BxH	MMG00238921	66768	4933428G09Rik	5	-1	47332979	47349339
BxH	MMG00237122	70693	3830613O22Rik	5	-1	49144130	49243169
BxH	MMG00236755	12425	Cckar	5	-1	52883608	52893223
BxH	MMG00238091	76261	0610040J01Rik	5	1	62946322	63144940
BxH	MMG00237372	100532	AA536743	5	-1	63154857	63213016
BxH	MMG00237887	66681	Pgm1	5	-1	63317789	63352178
BxH	MMG00237371	21897	Tlr1	5	-1	64182095	64189960
BxH	MMG00237009	68303	9130005N14Rik	5	1	64227384	64325582
BxH	MMG00238325	71778	Klhl5	5	1	64415383	64437342
BxH	MMG00236350	213081	D330023L08Rik	5	1	64483422	64557224
BxH	MMG00237445	22235	Ugdh	5	-1	64716767	64739385
BxH	MMG00236117	53323	Hip2	5	1	64880500	65012303
BxD	MMG00237223	333789		5	1	65219516	65236739
BxH	MMG00237327	70918	4921525L17Rik	5	1	65544610	65579700
BxH	MMG00236335	67878	1600019D15Rik	5	1	66672255	66693726
BxH	MMG00237416	11980	Atp8a1	5	-1	66912465	67244907
BxH	MMG00236046	231287	Atp10d	5	1	71802994	71897767
BxD	MMG00236111	53419	Corin	5	-1	71899031	72103130
BxH	MMG00236111	53419	Corin	5	-1	71899031	72103130
BxH	MMG00237623			5	-1	72112223	72123151
BxH	MMG00237701			5	1	72310158	72314128
BxH	MMG00237655	70701	3830408G10Rik	5	-1	72398276	72418803
BxD	MMG00236823	75991	5033405K12Rik	5	-1	72785694	72789987
BxH	MMG00237005	24051	Sgcb	5	1	73104374	73118504
BxH	MMG00238889	68095		5	-1	73246538	73267795
BxH	MMG00237675	231293	C130090K23Rik	5	1	73367857	73413712
BxH	MMG00237637	68939	Rasl11b	5	1	74042235	74043816
BxH	MMG00236472	212986	Scfd2	5	-1	74186231	74261372
BxH	MMG00236077	381644	BC062951	5	1	77041852	77096603
BxH	MMG00238132	70939	4931405B09Rik	5	1	77316943	77318134
BxH	MMG00237119	320827	C530008M17Rik	5	1	77331221	77347121
BxH	MMG00236913	12617	Cenpc	5	-1	86349451	86406870
BxH	MMG00236373	56792	AI586015	5	1	86413248	86446733
BxH	MMG00236093	231380	5730469D23Rik	5	-1	86453472	86515488
BxH	MMG00236324	14715	Gnrhr	5	-1	86524745	86540615
BxH	MMG00238049	231382	BC020151	5	-1	86645601	86716132
BxH	MMG00237241	54403	Slc4a4	5	1	89390203	89722501
BxH	MMG00236026	81702	Ankrd17	5	1	90665494	90742394
BxH	MMG00237719	231430	BC038311	5	1	90745788	90754836
BxH	MMG00238125	280662	Afm	5	1	90905002	91018579
BxH	MMG00237917	11576	Afp	5	1	90972815	90990984
BxH	MMG00238865	20311	Cxcl5	5	1	91224272	91226518
BxH	MMG00238745	68621	1110019K23Rik	5	1	91362423	91453295
BxH	MMG00237902	231440	9130213B05Rik	5	1	91925490	92031784
BxH	MMG00238144	68098	Rchy1	5	-1	92360744	92374907
BxH	MMG00236386	53886	Cdkl2	5	-1	92417914	92454845
BxH	MMG00238297	23881	E430034L04Rik	5	-1	92466350	92495497
BxH	MMG00238334	67111	Asahl	5	-1	92670017	92689937
BxH	MMG00236096	231452	Sdad1	5	-1	92695766	92721780
BxH	MMG00236655	15945	Cxcl10	5	-1	92758397	92760610
BxH	MMG00238786	56066	Cxcl11	5	-1	92771303	92775033
BxD	MMG00236286	109979	Art3	5	1	92799899	92826378
BxH	MMG00236286	109979	Art3	5	1	92799899	92826378
BxH	MMG00237804	269113	3110079L04Rik	5	-1	92827302	92846879
BxH	MMG00239203	384198		5	1	92966834	93002423
BxH	MMG00237243	12452	Ccng2	5	1	93463142	93472109
BxH	MMG00236452	78088	5730467H21Rik	5	-1	94405172	94408952
BxH	MMG00238826	11745	Anxa3	5	1	95901441	95953994
BxH	MMG00236037	140780	Bmp2k	5	1	96113297	96206655
BxH	MMG00237878	75750	8430417G17Rik	5	-1	102719904	102743596
BxH	MMG00240922	243171	BC005561	5	1	103757545	103758622
BxH	MMG00236115	269682	Golga3	5	1	109226411	109272863
BxH	MMG00237590	72542	2610528A17Rik	5	-1	109308870	109319568
BxH	MMG00236797	19301	Pxmp2	5	-1	109324270	109335715
BxH	MMG00236035	18973	Pole	5	1	109336098	109386936
BxH	MMG00236113	69663	2310061O04Rik	5	-1	109477823	109484845
BxH	MMG00237228	76792	2410131K14Rik	5	-1	117134331	117152737
BxH	MMG00237254			5	-1	123203368	123236327
BxH	MMG00237273	67956	2410195B05Rik	5	1	123250339	123272716
BxH	MMG00238701	73121	3110032G18Rik	5	1	123772661	123781733
BxH	MMG00237415	20778	Scarb1	5	-1	124047510	124113148
BxH	MMG00237443	22190	Ubc	5	-1	124137329	124164276
BxH	MMG00237304	100561	Slc15a4	5	-1	126436965	126458698
BxH	MMG00238635	319804	5730455A04Rik	5	1	126473568	126534771
BxH	MMG00239891			5	-1	130694830	130850524
BxH	MMG00236773	15507	Hspb1	5	1	134716324	134717702
BxH	MMG00237788	69665	2310043J07Rik	5	1	134885576	134892644
BxH	MMG00236849	71735	1200011O22Rik	5	-1	134951741	134964675
BxH	MMG00237309	140709	Emid2	5	-1	135571786	135721613
BxH	MMG00239911	70103	Znhit1	5	1	135811315	135811681
BxH	MMG00236821	26433	Plod3	5	1	135870795	135880310
BxH	MMG00238632	13113	Cyp3a13	5	-1	136016082	136041179
BxH	MMG00237776	381680		5	1	136696879	136709531
BxH	MMG00238824	50878	Stag3	5	1	136738451	136756236
BxH	MMG00236079	72154	2610020C11Rik	5	1	136890046	136909235
BxD	MMG00237802	24135	Zfp68	5	-1	137054662	137068269
BxH	MMG00237802	24135	Zfp68	5	-1	137054662	137068269
BxH	MMG00238097	231832	BC019731	5	-1	137814149	137823438
BxH	MMG00236658	231872		5	-1	142750641	142757755
BxH	MMG00236969	18861	Pms2	5	1	142757907	142779381
BxH	MMG00237212	231876	A330101P12Rik	5	1	143030024	143040549
BxH	MMG00237126	70381	2210010N04Rik	5	-1	143049091	143077352
BxH	MMG00236781	66898	1300006M19Rik	5	-1	143117671	143211254
BxH	MMG00236795	53324	Nptx2	5	-1	143226414	143226995
BxD	MMG00238746	54188	Cpsf4	5	-1	144183229	144198046
BxH	MMG00238746	54188	Cpsf4	5	-1	144183229	144198046
BxH	MMG00239592			5	1	144629797	144629913
BxH	MMG00236757	74132	1200013I08Rik	5	1	144925887	144938120
BxH	MMG00237968	69282	1700001J03Rik	5	1	144962020	144964878
BxH	MMG00232848	101202	AI987662	6	-1	3155958	3193369
BxH	MMG00233217	330260	Pon2	6	-1	4989579	5022170
BxH	MMG00232779	12390	Cav2	6	1	17092911	17100578
BxH	MMG00231667	12638	Cftr	6	1	18047801	18199989
BxH	MMG00233186	232670	1300010A20Rik	6	1	29531698	29556000
BxH	MMG00229749			6	1	29605308	29607453
BxH	MMG00233381	330286	D630045J12Rik	6	-1	38237012	38241712
BxH	MMG00232574	14056	Ezh2	6	-1	47842412	47907151
BxH	MMG00233193	12304	Cai	6	-1	48058666	48070650
BxH	MMG00233510	76252	0610006O14Rik	6	1	48984139	48988318
BxH	MMG00234974	71660	Rarres2	6	-1	49016223	49019195
BxH	MMG00231824	243372	C130032F08Rik	6	1	49059845	49069892
BxH	MMG00234034	317758		6	1	49122891	49125443
BxH	MMG00233200	317757	E230026N22Rik	6	1	49194481	49202601
BxH	MMG00232065	93695	Gpnmb	6	1	49444344	49465825
BxH	MMG00229725	75593	2410003K15Rik	6	1	49531525	49544431
BxH	MMG00233527	101214	G430041M01Rik	6	-1	49701800	49721883
BxH	MMG00232840	57895	6330407D12Rik	6	1	49776017	49798441
BxH	MMG00234027	231946	D330028D13Rik	6	1	49824739	49850688
BxH	MMG00232230	77485	Stk31	6	1	49857015	49930342
BxH	MMG00233163	56524	Mpp6	6	1	50567446	50658296
BxH	MMG00233073	54722	Dfna5h	6	-1	50667120	50721483
BxH	MMG00232420	71720	Osbpl3	6	-1	50756521	50842551
BxH	MMG00235006	12417	Cbx3	6	1	51949261	51956630
BxH	MMG00232735	71982	Snx10	6	1	52014267	52060910
BxH	MMG00233620	54353	Scap2	6	-1	52329467	52482858
BxH	MMG00232854	15394	Hoxa1	6	-1	52626384	52629076
BxH	MMG00232928	71287	Cpvl	6	-1	54338881	54443147
BxH	MMG00235463			6	1	55059247	55107482
BxH	MMG00231822	107607	Card4	6	-1	55385687	55434149
BxH	MMG00234037	68252	A030007L17Rik	6	-1	55446833	55454605
BxH	MMG00232830	353172	Gars	6	1	55499758	55541236
BxH	MMG00232428	68477	1110007A06Rik	6	-1	72336520	72381000
BxH	MMG00232723	69956	2810422B04Rik	6	-1	72845767	72873895
BxH	MMG00231674	20019	Rpo1-4	6	1	72874206	72944492
BxH	MMG00233207	20388	Sftpb	6	1	73346041	73357163
BxH	MMG00233667	232086	BC014685	6	1	73398286	73402555
BxH	MMG00232519	232087	Mat2a	6	-1	73475613	73482373
BxH	MMG00229734	232094		6	-1	74067835	74110834
BxH	MMG00233112	69786	1810034M08Rik	6	1	87325536	87340185
BxH	MMG00234454	67855	2300003P22Rik	6	1	88046005	88046978
BxH	MMG00233189	11746	Anxa4	6	-1	88154635	88215797
BxH	MMG00234423	66098	0710001P09Rik	6	-1	90834141	91053016
BxH	MMG00232468	108960	Irak2	6	1	115398242	115454753
BxH	MMG00229718	67492	Anubl1	6	1	117892118	117960489
BxH	MMG00232515	101358	Fbxl14	6	1	121137663	121140490
BxH	MMG00232490	50908	C1s	6	-1	126548309	126560977
BxH	MMG00233559	26894	Cops7a	6	-1	126886864	126893409
BxH	MMG00232853	319352	C530028O21Rik	6	1	126924567	126930939
BxH	MMG00233629	28019	Ing4	6	1	126967799	126977215
BxH	MMG00233215	54137	Acrbp	6	1	126977926	126991469
BxH	MMG00232782	110109	Nol1	6	1	127058707	127071720
BxH	MMG00234122	14433		6	-1	127088939	127092664
BxH	MMG00231744	68298	2810406C15Rik	6	-1	127095097	127134037
BxH	MMG00233661	66493	Mrpl51	6	1	127134653	127136843
BxH	MMG00234139	12527	Cd9	6	-1	127331787	127366278
BxH	MMG00232397	11642	Akap3	6	1	128780152	128801244
BxH	MMG00234147	19362	Rad51ap1	6	-1	128851212	128866824
BxH	MMG00234009	319801	9630033F20Rik	6	-1	129023528	129045706
BxH	MMG00233162	12444	Ccnd2	6	-1	129065609	129087196
BxH	MMG00231804	68498	1110014F12Rik	6	1	129835056	129899780
BxH	MMG00231403			6	-1	130147263	130148356
BxH	MMG00229719	21679	Tead4	6	-1	130172263	130245919
BxH	MMG00232176	22158	Tulp3	6	-1	130266975	130301184
BxH	MMG00234073	72440	5930416I19Rik	6	-1	130302752	130309492
BxH	MMG00234128	60345	Nrip2	6	1	130346838	130355323
BxH	MMG00229723	232400	BC048546	6	-1	130487342	130514948
BxH	MMG00233675	94071		6	1	130619515	130633806
BxH	MMG00232739	17059	Klrb1c	6	-1	130735708	130745909
BxH	MMG00232864	80782	Klrb1d	6	-1	130771040	130783636
BxH	MMG00233074	70809		6	1	130906303	130940511
BxH	MMG00233057	27007	Klrk1	6	-1	131390361	131585434
BxH	MMG00232114	108078	Olr1	6	-1	131442843	131469954
BxH	MMG00234082	243655		6	1	131540705	131548626
BxH	MMG00234908	16642	Klrc2	6	1	131667604	131671949
BxH	MMG00234407	93971	Klra19	6	-1	132005576	132019502
BxH	MMG00234117	93970	Klra18	6	-1	132036274	132059800
BxH	MMG00234958	16639	Klra8	6	-1	132108078	132120702
BxH	MMG00234405	16640	Klra9	6	-1	132171229	132185578
BxH	MMG00234422	16638	Klra7	6	-1	132211147	132224236
BxH	MMG00234948	16631	Klra13	6	-1	132211430	132345654
BxH	MMG00234136	16634	Klra3	6	-1	132362510	132376752
BxH	MMG00234107	16627	Klra1	6	-1	132403139	132421749
BxH	MMG00234967	66441	2010012C16Rik	6	-1	132903136	132911991
BxH	MMG00232141	243659	AI326477	6	-1	132917891	132932574
BxH	MMG00234359	381820	2700089E24Rik	6	1	134525672	134531675
BxH	MMG00233206	14011	Etv6	6	1	135443621	135676656
BxH	MMG00233179	66813	Bcl2l14	6	1	135829409	135843928
BxH	MMG00231680	16974	Lrp6	6	-1	135855415	135971855
BxH	MMG00232827	67729	9130403P13Rik	6	-1	136013585	136033690
BxH	MMG00233586	67774	Loh12cr1	6	1	136042183	136112904
BxH	MMG00231696	70686	Dusp16	6	-1	136117206	136194855
BxH	MMG00232752	232430		6	1	136232579	136260263
BxH	MMG00234025	14760	Gpr19	6	-1	136271540	136290101
BxH	MMG00233543	67755	Ddx47	6	1	136411535	136423686
BxH	MMG00233154	232431	Rai3	6	1	136465898	136485086
BxH	MMG00234461	15199	Hebp1	6	-1	136543508	136574534
BxH	MMG00232448	74525	8430419L09Rik	6	1	136605974	136642830
BxH	MMG00234063	14840	Gsg1	6	-1	136645138	136662023
BxH	MMG00234096	76400	1700023A18Rik	6	-1	136717670	136718946
BxH	MMG00231741	54343	Atf7ip	6	1	137959190	138047716
BxH	MMG00233201	66857	1100001H23Rik	6	-1	138052410	138101663
BxH	MMG00235467	14917	Gucy2c	6	-1	138137010	138221555
BxH	MMG00232572	60321	Wbp11	6	-1	138253606	138268077
BxH	MMG00232824	109978	Art4	6	-1	138288400	138297549
BxH	MMG00234993	17313	Mglap	6	-1	138312385	138315754
BxH	MMG00234486	69187	1810033M07Rik	6	-1	138347336	138362129
BxH	MMG00234413	11857	Arhgdib	6	-1	138363658	138381639
BxH	MMG00234999	78600	Pde6h	6	1	138394008	138402967
BxH	MMG00232536	19277	Ptpro	6	1	138849941	138902435
BxH	MMG00232174	13860	Eps8	6	-1	138917382	138978609
BxH	MMG00232086	18705	Pik3c2g	6	1	141297698	141423012
BxH	MMG00232866	114875	Plcz1	6	-1	141443403	141495338
BxH	MMG00233655	16653	Kras2	6	-1	146779585	146809981
BxH	MMG00233549	71323	5133400D11Rik	6	1	147357181	147366381
BxH	MMG00233986	79362	Bhlhb3	6	-1	147410429	147413032
BxH	MMG00231768	16651	Sspn	6	1	147469226	147499997
BxH	MMG00229758	67623	Tm7sf3	6	-1	148125082	148156126
BxH	MMG00234961	108098	Surb7	6	1	148164173	148172192
BxH	MMG00231736	232533	Stk38l	6	1	148243129	148296925
BxH	MMG00233663	272322	Arntl2	6	1	148323651	148347253
BxH	MMG00235470	320727	Ipo8	6	-1	150284282	150313426
BxH	MMG00233603	232560	C1qdc1	6	-1	150356108	150435056
BxH	MMG00245694	59047	Pnkp	7	1	37775988	37799086
BxH	MMG00241799	54131	Irf3	7	1	37975423	37980484
BxH	MMG00241217	20130	Rras	7	1	37995650	37999281
BxH	MMG00246627	66394	Nosip	7	1	38040130	38055053
BxH	MMG00245825	52377	Rcn3	7	-1	38060550	38069791
BxH	MMG00245920	14132	Fcgrt	7	-1	38070701	38080729
BxH	MMG00241629	22121	Rpl13a	7	-1	38103432	38106391
BxH	MMG00242956			7	-1	38297541	38299967
BxH	MMG00242070	71661	0610005C13Rik	7	1	38324214	38331751
BxH	MMG00246820	71755	1300018L09Rik	7	1	38406675	38419175
BxH	MMG00241269	14325	Ftl1	7	1	38432904	38434791
BxH	MMG00245945	14937	Gys3	7	-1	38436131	38457749
BxH	MMG00245610	211548	D7Ertd156e	7	-1	38745075	38797106
BxH	MMG00245537	27421	Abcc6	7	1	38800645	38854532
BxH	MMG00241349	70209	2310076O21Rik	7	-1	38913356	38934809
BxH	MMG00241744	72088	Ush1c	7	-1	39079465	39122562
BxH	MMG00241821	17927	Myod1	7	1	39260554	39263167
BxH	MMG00245784	27414		7	-1	39327245	39523862
BxH	MMG00246316	78286	5330421F07Rik	7	1	42073044	42165034
BxH	MMG00245866	53415	Htatip2	7	1	42469545	42484384
BxH	MMG00246004	233246		7	1	44317724	44401043
BxH	MMG00246807	233328	Lrrk1	7	1	58823710	58835778
BxH	MMG00246826	11819	Nr2f2	7	-1	62908648	62915799
BxH	MMG00241710	17304	Mfge8	7	1	71440254	71455490
BxH	MMG00245891	67666	Hapln3	7	-1	71561936	71568461
BxH	MMG00245570	18975	Polg	7	1	71829384	71846196
BxH	MMG00245572	208836	BC025462	7	-1	71845314	71903237
BxH	MMG00241341	54608	Abhd2	7	1	72013996	72027336
BxH	MMG00241603	23991	Cib1	7	-1	72580815	72586271
BxH	MMG00246430	269954	1700111A04Rik	7	1	72600031	72614470
BxH	MMG00242323	83485	AW552001	7	1	72614875	72619029
BxH	MMG00241309	269955	E430018M08Rik	7	-1	72733665	72741453
BxH	MMG00246303	101869	AW538196	7	-1	72742321	72757237
BxH	MMG00241577	68695	1110033O09Rik	7	1	72760166	72763126
BxH	MMG00245617	140481	Man2a2	7	-1	72777486	72788160
BxH	MMG00245599	18550	Furin	7	-1	72806230	72819796
BxH	MMG00245549	12144	Blm	7	-1	72872126	72952234
BxH	MMG00245504	29875	Iqgap1	7	-1	73130027	73338096
BxH	MMG00241715	68039	Nmb	7	1	73247211	73250011
BxH	MMG00245621	244091	9830160G03Rik	7	-1	73723743	73756697
BxH	MMG00243032	101905	BB081391	7	1	73761103	73830806
BxH	MMG00245783	67148	2610204K14Rik	7	1	73997266	74003803
BxH	MMG00246266	20408	Sh3gl3	7	1	74627886	74661435
BxH	MMG00245911	101592	Eftud1	7	1	75003374	75132585
BxH	MMG00245507	11864	Arnt2	7	-1	76490750	76653969
BxH	MMG00245842	14085	Fah	7	-1	76829183	76849760
BxH	MMG00244058	72495	2610206C17Rik	7	1	77019713	77020030
BxH	MMG00246432	53320	Folh1	7	-1	79191770	79248617
BxH	MMG00241229	13032	Ctsc	7	-1	80438058	80470812
BxH	MMG00245946	72759	2810439K08Rik	7	-1	81420312	81619185
BxH	MMG00241658	66271	1810020E01Rik	7	-1	82374425	82380921
BxH	MMG00246331	233489	Picalm	7	1	82418729	82467236
BxH	MMG00245819	83671	Sytl2	7	1	82583270	82645921
BxH	MMG00243589			7	1	84877630	84896546
BxH	MMG00243457	381900		7	1	89380519	89381398
BxH	MMG00246134	381903	Alg8	7	-1	89454388	89473099
BxH	MMG00241758	68197	1810004I06Rik	7	1	89477800	89485504
BxH	MMG00246353	21835	Thrsp	7	-1	89490669	89495220
BxH	MMG00241783	18479	Pak1	7	1	89956295	90024657
BxH	MMG00245491	17921	Myo7a	7	-1	90454814	90510594
BxH	MMG00246144	66190	Phca	7	-1	90596387	90689309
BxH	MMG00245963	72981	Prkrir	7	1	90897837	90912533
BxH	MMG00242295	233549		7	-1	91136982	91155866
BxH	MMG00241641	27050	Rps3	7	1	91576819	91581553
BxH	MMG00242774	72184	2810406K13Rik	7	-1	91586428	91594418
BxH	MMG00246763	233552	BC024955	7	-1	91599464	91650039
BxH	MMG00245715	69121	Chrdl2	7	-1	91729020	91757319
BxH	MMG00241895	269965		7	1	91759805	91779249
BxH	MMG00245720	66624	5730406I15Rik	7	1	91882195	91902171
BxH	MMG00246801	259066	Olfr520	7	-1	92004996	92005946
BxH	MMG00245986	109689	Arrb1	7	-1	92041059	92062373
BxH	MMG00245594	101488	Slco2b1	7	1	92071254	92158929
BxH	MMG00246385	57442	Kcne3	7	-1	92236019	92242186
BxH	MMG00242332	67164	2610209A20Rik	7	-1	92259520	92261608
BxH	MMG00246428	67967	Pold3	7	1	92299387	92338775
BxH	MMG00245531	70974	Pgm2l1	7	1	92392359	92442143
BxH	MMG00241283	72590	2700017M01Rik	7	-1	92493523	92538631
BxH	MMG00242194	277939	AU020772	7	1	92612488	92671134
BxH	MMG00246263	69387	1700014P03Rik	7	-1	92719715	92731509
BxH	MMG00245897	52443	Mrpl48	7	-1	92765403	92824690
BxH	MMG00245612	319604	B930006L02Rik	7	1	92923414	93055876
BxH	MMG00246795	320100	Tnfrsf19l	7	-1	93062542	93080088
BxH	MMG00241788	233571	P2ry6	7	-1	93154297	93181025
BxH	MMG00246426	18442	P2ry2	7	-1	93213199	93227358
BxH	MMG00245595	207278	Fchsd2	7	1	93295990	93512296
BxH	MMG00241995	73683	2410118P20Rik	7	-1	93517506	93530142
BxH	MMG00245539	69710	Centd2	7	1	93714901	93742086
BxH	MMG00242309	207728	Pde2a	7	1	93781687	93841998
BxH	MMG00245569	20480	Skd3	7	1	93994103	94120273
BxD	MMG00246220	14276	Folr2	7	-1	94154393	94175230
BxH	MMG00246220	14276	Folr2	7	-1	94154393	94175230
BxH	MMG00245928	14275	Folr1	7	-1	94176368	94188718
BxD	MMG00245799	75212	Rnf121	7	-1	94353447	94405728
BxH	MMG00245799	75212	Rnf121	7	-1	94353447	94405728
BxD	MMG00245914	22064	Trpc2	7	1	94409166	94429620
BxH	MMG00245914	22064	Trpc2	7	1	94409166	94429620
BxD	MMG00246242	233575		7	1	94556360	94571035
BxH	MMG00246242	233575		7	1	94556360	94571035
BxH	MMG00246438	20133	Rrm1	7	1	94777223	94804281
BxH	MMG00243017			7	-1	96078132	96079415
BxH	MMG00246935	319236	9230105E10Rik	7	1	96467391	96481854
BxD	MMG00241330	94094	Trim34	7	-1	96484952	96577169
BxH	MMG00241330	94094	Trim34	7	-1	96484952	96577169
BxH	MMG00245682	76681	Trim12	7	1	96506270	96518136
BxH	MMG00242244			7	-1	96586581	96602917
BxD	MMG00243805	77603	C430046K18Rik	7	-1	96601868	96602920
BxH	MMG00241798	209387		7	1	96721671	96757645
BxH	MMG00241963			7	1	96838913	96847436
BxH	MMG00242664	74558	9130002C22Rik	7	-1	98474665	98477058
BxH	MMG00242282	209380		7	-1	98572802	98592325
BxH	MMG00245788	244193		7	-1	98661645	98680441
BxD	MMG00246405	66786	Olfr701	7	-1	98940615	98947180
BxH	MMG00246405	66786	Olfr701	7	-1	98940615	98947180
BxH	MMG00242328	244198	BC047207	7	1	99719670	99743317
BxH	MMG00246285	19024	Ppfibp2	7	1	99747490	99897108
BxH	MMG00242699	70877	4921517J23Rik	7	1	104528739	104560693
BxH	MMG00245581	57342	Parva	7	1	104575296	104739277
BxH	MMG00242268	67420	3732409C05Rik	7	-1	105425426	105479950
BxH	MMG00245619	233744	Spon1	7	1	105567723	105961903
BxD	MMG00246281	70349	Copb1	7	-1	106136940	106176060
BxH	MMG00246281	70349	Copb1	7	-1	106136940	106176060
BxH	MMG00246233	26440	Psma1	7	-1	106185988	106197479
BxH	MMG00241624	12310	Calca	7	1	106816452	106819448
BxH	MMG00245797	20679	Sox6	7	-1	107622685	107964973
BxH	MMG00242116	267019	Rps15a	7	-1	110043933	110051057
BxH	MMG00241551	12850	Coq7	7	-1	110550434	110558685
BxH	MMG00245567	209760	Tmc7	7	-1	110561216	110610058
BxH	MMG00246460	74424	Tmc5	7	1	110659108	110700434
BxH	MMG00241770	66356	2310008H09Rik	7	-1	110883185	110893676
BxH	MMG00241767	67133	Gp2	7	-1	111422887	111439615
BxH	MMG00246847	20216	Sah	7	1	111741313	111765245
BxH	MMG00241249	71151	4933424N09Rik	7	-1	111765246	111774332
BxH	MMG00242793	72152	2610020H08Rik	7	1	111774537	111829295
BxH	MMG00241340	22787	Zp2	7	-1	112112711	112125640
BxH	MMG00241751	72074		7	1	112154226	112164063
BxH	MMG00241213	12971	Crym	7	-1	112215775	112228038
BxH	MMG00242737	76612	1700071K18Rik	7	-1	131036312	131066305
BxH	MMG00255197	244329	D030046N04Rik	8	1	19344092	19552071
BxH	MMG00255458	52123	D8Ertd319e	8	1	19594557	19632434
BxH	MMG00252959	13214	Defb1	8	1	20631854	20650439
BxH	MMG00253087	246079	Defb9	8	-1	20736991	20740676
BxH	MMG00256232	330721	BB049667	8	-1	20928648	20979940
BxH	MMG00256600	23954	Nek3	8	-1	20983170	21021774
BxH	MMG00252698	70160	2210415M20Rik	8	1	21048234	21073969
BxH	MMG00255464	20516	Slc20a2	8	1	21332161	21427519
BxH	MMG00252808	18970	Polb	8	-1	21486177	21511326
BxH	MMG00256165	18791	Plat	8	1	21615680	21640756
BxH	MMG00253389	244349	Myst3	8	1	21722127	21800659
BxH	MMG00255095	11733	Ank1	8	1	21920863	22020172
BxH	MMG00252165	74561	9130417I07Rik	8	1	22020273	22025064
BxH	MMG00255377	102247	AU041707	8	-1	22039371	22074771
BxH	MMG00256105	20377	Sfrp1	8	1	22308833	22345550
BxH	MMG00252629	69068	1810011O10Rik	8	-1	23334254	23335584
BxH	MMG00251864	13524	Adam18	8	-1	23504782	23562015
BxH	MMG00255385	11502	Adam9	8	-1	23804089	23871726
BxH	MMG00255483	68867	1110063C11Rik	8	1	30102563	30122187
BxH	MMG00255734	234138	BC019943	8	1	30141135	30151874
BxH	MMG00251887	67920	2600016B03Rik	8	-1	30150288	30159542
BxH	MMG00255810	171167	Fut10	8	1	30178276	30228736
BxH	MMG00252314	211323	Nrg1	8	-1	30837304	30998469
BxH	MMG00254666	270037		8	-1	31468851	31469296
BxH	MMG00255108	22427	Wrn	8	-1	32232462	32475938
BxD	MMG00253970			8	-1	32563266	32565143
BxD	MMG00254819			8	1	32732360	32733923
BxH	MMG00252146	19053	Ppp2cb	8	1	32812589	32833623
BxH	MMG00253654	108159	D0H8S2298E	8	-1	32834577	32855777
BxH	MMG00256097	14782	Gsr	8	1	32867052	32911975
BxH	MMG00252333	68153	Gtf2e2	8	1	32945857	32990979
BxH	MMG00252781	19663	Rbpms	8	-1	32997880	33143308
BxH	MMG00252162	234155		8	1	33373965	33383656
BxD	MMG00251898	67887	1810045K07Rik	8	1	33420593	33436814
BxH	MMG00251898	67887	1810045K07Rik	8	1	33420593	33436814
BxH	MMG00256191	319520	Dusp4	8	1	34073445	34085729
BxH	MMG00255528	21951	Tnks	8	-1	34097406	34155758
BxH	MMG00255480	244416	Ppp1r3b	8	1	34646942	34659242
BxH	MMG00255155	67276	3110010F15Rik	8	-1	34754923	34785149
BxH	MMG00253344	52065	Mfhas1	8	1	34880501	34969113
BxH	MMG00256540	244417		8	1	35061442	35107676
BxH	MMG00252075	71908	Cldn23	8	-1	35114993	35116810
BxH	MMG00255223	244418	D8Ertd82e	8	1	35390926	35443609
BxH	MMG00251969	244421		8	-1	35513619	35545079
BxH	MMG00251905	319582	6430573F11Rik	8	1	35967982	35991802
BxH	MMG00253025	80857	Fgf20	8	-1	39955303	39962253
BxH	MMG00256405	78506	2900075B16Rik	8	1	40023838	40042373
BxD	MMG00256161	70546	Zdhhc2	8	1	40111744	40172774
BxD	MMG00255159	52348	D8Ertd531e	8	1	40199759	40238607
BxH	MMG00255159	52348	D8Ertd531e	8	1	40199759	40238607
BxH	MMG00255952	54384	Mtmr7	8	-1	40239960	40322630
BxD	MMG00255411	11988	Slc7a2	8	1	40586261	40611271
BxH	MMG00255411	11988	Slc7a2	8	1	40586261	40611271
BxH	MMG00252352	68797	Pdgfrl	8	1	40619799	40680394
BxH	MMG00255139	102103	Mtus1	8	-1	40680545	40773108
BxH	MMG00252786	234199	Fgl1	8	-1	40882310	40905999
BxD	MMG00255102	18536	Pcm1	8	1	40930650	41023216
BxH	MMG00255102	18536	Pcm1	8	1	40930650	41023216
BxH	MMG00256478	11886	Asah1	8	-1	41031544	41065506
BxH	MMG00252657	15446	Hpgd	8	1	56003404	56029481
BxH	MMG00252042	72334	2410004P22Rik	8	-1	56239053	56258394
BxH	MMG00251946	66331	1700021K10Rik	8	-1	57487254	57673956
BxH	MMG00251879	71306	4933428A15Rik	8	1	60460746	60477551
BxH	MMG00253829	72612	2700029M09Rik	8	1	60710164	60722192
BxH	MMG00255613	59009	Sh3md2	8	1	61038437	61229043
BxH	MMG00253652	234311	BC013672	8	1	61841450	61878163
BxH	MMG00256532	12876	Cpe	8	-1	64448666	64549423
BxH	MMG00252788	66282	1810029B16Rik	8	-1	66374764	66384923
BxD	MMG00253660	72281	Sh2d4a	8	1	68281999	68351691
BxH	MMG00253660	72281	Sh2d4a	8	1	68281999	68351691
BxD	MMG00256225	70885	4921521J11Rik	8	1	68795338	68829028
BxH	MMG00256225	70885	4921521J11Rik	8	1	68795338	68829028
BxH	MMG00255298	16956	Lpl	8	1	68881944	69317772
BxH	MMG00256001	110877	Slc18a1	8	-1	69024141	69075260
BxH	MMG00256094	11966	Atp6v1b2	8	1	69074884	69099805
BxD	MMG00253505	234358	D10627	8	-1	69336498	69337538
BxH	MMG00255194	66869	1200003I07Rik	8	-1	69889347	69901858
BxH	MMG00255863	330788		8	-1	69949463	69960165
BxH	MMG00255302	78816		8	1	70004807	70017985
BxD	MMG00255114	53978	Edg4	8	1	70018562	70027190
BxH	MMG00255114	53978	Edg4	8	1	70018562	70027190
BxD	MMG00252988	80720	Pbx4	8	1	70028796	70072411
BxH	MMG00252988	80720	Pbx4	8	1	70028796	70072411
BxH	MMG00253048	67184		8	-1	70094278	70101753
BxD	MMG00255393	234366	BC031407	8	-1	70108577	70195432
BxH	MMG00255393	234366	BC031407	8	-1	70108577	70195432
BxH	MMG00255852	74549	9130404D08Rik	8	-1	70217644	70241796
BxH	MMG00256286	70616	Sf4	8	1	70241875	70269837
BxH	MMG00255462	330790	Hapln4	8	1	70281414	70288744
BxH	MMG00255096	13004	Cspg3	8	-1	70290956	70318683
BxH	MMG00252552	19727	Rfxank	8	-1	70330361	70336987
BxD	MMG00252631	17259	Mef2b	8	1	70337585	70365361
BxH	MMG00255780	234371	BC021367	8	1	70370276	70381528
BxD	MMG00255218	19704	Rent1	8	-1	70529415	70551097
BxH	MMG00256222	12845	Comp	8	1	70615163	70623669
BxH	MMG00252256	12931	Crlf1	8	1	70760259	70771186
BxD	MMG00253018	66462	2810428I15Rik	8	-1	70771401	70773845
BxH	MMG00253018	66462	2810428I15Rik	8	-1	70771401	70773845
BxH	MMG00253732	75620	2810422J05Rik	8	-1	70780500	70790284
BxH	MMG00252372	14232	Fkbp8	8	1	70796634	70802431
BxH	MMG00252673	211228	Lrrc25	8	1	70884068	70888072
BxH	MMG00252341	23886	Gdf15	8	-1	70896615	70899315
BxD	MMG00252989	50783	Lsm4	8	1	70941644	70947002
BxH	MMG00252989	50783	Lsm4	8	1	70941644	70947002
BxH	MMG00255632	110385	Pde4c	8	1	70992309	71019405
BxH	MMG00252547	19339	Rab3a	8	1	71022954	71026905
BxH	MMG00255925	16161	Il12rb1	8	1	71076723	71131401
BxH	MMG00256288	114479	Slc5a5	8	-1	71193454	71202676
BxH	MMG00252408			8	1	71246100	71247305
BxH	MMG00252562	76478	2410004L22Rik	8	-1	71528037	71549076
BxH	MMG00255097	17925	Myo9b	8	1	71549433	71685963
BxH	MMG00252987	67023	2010315L10Rik	8	1	71692475	71694968
BxH	MMG00252592	68251	5430437P03Rik	8	1	71722107	71729782
BxH	MMG00256214	234396	8430438L13Rik	8	1	71731254	71735106
BxH	MMG00256347			8	-1	71871899	71874636
BxH	MMG00252801	73711	1110012M11Rik	8	1	71880139	71885225
BxH	MMG00256285	234404	Txnl6	8	-1	71897749	71903796
BxH	MMG00255967	26457	Slc27a1	8	1	71906122	71923900
BxH	MMG00252886	382015		8	1	71934966	71945348
BxD	MMG00255612	234407	2810024B22Rik	8	1	71948197	71962109
BxH	MMG00255612	234407	2810024B22Rik	8	1	71948197	71962109
BxH	MMG00251828	64296	Abhd8	8	-1	72003208	72010146
BxH	MMG00253460			8	1	72015731	72022600
BxD	MMG00253544	73695	2410078G03Rik	8	-1	72045393	72056783
BxH	MMG00256515	72297	B3gnt3	8	-1	72076782	72087734
BxH	MMG00255296	236193	BC021921	8	1	72274655	72288730
BxH	MMG00256251	170938	Zfp617	8	1	72319073	72331918
BxH	MMG00252241	72054	Cyp4f18	8	-1	72387379	72408939
BxH	MMG00256586	17274	Rab8a	8	1	72576368	72596532
BxD	MMG00251858	67922	2510049I19Rik	8	-1	72642093	72646137
BxH	MMG00251858	67922	2510049I19Rik	8	-1	72642093	72646137
BxH	MMG00251849	11767	Ap1m1	8	1	72650290	72667542
BxH	MMG00252654	73316	Calr3	8	-1	72824120	72843175
BxH	MMG00256470	66818	9130011J15Rik	8	-1	73103836	73108980
BxH	MMG00255192	74841	Usp38	8	-1	81784506	81818678
BxH	MMG00256482	70793		8	1	81817299	81819439
BxH	MMG00256554	234515	Inpp4b	8	1	82571220	82950042
BxH	MMG00255196	71310	4933431N12Rik	8	1	83994509	84101579
BxH	MMG00255193	244548	9830169G11Rik	8	-1	84141789	84161582
BxH	MMG00256297	12745	Clgn	8	1	84219093	84356460
BxH	MMG00253045	66916	Ndufb7	8	1	84308027	84312890
BxH	MMG00252766	106529	Gpsn2	8	-1	84312967	84435868
BxD	MMG00252120	56367	Scoc	8	-1	84364122	84372109
BxH	MMG00252120	56367	Scoc	8	-1	84364122	84372109
BxH	MMG00252288	67903	Rgs19ip1	8	1	84502558	84514670
BxH	MMG00255792	26364	Cd97	8	-1	84573252	84591051
BxH	MMG00253419	74337	4432412L15Rik	8	1	84883717	84891419
BxH	MMG00256117	50931	Il27ra	8	-1	84892552	84904805
BxH	MMG00252212	244550	5832418A03Rik	8	1	84987751	84992764
BxH	MMG00255583	212139	BC016188	8	-1	84994405	85009329
BxH	MMG00255252	212168	Zswim4	8	-1	85072520	85098618
BxH	MMG00256430	101966	D8Ertd738e	8	-1	85108129	85111279
BxD	MMG00255922	67873	2410018C20Rik	8	-1	85111482	85118902
BxH	MMG00255922	67873	2410018C20Rik	8	-1	85111482	85118902
BxH	MMG00256512	67736	4930527D15Rik	8	-1	85119371	85131936
BxD	MMG00255577	15936	Ier2	8	-1	85521922	85525219
BxH	MMG00255577	15936	Ier2	8	-1	85521922	85525219
BxH	MMG00256497	212528	D8Ertd812e	8	1	85552383	85562891
BxH	MMG00252220	17095	Lyl1	8	1	85564648	85567796
BxH	MMG00253044	23863		8	-1	85676098	85682494
BxH	MMG00252163	102060	Gadd45gip1	8	1	85692095	85695295
BxH	MMG00255558	66590	Farsla	8	1	85716843	85726844
BxH	MMG00252967	71846	1700013H19Rik	8	1	85731929	85747209
BxH	MMG00252153	270076	Gcdh	8	-1	85746406	85753515
BxD	MMG00255301	13423	Dnase2a	8	1	85768526	85774315
BxH	MMG00252370	234542	BC022744	8	1	85810393	85816847
BxH	MMG00252373	21672	Prdx2	8	1	85829871	85835057
BxH	MMG00252719	56495	Asna1	8	-1	85880475	85887988
BxH	MMG00256266	68628	Fbxw9	8	1	85923326	85930031
BxH	MMG00255756	17159	Man2b1	8	1	85965137	85979326
BxH	MMG00252671	56452	Orc6l	8	1	86189875	86198154
BxH	MMG00256220	213435	D830007F02Rik	8	-1	86217137	86258855
BxH	MMG00252315	66714	4921524J17Rik	8	-1	86302116	86327721
BxD	MMG00255450	108682	Gpt2	8	1	86387678	86423010
BxH	MMG00255450	108682	Gpt2	8	1	86387678	86423010
BxH	MMG00255918	56445	Dnaja2	8	-1	86433092	86450723
BxH	MMG00256465	71927	D8Wsu49e	8	-1	86614958	86737028
BxH	MMG00255949	66887	1300002A08Rik	8	1	87510108	87601870
BxH	MMG00251909	80750	BC004022	8	-1	87735688	87752679
BxH	MMG00252084	102084	AI451557	8	1	95806486	95810604
BxH	MMG00253047	20295	Ccl17	8	1	96093815	96095381
BxH	MMG00252243	67914	2310005O14Rik	8	1	96121763	96138239
BxH	MMG00256138	114255	Dok4	8	-1	96147206	96159620
BxH	MMG00256460	234582	BC027663	8	-1	96189422	96191153
BxH	MMG00255610	14766	Gpr56	8	-1	96314091	96325032
BxH	MMG00253437	74187	Katnb1	8	1	96362932	96379132
BxH	MMG00255885	16582	Kifc3	8	-1	96379912	96390502
BxH	MMG00252358	234586	BC016201	8	-1	96569935	96585924
BxH	MMG00252206	101985	AA960436	8	1	96611679	96627155
BxH	MMG00255587	17388	Mmp15	8	1	96632415	96653660
BxH	MMG00252741	14894	Gtl3	8	-1	96703658	96718198
BxH	MMG00251903	13000	Csnk2a2	8	-1	96731342	96772235
BxH	MMG00252040	70993	4931432M23Rik	8	-1	96842924	96859930
BxH	MMG00256204	78833	2700085M18Rik	8	1	96917038	96928538
BxH	MMG00256000	234593	Ndrg4	8	1	96986664	96998650
BxH	MMG00255980	12560	Cdh3	8	1	108039814	108085082
BxH	MMG00255242	12550	Cdh1	8	1	108134432	108201923
BxH	MMG00255239	20650	Sntb2	8	1	108467500	108545942
BxH	MMG00252804	67528	Nudt7	8	1	115810294	115828988
BxH	MMG00259905	69305	1700001E16Rik	9	-1	35830730	35882342
BxH	MMG00258944	235169	BC024806	9	-1	35910580	35917282
BxH	MMG00258022	67398	Srpr	9	1	35917560	35923361
BxH	MMG00257425	57810	Cdon	9	1	36159190	36211463
BxD	MMG00259345	67049	2610020J05Rik	9	1	36266582	36274299
BxH	MMG00259006	13663	Ei24	9	-1	37057700	37075609
BxD	MMG00258577	71566	9030425E11Rik	9	-1	42366557	42379499
BxH	MMG00258577	71566	9030425E11Rik	9	-1	42366557	42379499
BxH	MMG00258998	15481	Hspa8	9	1	42394329	42398242
BxD	MMG00257747	72828	2810457I06Rik	9	-1	42606984	42829975
BxH	MMG00257747	72828	2810457I06Rik	9	-1	42606984	42829975
BxH	MMG00260274	78500	1700063D05Rik	9	1	42868908	42880622
BxH	MMG00260301	73144	3110039I08Rik	9	1	43039136	43145097
BxH	MMG00258575	102644	D130038B21Rik	9	-1	44948261	44966797
BxH	MMG00259443	15288	Hmbs	9	-1	46103914	46111740
BxH	MMG00259061	14385	Slc37a4	9	1	46165919	46170526
BxH	MMG00259914	60409	Trappc4	9	-1	46171323	46175112
BxD	MMG00257734	76568	1500035H01Rik	9	1	46541432	46561138
BxH	MMG00257734	76568	1500035H01Rik	9	1	46541432	46561138
BxD	MMG00257929	11806	Apoa1	9	1	47987090	47988844
BxH	MMG00259316	54725	Igsf4a	9	1	49792148	49855238
BxH	MMG00257742	78252	4432416J03Rik	9	-1	50325029	50347824
BxH	MMG00260284	104444	Smfn	9	-1	50480297	50492394
BxH	MMG00259373	67010	Rbm7	9	-1	50500492	50507088
BxH	MMG00260300	18113	Nnmt	9	-1	50600793	50614073
BxH	MMG00258060	26951	Zw10	9	1	51065487	51088627
BxH	MMG00257635	235330	Ttc12	9	-1	51445024	51494420
BxH	MMG00258463	17967	Ncam1	9	-1	51525473	51810668
BxD	MMG00259069	170752	Bcdo2	9	-1	52570014	52587565
BxH	MMG00259895	72614	2700059L22Rik	9	1	52654203	52661855
BxD	MMG00259891	66952	2310030G06Rik	9	-1	52776558	52783388
BxH	MMG00259891	66952	2310030G06Rik	9	-1	52776558	52783388
BxH	MMG00259908	12955	Cryab	9	1	52789625	52793500
BxH	MMG00259364	68721	1110032A03Rik	9	-1	52799695	52805019
BxD	MMG00258461	102580	Dibd1	9	1	52812197	52880396
BxH	MMG00258461	102580	Dibd1	9	1	52812197	52880396
BxH	MMG00258767	73699	2410091N08Rik	9	1	52893841	52929644
BxH	MMG00257666	235344		9	-1	52929650	53046019
BxH	MMG00257956	14148	Fdx1	9	-1	53999085	54019311
BxD	MMG00261381	414109	9830163H01Rik	9	1	54130806	54134968
BxH	MMG00259357	104360	Isl2	9	1	57657017	57661989
BxH	MMG00259374	26611	Rcn2	9	1	58172973	58189954
BxH	MMG00259862	19200	Pstpip1	9	1	58224928	58239575
BxH	MMG00257041	121021	Cspg4	9	1	58970872	59004847
BxH	MMG00259871	66069	Rnut1	9	1	59056636	59088911
BxH	MMG00257093	20466	Sin3a	9	1	59182088	59233865
BxH	MMG00257994	78323	2310046O06Rik	9	1	59648940	59654594
BxH	MMG00259048	69106	Stoml1	9	1	60535893	60545285
BxH	MMG00257755	102657	6030411F23Rik	9	-1	60804209	60822777
BxH	MMG00259810	20320	Sdfr1	9	1	60862822	60924768
BxH	MMG00257082	18007	Neo1	9	-1	61149110	61308971
BxH	MMG00258552	72141	2610017G09Rik	9	1	61638329	61662917
BxH	MMG00258602	23806	Arih1	9	-1	61739318	61833042
BxH	MMG00259897	66131		9	1	66656705	66679890
BxH	MMG00257749	213550	AV340375	9	-1	66682109	66714214
BxH	MMG00258527	319526	F730015K02Rik	9	1	67183738	67216428
BxH	MMG00257257	214111	Slc24a1	9	-1	67315290	67343688
BxD	MMG00259848	69606	2310020P08Rik	9	1	67902904	67919465
BxH	MMG00259848	69606	2310020P08Rik	9	1	67902904	67919465
BxH	MMG00259418	27965	Spg21	9	1	67928033	67954515
BxH	MMG00259008	68026	2810417H13Rik	9	1	68358350	68371255
BxH	MMG00259892	68250	5730536A07Rik	9	1	68594995	68607339
BxH	MMG00257625	76459	Car12	9	1	69189415	69242295
BxH	MMG00258132	71602	Myo1e	9	1	72690889	72842817
BxH	MMG00259781	270174		9	-1	73979538	74068281
BxD	MMG00257761	68178	4933421H10Rik	9	-1	74102474	74106912
BxH	MMG00258099	21406	Tcf12	9	-1	74322337	74526670
BxH	MMG00257447	235469	BC027163	9	1	74784507	74850339
BxD	MMG00260649			9	1	74787587	74787950
BxH	MMG00259352	17427	Mns1	9	-1	74991524	75011564
BxH	MMG00258008	11891	Rab27a	9	1	75555520	75608324
BxH	MMG00259325	15379	Onecut1	9	1	77385675	77414911
BxH	MMG00257448	235493	BC031353	9	1	77500732	77556882
BxD	MMG00257044	17918	Myo5a	9	1	77611564	77758901
BxH	MMG00259906	70082	2210402C18Rik	9	1	78152442	78164472
BxH	MMG00258946	20255	Scg3	9	-1	78170075	78211620
BxH	MMG00257639	208982	Hmgcll1	9	1	78541286	78662658
BxH	MMG00258961	69642	2310046A06Rik	9	-1	79644508	79891777
BxH	MMG00259839	70487	5730403I07Rik	9	-1	79910516	79944678
BxH	MMG00258511	214345	Lrrc1	9	-1	79976114	80083904
BxH	MMG00258599	14629	Gclc	9	1	80297452	80336293
BxH	MMG00258143	68801	Elovl5	9	1	80504013	80531390
BxH	MMG00258604	56542	Ick	9	1	80662018	80716565
BxD	MMG00260111	320295	C920006O11Rik	9	1	80724333	80727299
BxH	MMG00257942	14860	Gsta4	9	1	80741454	80758709
BxH	MMG00257334	17920	Myo6	9	1	82901863	82993774
BxH	MMG00257984	94353	Hmgn3	9	-1	85865993	85902652
BxH	MMG00258590	21983	Tpbg	9	1	88596387	88599766
BxH	MMG00259700	108153	Adamts7	9	1	92557374	92586248
BxH	MMG00258367	67958	2610101N10Rik	9	-1	97884919	97936411
BxH	MMG00258930	19823	Rnf7	9	-1	98866069	98873718
BxH	MMG00257745	245007	A930014K01Rik	9	-1	99081523	99127129
BxH	MMG00258613	211949		9	-1	99342879	99417752
BxH	MMG00258942	74080	4933408N02Rik	9	1	100694350	100809137
BxH	MMG00258145	19659	Rbp1	9	1	100820672	100844259
BxH	MMG00259909	64655	Mrps22	9	-1	100986452	100999480
BxH	MMG00258901			9	1	101643396	101681164
BxH	MMG00260332	73053	2900078C09Rik	9	1	101786001	101787349
BxD	MMG00258040	74125	1200015K23Rik	9	-1	101881770	101970003
BxH	MMG00259342	83703	Dbr1	9	1	101976746	101984996
BxH	MMG00259406	17973	Nck1	9	-1	102917662	102968711
BxH	MMG00260752	245020		9	-1	102974874	102993729
BxH	MMG00258605	66904	Pccb	9	-1	103410785	103463627
BxH	MMG00260148			9	1	105033615	105034911
BxH	MMG00259889	235555	AW107703	9	-1	105068594	105089306
BxH	MMG00258307	69010	Anapc13	9	1	105111220	105115699
BxH	MMG00257336	56332	Amotl2	9	1	105205294	105216171
BxH	MMG00258578	20187	Ryk	9	1	105332265	105409341
BxH	MMG00259787	94062	Mrpl3	9	1	107602505	107626709
BxH	MMG00259883	75686	2310041H06Rik	9	-1	107679431	107681564
BxH	MMG00258589	66595	1100001A21Rik	9	1	107945722	107955661
BxD	MMG00257260	235574	Atp2c1	9	-1	107961563	108045299
BxH	MMG00258744	75669	Pik3r4	9	1	108193267	108208760
BxD	MMG00259845	382102		9	-1	108238553	108249507
BxH	MMG00259697			9	-1	108436798	108493765
BxH	MMG00257363	235582	6230410P16Rik	9	-1	108713220	108718461
BxH	MMG00258396	77305	9430077D24Rik	9	1	108731399	108751594
BxH	MMG00259340	67905	2810423O19Rik	9	-1	108755427	108760157
BxH	MMG00258958	11655	Alas1	9	-1	108793879	108807824
BxH	MMG00258867	70235	2510040D07Rik	9	1	108840331	108909385
BxH	MMG00258016	19944	Rpl29	9	1	108989008	108991036
BxH	MMG00258331	71472	Usp19	9	1	111113857	111121831
BxH	MMG00259335	74443	4933406E20Rik	9	-1	111198869	111217322
BxH	MMG00257403	19087	Prkar2a	9	1	111314417	111368541
BxH	MMG00257029	12836	Col7a1	9	1	111574662	111605912
BxH	MMG00259824	66658	5730568A12Rik	9	1	111710785	111713940
BxH	MMG00257030	235611	Plxnb1	9	1	111717040	111741355
BxH	MMG00259066	12530	Cdc25a	9	1	112476003	112492787
BxH	MMG00258369	235623	Scap	9	1	112933804	112985283
BxH	MMG00259825	235631		9	1	113463401	113470060
BxH	MMG00258973	54199	Ccrl2	9	-1	113659477	113661912
BxH	MMG00258012	245038	BC056929	9	1	114044106	114094325
BxH	MMG00258496	20840	Stac	9	-1	114166808	114301025
BxD	MMG00259412	56693	Crtap	9	-1	116758246	116773687
BxH	MMG00259412	56693	Crtap	9	-1	116758246	116773687
BxH	MMG00258871	109280	9330176C04Rik	9	-1	121599047	121610131
BxH	MMG00258362	108737	Osr1	9	-1	121619226	121700878
BxH	MMG00259385	113868	Acaa1	9	1	121719850	121728851
BxH	MMG00250611			10	-1	5217935	5411539
BxH	MMG00250659	215748	Magi1	10	-1	6995016	7091387
BxH	MMG00250681	237253	Lrp11	10	1	7289106	7324845
BxH	MMG00249439	18537	Pcmt1	10	-1	7329608	7361864
BxH	MMG00249715	69912	2610529I12Rik	10	1	7366130	7377494
BxH	MMG00249689	23924	Katna1	10	1	7453478	7473077
BxH	MMG00249469	215751	BC013529	10	-1	7477884	7490834
BxH	MMG00250665	67418	Ppil4	10	1	7502850	7533071
BxH	MMG00250192	338362	D930010O20Rik	10	-1	7912865	8013091
BxH	MMG00250577	78808	4930565N16Rik	10	-1	9475337	9620473
BxH	MMG00251430	380629		10	-1	18636746	18654048
BxH	MMG00249003	215814	1700009P13Rik	10	-1	18949273	18967323
BxH	MMG00250772	215819	D10Bwg0940e	10	1	19256953	19263950
BxH	MMG00249119	56016	Hebp2	10	-1	19270184	19276137
BxH	MMG00250585			10	-1	19318072	19377012
BxH	MMG00249124	64058	Perp	10	1	19578247	19590909
BxH	MMG00249494	18634	Pex7	10	-1	20610721	20657959
BxH	MMG00250263	26408	Map3k5	10	1	20684987	20896610
BxH	MMG00250777	17761	Mtap7	10	1	20904204	21036996
BxH	MMG00251440	212448	9330159F19Rik	10	1	30102281	30119013
BxH	MMG00249778	170799	Plekhk1	10	1	69931096	69932209
BxH	MMG00251439	331188		10	1	84170552	84440833
BxH	MMG00251744			10	-1	84210607	84286395
BxH	MMG00251690	237412		10	1	84640593	84665686
BxH	MMG00251780			10	-1	84693060	84694773
BxH	MMG00248558	21665	Tdg	10	1	84913188	84933738
BxH	MMG00250041	67933	1700129L13Rik	10	1	85011371	85022496
BxH	MMG00249745	18045	Nfyb	10	-1	85033046	85047252
BxH	MMG00250686	50493	Txnrd1	10	1	85150401	85188934
BxH	MMG00249485	71137	Rfx4	10	1	87159996	87194350
BxH	MMG00250695	380651		10	1	92426355	92434705
BxH	MMG00248665	77531	C030032C09Rik	10	1	92943838	93336653
BxH	MMG00249752	69435	1700023M03Rik	10	1	93449760	93469296
BxH	MMG00250655	17997	Nedd1	10	-1	95055474	95093088
BxH	MMG00247307	380653		10	-1	95146322	95186224
BxH	MMG00251313			10	-1	95295145	95319330
BxH	MMG00251132	74958	4930485B16Rik	10	-1	95424349	95461542
BxH	MMG00250709	237459	Pctk2	10	1	95585833	95645195
BxH	MMG00249086	16993	Lta4h	10	1	95835509	95866912
BxH	MMG00248599	15109	Hal	10	1	95870847	95898822
BxH	MMG00250713	71761	1300019J08Rik	10	-1	95905417	95922101
BxH	MMG00250291	237465	4933417K05Rik	10	1	95922712	95966356
BxH	MMG00248979	57764	Ntn4	10	1	96020213	96125085
BxH	MMG00250227	215008	AI854408	10	-1	96347307	96414955
BxH	MMG00250203	13998	Fgd6	10	1	96415208	96521211
BxH	MMG00248733	22025	Nr2c1	10	1	96535493	96584221
BxH	MMG00250523	66414	2410011G03Rik	10	1	96587879	96609876
BxH	MMG00248713	380660	8430416H19Rik	10	-1	109458383	109618760
BxH	MMG00251085	114774	Pawr	10	1	110849027	110930951
BxH	MMG00249836	237553		10	-1	117223131	117765874
BxH	MMG00249713	17105	Lyzs	10	-1	120267861	120272791
BxH	MMG00249708	17110	Lzp-s	10	-1	120278412	120283482
BxH	MMG00249783	268354	AI851790	10	1	126309334	126833664
BxH	MMG00263157	194974	D630047F21Rik	11	-1	8913963	8946900
BxH	MMG00266448	57316		11	1	17156292	17167850
BxH	MMG00266364	68145	5730466H23Rik	11	-1	17838566	17852522
BxH	MMG00266680	22183	U2af1-rs1	11	1	22870708	22873579
BxH	MMG00262077	67030	Fancl	11	1	26285441	26370233
BxH	MMG00262510	69922	Vrk2	11	-1	26369763	26491968
BxH	MMG00268004	216613	E030025D05Rik	11	-1	28474748	28482653
BxH	MMG00262229	216616	Efemp1	11	1	28766130	28825090
BxH	MMG00266880	71701	Pnpt1	11	1	29029108	29060185
BxH	MMG00262601	216618	4931428D14Rik	11	-1	29119895	29145629
BxH	MMG00267479	67939	2010316F05Rik	11	-1	29411412	29413390
BxH	MMG00267237	76784	Mtif2	11	1	29424822	29443620
BxH	MMG00267206	237711	C230094A16Rik	11	-1	29642492	29662590
BxH	MMG00267855	11927	Atox1	11	-1	55071788	55086283
BxH	MMG00266885	27041		11	1	55094897	55126030
BxH	MMG00267760	14799	Gria1	11	1	56637101	56928160
BxH	MMG00268133	216760	2700079M14Rik	11	1	57116624	57128799
BxH	MMG00267243	171212	Galnt10	11	1	57367426	57383977
BxH	MMG00262371	50724	2310079P12Rik	11	1	57399554	57408134
BxH	MMG00263012	73158	3110040D16Rik	11	1	57607395	57659952
BxH	MMG00263988	216763		11	-1	57661728	57670834
BxH	MMG00267929	69125	Cnot8	11	1	57702070	57716511
BxH	MMG00267775	216766	Gemin5	11	-1	57719207	57766390
BxH	MMG00267507	216767	Mrpl22	11	1	57769578	57777482
BxH	MMG00267937	16145	Igtp	11	1	57797473	57805508
BxH	MMG00265998	54396	AI481100	11	1	57797554	57820691
BxH	MMG00266438	79566	BC003251	11	1	57928667	57945642
BxH	MMG00262863	75429	3100002J23Rik	11	-1	58390728	58399877
BxH	MMG00267768	69944	2810021J22Rik	11	1	58465157	58482255
BxH	MMG00268057	108660	2410016F01Rik	11	-1	58530205	58536833
BxH	MMG00267812	78303	Hist3h2ba	11	1	58546828	58547447
BxH	MMG00267518	94091	Trim11	11	1	58576033	58589374
BxH	MMG00268032	216792	A230051G13Rik	11	-1	58755350	58761656
BxH	MMG00267392	14923	Guk1	11	-1	58781794	58789733
BxH	MMG00267454	67212	Mrpl55	11	1	58800434	58803919
BxH	MMG00263118	67862	2310033P09Rik	11	1	58806285	58808649
BxH	MMG00263506	216795	Wnt9a	11	1	58904883	58929293
BxH	MMG00261983	67826	1110031B06Rik	11	-1	59005068	59047873
BxH	MMG00266376	192651		11	-1	62349656	62360684
BxH	MMG00262192	94092	Trim16	11	1	62391772	62412242
BxH	MMG00262111	67510	1810036I24Rik	11	1	62450757	62466451
BxH	MMG00262021	18858	Pmp22	11	1	62702779	62730813
BxH	MMG00267438	278473	4832426G23Rik	11	1	66848481	66853414
BxH	MMG00263584	19674	Rcvrn	11	1	67266593	67274600
BxH	MMG00262400	68460	1110001P11Rik	11	1	67369555	67387272
BxH	MMG00268005	104709	BB220380	11	1	68074358	68123965
BxH	MMG00267480	83431	Ndel1	11	-1	68392715	68424320
BxH	MMG00267841	19941	Rpl26	11	1	68472850	68475800
BxH	MMG00263555	252868	Odf4	11	-1	68493103	68498316
BxH	MMG00262491	67020	2600017H02Rik	11	-1	68967786	68969501
BxH	MMG00267742	216851	D330014H01Rik	11	-1	68992078	69024533
BxH	MMG00266214	16562	Kif1c	11	1	70274067	70300146
BxH	MMG00266312	54189	Rabep1	11	1	70416192	70512207
BxH	MMG00263542	12261	C1qbp	11	-1	70549122	70554232
BxH	MMG00265916	116891	BC005682	11	-1	70578712	70590530
BxH	MMG00262666	103712	6330403K07Rik	11	-1	70603217	70604722
BxH	MMG00267713	18472	Pafah1b1	11	-1	74245221	74295936
BxH	MMG00266841	67493	2810013M15Rik	11	1	74342129	74389958
BxH	MMG00266684	68275	Rpa1	11	-1	74871615	74919570
BxH	MMG00262237	20317	Serpinf1	11	-1	74981035	74993778
BxH	MMG00262351	380712	2010305C02Rik	11	1	75039340	75042161
BxH	MMG00265873	18738	Pitpn	11	1	75159374	75200044
BxH	MMG00262097	19062		11	1	75202254	75218977
BxH	MMG00267936	22627	Ywhae	11	1	75304205	75337104
BxH	MMG00266717	68299	3100002B05Rik	11	-1	75617492	75750896
BxH	MMG00262922	116972	2310047D13Rik	11	-1	75773525	75773874
BxH	MMG00262646	67390	4833420N02Rik	11	1	75815036	75821888
BxH	MMG00267993	18230	Nxn	11	-1	75829226	75970407
BxH	MMG00266740	56322	Timm22	11	1	75978456	75987558
BxH	MMG00268226	53334	Gosr1	11	-1	76297869	76334821
BxH	MMG00262912	66601	2010002A20Rik	11	1	76475811	76487852
BxH	MMG00267686	237911	Brip1	11	-1	85618510	85761565
BxH	MMG00268228	70422	2810417D08Rik	11	-1	85772476	85817716
BxH	MMG00263007	327987	Thrap1	11	-1	85830782	85892405
BxH	MMG00268159	76892	0610013E23Rik	11	1	86045029	86059379
BxH	MMG00262545	56427	Tubd1	11	1	86105630	86127572
BxH	MMG00266760	75909	4930579A11Rik	11	-1	86144237	86244194
BxH	MMG00266733	67487	Dhx40	11	-1	86330126	86368009
BxH	MMG00263858	327989		11	-1	86496799	86499139
BxH	MMG00265905	207742	4732452J19Rik	11	1	87260269	87295910
BxH	MMG00266888	13861	Epx	11	-1	87424373	87435903
BxH	MMG00267181	68097	6720463E02Rik	11	-1	87539905	87547877
BxH	MMG00261984	103841	C330016O16Rik	11	1	87659621	87753272
BxH	MMG00266689	11640	Akap1	11	-1	88415324	88435151
BxH	MMG00267912	74617	Scpep1	11	-1	88507674	88539079
BxH	MMG00264887	217066		11	-1	88548410	88550565
BxH	MMG00267102	12812	Coil	11	1	88557602	88575263
BxH	MMG00262177	56077	Dgke	11	-1	88624384	88644037
BxH	MMG00264036	217071		11	1	88657297	88676715
BxH	MMG00267515	18121	Nog	11	-1	88884974	88885672
BxH	MMG00265396	382543		11	-1	89004739	89180813
BxH	MMG00267471	18559	Pctp	11	-1	89568244	89586517
BxH	MMG00262075	67888	1810057C19Rik	11	1	89614000	89620157
BxH	MMG00267130	20913	Stxbp4	11	-1	90063588	90221736
BxH	MMG00263110	12412	Cbx1	11	1	96372773	96392254
BxH	MMG00268254	18023	Nfe2l1	11	-1	96401046	96411569
BxH	MMG00267400	56358	Copz2	11	1	96433490	96444814
BxH	MMG00266347	19155	Psa	11	-1	96790547	96864177
BxH	MMG00266715	72324	Plxdc1	11	-1	97506853	97569994
BxH	MMG00263827	217151	BC065791	11	-1	97573195	97579786
BxH	MMG00268194	12295	Cacnb1	11	-1	97586515	97606039
BxH	MMG00262435	103861	4632423N09Rik	11	-1	97666170	97667781
BxH	MMG00267712	19014	Pparbp	11	-1	97735771	97776874
BxH	MMG00268083	69131	Crk7	11	1	97786928	97830317
BxH	MMG00263551			11	1	97847099	97862106
BxH	MMG00267904	16010	Igfbp4	11	1	98624879	98636255
BxH	MMG00266673	57376	Smarce1	11	-1	98792663	98814631
BxH	MMG00262043	70843	4733401L19Rik	11	-1	98948486	98958517
BxH	MMG00268208	268482	Krt1-12	11	-1	98999280	99005870
BxH	MMG00262571	94179	Krt1-23	11	-1	99061588	99076724
BxH	MMG00263013	15485	Hsd17b1	11	1	100742274	100744368
BxH	MMG00262112	103768	Tubg2	11	1	100819776	100825649
BxH	MMG00266406	217198	BC020025	11	-1	100826545	100835165
BxH	MMG00267500	52469	D11Ertd99e	11	-1	100941833	100942811
BxH	MMG00267550	68107	1700051C09Rik	11	1	100943066	100952564
BxH	MMG00266979	19192	Psme3	11	1	100980116	100987391
BxH	MMG00263579	70110	Ifi35	11	1	101112344	101122325
BxH	MMG00262934	66182	1110036H21Rik	11	1	101329424	101331692
BxH	MMG00267531	18612	Etv4	11	-1	101433614	101449126
BxH	MMG00266766	13384	Mpp3	11	-1	101663527	101690768
BxH	MMG00261909	52685	D11Ertd736e	11	1	101705411	101719480
BxH	MMG00268295	50997	Mpp2	11	-1	101720882	101752365
BxH	MMG00262594	76547	2610511E22Rik	11	-1	101816412	101820224
BxH	MMG00266728	217216	BC030867	11	1	101912748	101929041
BxH	MMG00261975	72053	2010008E23Rik	11	1	101948830	101953100
BxH	MMG00266445	21429	Ubtf	11	-1	101969855	101980337
BxH	MMG00267910	14615	Gja7	11	-1	102463444	102468504
BxH	MMG00262528	66784	4933439F11Rik	11	1	102549032	102550594
BxH	MMG00263096	14580	Gfap	11	-1	102552540	102560943
BxH	MMG00266217	70218	3000004C01Rik	11	-1	102569393	102588955
BxH	MMG00266338	56494	Gosr2	11	-1	103340726	103361557
BxH	MMG00263046	17762	Mapt	11	1	103895361	103992104
BxH	MMG00268206	217232	Cdc27	11	-1	104184134	104214341
BxH	MMG00267414	17896	Myl4	11	1	104214526	104251082
BxH	MMG00262443	73431	1700052K11Rik	11	-1	104843687	104845296
BxH	MMG00267894	71833	1700012F10Rik	11	1	105700819	105723187
BxH	MMG00262972	70207	2310066I18Rik	11	1	105729970	105737474
BxH	MMG00268059	16647	Kpna2	11	-1	106652500	106663311
BxH	MMG00267893	78455	Helz	11	1	107211819	107336150
BxH	MMG00267805	76380	1700001M19Rik	11	1	108346487	108524474
BxH	MMG00266762	14674	Gna13	11	1	109026803	109062066
BxH	MMG00262013	13929	X83328	11	1	109089839	109116235
BxH	MMG00266072	19084	Prkar1a	11	1	109314812	109333511
BxH	MMG00268115	217335	1110033G01Rik	11	-1	115647901	115671529
BxH	MMG00265902	11430	Acox1	11	-1	115677506	115704386
BxH	MMG00267889	14027	Evpl	11	-1	115726370	115743612
BxH	MMG00267652	53413	Exoc7	11	-1	115794798	115812288
BxH	MMG00267212	15223	Foxj1	11	-1	115836324	115840300
BxH	MMG00261969	217340	A130073L17Rik	11	-1	115843937	115864696
BxH	MMG00267425	319370	1110014K08Rik	11	1	115939828	115944158
BxD	MMG00261988	67763	5730409F23Rik	11	-1	115976461	115995963
BxH	MMG00266707	217353	Tmc6	11	-1	117318899	117333518
BxD	MMG00262624	20973	Syngr2	11	1	117362591	117367191
BxH	MMG00262624	20973	Syngr2	11	1	117362591	117367191
BxH	MMG00267945	72344	2700002L06Rik	11	-1	117815298	117843141
BxH	MMG00265938	12009	Azi1	11	-1	119617345	119639728
BxH	MMG00266816	78777	2410002I01Rik	11	-1	119643439	119651610
BxH	MMG00264074	208501	1810043H04Rik	11	1	119651844	119653613
BxH	MMG00267120	18453	P4hb	11	-1	120113214	120125846
BxH	MMG00276890	70881	Nt5c1b	12	1	10565431	10593530
BxH	MMG00277157	105014	Rdh14	12	1	10594145	10598924
BxH	MMG00279947	19878	Rock2	12	1	17289003	17371918
BxH	MMG00277128	68775	Atp6v1c2	12	-1	17677269	17716741
BxH	MMG00278195	217431		12	1	17740480	17822571
BxH	MMG00276847	18263	Odc	12	-1	17982002	17987989
BxH	MMG00277126	53602	Hpcal1	12	1	18086924	18185987
BxH	MMG00276894	21340	Taf1b	12	1	18897998	18957627
BxH	MMG00280137	195733	Tcfcp2l2	12	1	18980188	19016856
BxH	MMG00279965	194655	Tieg3	12	1	19098141	19109542
BxH	MMG00276859	12879	Cys1	12	-1	19112705	19128732
BxH	MMG00276747	20135	Rrm2	12	1	19155671	19161495
BxH	MMG00276737	67216	2810049G06Rik	12	1	19279011	19407563
BxH	MMG00277563	77480	C330002I19Rik	12	1	19422639	19505552
BxH	MMG00277218	15902	Idb2	12	-1	19542044	19544311
BxH	MMG00277791	71693	Colec11	12	-1	23019502	23048565
BxH	MMG00277528	20115	Rps7	12	-1	23056373	23061200
BxH	MMG00277168	19819	Rnaseh1	12	1	23074923	23084864
BxH	MMG00276932	104923	AL024210	12	1	23100482	23107447
BxH	MMG00277924	17933	Myt1l	12	1	24166838	24561321
BxH	MMG00276872	268534	Sntg2	12	-1	24820492	25013116
BxH	MMG00280331	211986	BC024093	12	1	25230026	25236758
BxH	MMG00280139	11431	Acp1	12	-1	25536605	25554835
BxH	MMG00277231	24057	Sh3yl1	12	1	25565514	25603543
BxH	MMG00280407	104943	9030611O19Rik	12	1	25716203	25722174
BxH	MMG00277928	319504	C130076O07Rik	12	1	39288131	39648183
BxH	MMG00277214	104725	1110002B05Rik	12	-1	50112776	50123885
BxH	MMG00277233	72183	Snx6	12	-1	50171719	50211945
BxD	MMG00279998	73385	1700047I17Rik	12	1	50466137	50483693
BxH	MMG00279998	73385	1700047I17Rik	12	1	50466137	50483693
BxD	MMG00277204	24067	Srp54	12	-1	50505057	50530216
BxH	MMG00277204	24067	Srp54	12	-1	50505057	50530216
BxH	MMG00277236	72658	2700097O09Rik	12	1	50530672	50565122
BxH	MMG00277778	73490	Mipol1	12	1	52578213	52805004
BxD	MMG00280154	15375	Foxa1	12	-1	52888408	52893736
BxD	MMG00278356	217602		12	1	53061710	53085551
BxH	MMG00278356	217602		12	1	53061710	53085551
BxH	MMG00279944	66864	1200003C23Rik	12	-1	53638988	53643156
BxH	MMG00280461	73991	Spg3a	12	1	65783675	65855163
BxH	MMG00277894	18080	Nin	12	-1	65909926	66003126
BxH	MMG00278499	328121		12	1	66045314	66053031
BxH	MMG00280380	110095	Pygl	12	-1	66081980	66118784
BxH	MMG00280158	12192	Zfp36l1	12	-1	76095198	76100451
BxD	MMG00276803	66272	1810020G14Rik	12	-1	77464123	77478529
BxH	MMG00276803	66272	1810020G14Rik	12	-1	77464123	77478529
BxH	MMG00277896	54604	Pcnx	12	1	77912967	77991184
BxH	MMG00277898	217692	Sipa1l1	12	1	78226649	78419948
BxH	MMG00276935	14874	Gstz1	12	1	83384530	83401533
BxH	MMG00277831	71275	4933437F05Rik	12	-1	83458067	83470898
BxH	MMG00280486	104799	AI413782	12	-1	83476271	83501655
BxH	MMG00276744	72113	Adck1	12	1	83834402	83930223
BxH	MMG00277593	75216	4930534B04Rik	12	-1	86498844	86768763
BxD	MMG00276919	93835	Amn	12	1	106837265	106842580
BxH	MMG00276919	93835	Amn	12	1	106837265	106842580
BxH	MMG00278527	380787	A230065H16Rik	12	1	106972962	106978245
BxH	MMG00280409	74190	1200009I06Rik	12	1	106987715	106997336
BxH	MMG00280327	17169	Mark3	12	1	107140669	107222511
BxH	MMG00277179	12709	Ckb	12	-1	107236582	107239489
BxD	MMG00277446	68020	2810002N01Rik	12	1	107280350	107301296
BxH	MMG00277446	68020	2810002N01Rik	12	1	107280350	107301296
BxD	MMG00276726	16593	Kns2	12	1	107327750	107364237
BxH	MMG00276726	16593	Kns2	12	1	107327750	107364237
BxH	MMG00280505	74335	Xrcc3	12	-1	107372534	107383384
BxH	MMG00277220	68520	Zfyve21	12	1	107383783	107397846
BxH	MMG00277934	21981	Ppp1r13b	12	-1	107397919	107478496
BxD	MMG00278996	77675	9130204G15Rik	12	-1	107510420	107512401
BxH	MMG00278996	77675	9130204G15Rik	12	-1	107510420	107512401
BxD	MMG00277543	70257	2010107E04Rik	12	-1	107529569	107535170
BxH	MMG00278292	74691	4930441E05Rik	12	1	107594293	107620205
BxH	MMG00278357			12	1	107631687	107637049
BxH	MMG00278200	104816	A530050D06Rik	12	1	107674911	107695747
BxH	MMG00277241	56220	Zfp386	12	1	112077980	112089970
BxD	MMG00280102	217935	D430033N04Rik	12	-1	112264247	112287393
BxH	MMG00280102	217935	D430033N04Rik	12	-1	112264247	112287393
BxD	MMG00278528	71921	2310058N22Rik	12	1	112404308	112405873
BxH	MMG00277901	76044	5830426I05Rik	12	1	112440309	112492608
BxH	MMG00280439	217946	BC006933	12	1	113847011	113881019
BxH	MMG00272163	218035	Vps41	13	1	18575669	18726984
BxH	MMG00272052	105409	BB219454	13	1	19176393	19189315
BxD	MMG00270939	76205	Stard3nl	13	-1	19194232	19231956
BxH	MMG00270939	76205	Stard3nl	13	-1	19194232	19231956
BxH	MMG00270387	105298	AU040950	13	-1	19430280	19458375
BxH	MMG00270598	20379	Sfrp4	13	1	19461755	19471393
BxH	MMG00270439	140580	Elmo1	13	1	20027568	20447682
BxH	MMG00270040	27052	Aoah	13	1	20635385	20901263
BxH	MMG00270955	75512	Gpx6	13	1	21200423	21207792
BxH	MMG00270421	22758	Zfp96	13	1	21251458	21257997
BxH	MMG00270880	66707	4921504I05Rik	13	-1	21355272	21356660
BxH	MMG00271572	93681	Zfp192	13	-1	21414596	21415184
BxH	MMG00272497	319158	Hist1h4i	13	-1	21929261	21929599
BxH	MMG00270605	15216	Hfe	13	-1	23591905	23598871
BxH	MMG00270829	218138	Gmds	13	-1	31707397	32226351
BxH	MMG00270565	20708	Serpinb6b	13	1	32853320	32866844
BxH	MMG00270828	20719	Serpinb6a	13	-1	33857722	33875791
BxH	MMG00268791	73981	4930447K03Rik	13	-1	34027789	34057959
BxH	MMG00268596	69666	2310047M15Rik	13	1	34107770	34122972
BxH	MMG00270501	66895	1300014I06Rik	13	-1	34573496	34598326
BxH	MMG00271144	69123	1810022C23Rik	13	-1	34890048	34907042
BxH	MMG00271713	208366	Rpp40	13	-1	35871738	35884613
BxH	MMG00272001	76487	1600032L17Rik	13	1	35944125	35946382
BxH	MMG00270846	380840	BC034664	13	-1	35954988	36090797
BxH	MMG00272146	67252	Cap2	13	1	46551928	46701537
BxH	MMG00272529			13	1	46720845	46729320
BxH	MMG00271679	16553	Kif13a	13	-1	46800913	46990992
BxH	MMG00271166	22017	Tpmt	13	-1	47086447	47104473
BxH	MMG00272173	218215	Ibrdc2	13	1	47183914	47314128
BxH	MMG00270919	11992	Auh	13	-1	52602970	52696808
BxD	MMG00270149	268656	Sptlc1	13	-1	53096017	53140630
BxH	MMG00270841	74257	Fbxo23	13	1	54567233	54574540
BxH	MMG00270545	58992	F12	13	-1	55195711	55204506
BxH	MMG00271167	328258		13	1	56219898	56252024
BxH	MMG00271289	16841	Lect2	13	-1	56323334	56329367
BxH	MMG00270117	21810	Tgfbi	13	1	56387262	56419235
BxD	MMG00271678	17129	Smad5	13	1	56478535	56517804
BxH	MMG00272099	70484	5730408I21Rik	13	-1	63002441	63013737
BxH	MMG00272133	238673	Zfp367	13	-1	63038312	63058454
BxD	MMG00270187	56541	Habp4	13	1	63067175	63091807
BxH	MMG00270187	56541	Habp4	13	1	63067175	63091807
BxD	MMG00270017	218294	Cdc14b	13	-1	63100631	63178759
BxD	MMG00268708	66503	1810034E14Rik	13	1	63152537	63171600
BxH	MMG00271207	66129	1110018J18Rik	13	-1	63196255	63216859
BxH	MMG00270503	13039	Ctsl	13	-1	63267687	63274779
BxD	MMG00270009	66631	5730414C17Rik	13	-1	63961324	63985774
BxH	MMG00270065	170936	Zfp369	13	1	64173261	64181345
BxH	MMG00272725			13	-1	64363744	64398838
BxH	MMG00270855	66410	2410017I18Rik	13	-1	64448840	64469774
BxH	MMG00272136	19210	Ptdss1	13	1	64469544	64534226
BxH	MMG00272735			13	-1	64605845	64632893
BxH	MMG00270209	218314	A230042K10Rik	13	-1	65202778	65221697
BxH	MMG00272149	328274	Zfp459	13	-1	65294130	65309951
BxH	MMG00272157	238692	C330011K17Rik	13	-1	65328819	65339915
BxD	MMG00270126	170763	Zfp87	13	-1	65404732	65415082
BxH	MMG00272645	210044	Adcy2	13	1	66108775	66195598
BxH	MMG00272660	76980	3110006E14Rik	13	-1	67017463	67054699
BxH	MMG00271281	28077	D13Wsu50e	13	1	67117634	67123846
BxH	MMG00270165	192657	Ell2	13	-1	73481149	73491431
BxD	MMG00270923	93692	Glrx1	13	1	73555834	73566063
BxH	MMG00270923	93692	Glrx1	13	1	73555834	73566063
BxH	MMG00271170	75571	1700030K01Rik	13	1	73683652	73714881
BxH	MMG00270899	218341	AI256775	13	-1	73718729	73734300
BxH	MMG00272166	77041	2810429K17Rik	13	-1	73776795	73814524
BxH	MMG00272521	218343	AK129128	13	1	73814708	73906239
BxD	MMG00272028	72573	2700017A04Rik	13	-1	75002040	75033930
BxH	MMG00272028	72573	2700017A04Rik	13	-1	75002040	75033930
BxH	MMG00272670			13	1	75165902	75243294
BxH	MMG00272527	319339	C130063H03Rik	13	1	75611570	75794888
BxH	MMG00270602	13865	Nr2f1	13	-1	76260219	76269537
BxH	MMG00270504	66671	Ccnh	13	1	83282436	83306680
BxH	MMG00271645	12867	Cox7c	13	-1	84141720	84143645
BxH	MMG00271991			13	1	89092963	89093253
BxH	MMG00271603	66475	Rps23	13	1	89132700	89134243
BxH	MMG00271150	66795	Apg10l	13	-1	89145310	89419211
BxH	MMG00272168	21828	Thbs4	13	-1	90986748	91029916
BxH	MMG00272075	76469	2310076E16Rik	13	-1	91276411	91299210
BxH	MMG00270547	64918	Bhmt2	13	-1	91889773	91907794
BxH	MMG00272156	11881	Arsb	13	1	92013597	92117149
BxH	MMG00270830	71784	1110007C02Rik	13	1	92185347	92186841
BxH	MMG00272151	14062	F2r	13	-1	93859636	93876280
BxH	MMG00271954	268687		13	-1	93929341	94149981
BxH	MMG00272625	75209	Sv2c	13	-1	94219257	94347471
BxH	MMG00270033	67463	1200014M14Rik	13	1	94654747	94681950
BxH	MMG00272058	27015	Polk	13	-1	94747069	94808864
BxH	MMG00270123	17079	Ly78	13	1	101163876	101177243
BxD	MMG00272438	75597	1810058I14Rik	13	-1	106671411	106777287
BxH	MMG00272438	75597	1810058I14Rik	13	-1	106671411	106777287
BxH	MMG00270167	218581	AW260467	13	1	106931689	107005028
BxH	MMG00270161	238871	Pde4d	13	1	107338720	108672006
BxH	MMG00271692	26401	Map3k1	13	-1	110535580	110597887
BxD	MMG00272152	72198	2610528A15Rik	13	-1	111674507	111734105
BxH	MMG00272152	72198	2610528A15Rik	13	-1	111674507	111734105
BxH	MMG00270057	52552	D13Ertd275e	13	-1	115662198	115833237
BxD	MMG00271707	18115	Nnt	13	-1	118195259	118269897
BxH	MMG00271707	18115	Nnt	13	-1	118195259	118269897
BxH	MMG00273475	66082	Abhd6	14	1	3288527	3342047
BxH	MMG00273258	67053	Rpp14	14	1	3365872	3377339
BxD	MMG00273446	68263	Pdhb	14	-1	3450639	3458593
BxH	MMG00273446	68263	Pdhb	14	-1	3450639	3458593
BxH	MMG00273693	71393	Kctd6	14	1	3497815	3507330
BxD	MMG00273210	93732	Acox2	14	-1	3509318	3542616
BxH	MMG00273210	93732	Acox2	14	-1	3509318	3542616
BxH	MMG00275830	14198	Fhit	14	-1	4845236	6491475
BxH	MMG00273260	218734	3830406C13Rik	14	1	7621767	7640765
BxH	MMG00276443	27062	Cadps	14	-1	7708535	8052275
BxH	MMG00275785	66413	2400006A19Rik	14	-1	9444242	9452991
BxH	MMG00275754	218763	BC019794	14	-1	10627841	10709416
BxH	MMG00273058	77981	B230110C06Rik	14	1	10708163	10722988
BxH	MMG00276324	71147	4933425A18Rik	14	-1	11513367	11524650
BxD	MMG00272992	218772	Rarb	14	-1	11705307	11852871
BxH	MMG00272992	218772	Rarb	14	-1	11705307	11852871
BxH	MMG00273576	21834	Thrb	14	1	13242605	13294803
BxD	MMG00275934			14	-1	13295375	13295967
BxD	MMG00273204	69721	Nkiras1	14	1	13626673	13637468
BxH	MMG00273204	69721	Nkiras1	14	1	13626673	13637468
BxH	MMG00273119			14	-1	13638266	13640788
BxH	MMG00275778	218793	Ube2e2	14	-1	13832958	14153009
BxD	MMG00273483	76633	1700112E06Rik	14	1	17393097	17411802
BxH	MMG00273483	76633	1700112E06Rik	14	1	17393097	17411802
BxH	MMG00276706	72391	Cdkn3	14	1	38506574	38517538
BxH	MMG00276419	68755	1110038G02Rik	14	1	38578191	38600091
BxD	MMG00276338	74480	Samd4	14	1	38630070	38847699
BxH	MMG00276338	74480	Samd4	14	1	38630070	38847699
BxH	MMG00273078	14528	Gch	14	-1	38899001	38934507
BxH	MMG00275788	67296	Socs4	14	1	39033857	39035167
BxH	MMG00276339			14	1	39042529	39065807
BxH	MMG00275789	16854	Lgals3	14	1	39134701	39146943
BxH	MMG00276463	16709	Ktn1	14	1	39426921	39499722
BxH	MMG00275768	93834	Peli2	14	1	39922273	40011001
BxD	MMG00272890	74385	4932432K03Rik	14	1	40819013	40840187
BxH	MMG00272890	74385	4932432K03Rik	14	1	40819013	40840187
BxH	MMG00276140	70646	4930487N19Rik	14	1	40925271	40943287
BxH	MMG00275826	67082	1700011H14Rik	14	-1	40978502	40997543
BxH	MMG00276039	258314	Olfr725	14	-1	41805505	41806470
BxH	MMG00273047	239083		14	-1	42577012	42583443
BxH	MMG00273586	11546	Adprtl2	14	1	42595789	42609149
BxH	MMG00276388	21745	Tep1	14	-1	42611905	42676059
BxH	MMG00276467	114741	Supt16h	14	-1	44021169	44057924
BxH	MMG00273111	76338	1500012D09Rik	14	-1	44120696	44138256
BxH	MMG00272892	268741	5730589K01Rik	14	1	44138746	44153436
BxH	MMG00276407	50524	Sall2	14	-1	44168950	44186538
BxH	MMG00272776			14	1	44772621	44773072
BxH	MMG00273663	219065	A630038E17Rik	14	1	45165881	45234094
BxH	MMG00276117	13135	Dad1	14	-1	45323808	45342019
BxH	MMG00273287	105501	Abhd4	14	1	45347444	45357313
BxH	MMG00273357	20540	Slc7a7	14	-1	45454638	45508285
BxD	MMG00273167	17387	Mmp14	14	1	45522324	45531955
BxH	MMG00273167	17387	Mmp14	14	1	45522324	45531955
BxH	MMG00272939	65107	Lrp10	14	1	45554130	45560233
BxH	MMG00273543	140743	Rem2	14	1	45566054	45570388
BxH	MMG00273298	27374	Skb1	14	-1	45597423	45607361
BxH	MMG00273726	219072	D14Ertd500e	14	-1	45629342	45641892
BxH	MMG00272838	16475	Jub	14	-1	45655029	45665061
BxH	MMG00276079	19173	Psmb5	14	-1	45702248	45706250
BxH	MMG00273574	58248	1700123O20Rik	14	1	45774838	45779363
BxH	MMG00273108	110794	Cebpe	14	-1	45799158	45800743
BxH	MMG00276505	50934	Slc7a8	14	-1	45810838	45870508
BxH	MMG00272789	382898		14	-1	45964941	45965243
BxH	MMG00273107	13644	Efs	14	-1	46004930	46014202
BxH	MMG00275863	140806	Il17e	14	1	46021059	46024122
BxH	MMG00276394	140781	Myh7	14	-1	46062500	46085752
BxH	MMG00276146	71330	Rcbtb1	14	1	50328926	50364956
BxH	MMG00276127			14	1	52359758	52371250
BxH	MMG00275797	24053	Sgcg	14	-1	52378439	52415420
BxH	MMG00275791	219144	C730007L20Rik	14	1	52467269	52468567
BxH	MMG00273644	66674	6330409N04Rik	14	-1	52694338	52716919
BxH	MMG00273094	71037	4933401F05Rik	14	-1	55224061	55234033
BxH	MMG00275798	380912	Zfp395	14	1	57098581	57120162
BxH	MMG00272855	239151		14	1	57318915	57375277
BxH	MMG00276549	71145	4933425F03Rik	14	1	57393260	57491659
BxH	MMG00273478	13850	Ephx2	14	-1	57811061	57851171
BxH	MMG00272783	19229	Ptk2b	14	-1	57879815	58009703
BxH	MMG00275812	56471	Stmn4	14	1	58073025	58090329
BxH	MMG00276469	239157	Pnma2	14	1	58644979	58649628
BxH	MMG00272864	12177	Bnip3l	14	-1	58714884	58743043
BxH	MMG00276365	71978	Ppp2r2a	14	-1	58748894	58806662
BxH	MMG00272903	105440	Kctd9	14	1	59468247	59494113
BxD	MMG00273257	58860	Adamdec1	14	-1	60315640	60334325
BxH	MMG00273257	58860	Adamdec1	14	-1	60315640	60334325
BxH	MMG00273604	70086	Cysltr2	14	-1	64594893	64614837
BxH	MMG00272930	105670	Chc1l	14	1	64707036	64748536
BxH	MMG00276584	19645	Rb1	14	-1	64760350	64838780
BxH	MMG00273603	16432	Itm2b	14	-1	64927537	64950575
BxD	MMG00276378	20916	Sucla2	14	1	65114847	65158203
BxH	MMG00276378	20916	Sucla2	14	1	65114847	65158203
BxH	MMG00276555	18826	Lcp1	14	1	66708154	66802957
BxH	MMG00272841	56419	Diap3	14	-1	78723807	79092674
BxH	MMG00273170	219249	Tdrd3	14	1	79360955	79489209
BxD	MMG00273346	76789	2410129H14Rik	14	-1	91849810	91861340
BxD	MMG00273129	52023	D14Ertd581e	14	1	91915205	91995699
BxH	MMG00273037	76198	6330576A10Rik	14	1	93273220	93293045
BxH	MMG00276372	320427	A830021K08Rik	14	1	111818288	111819967
BxH	MMG00276100	58187	Cldn10	14	1	111900297	111987239
BxH	MMG00276342	66435	1810064L21Rik	14	-1	112094304	112116730
BxH	MMG00283001	77877	6030458C11Rik	15	-1	12855435	12871661
BxH	MMG00281298	14000	Etohi2	15	1	12880850	12982142
BxH	MMG00282139	12563	Cdh6	15	-1	13062961	13180616
BxH	MMG00282652	223499	Gm83	15	1	39669952	39703873
BxH	MMG00282371	11600	Agpt	15	-1	42695696	42989107
BxH	MMG00282701	66736	4921531G14Rik	15	1	43847138	43897686
BxH	MMG00282707	68135	Eif3s3	15	-1	52880923	52960027
BxH	MMG00282948	69790	Thrap6	15	1	53823682	53841671
BxD	MMG00282107	104445	Cdc42ep1	15	1	80187164	80195419
BxH	MMG00282107	104445	Cdc42ep1	15	1	80187164	80195419
BxH	MMG00281861	106039	Gga1	15	1	80221707	80239101
BxH	MMG00282147	20401	Sh3bp1	15	1	80246874	80256560
BxH	MMG00282981	16852	Lgals1	15	1	80271242	80274712
BxH	MMG00281554	97961	C78541	15	1	80279450	80288151
BxH	MMG00282408	223691	Eif3s6ip	15	1	80419732	80438916
BxH	MMG00282718	27660	1700088E04Rik	15	-1	80479276	80485748
BxH	MMG00281302	20665	Sox10	15	-1	80499448	80509757
BxH	MMG00282385	207495	BC048937	15	-1	80602712	80629964
BxH	MMG00281897	53357	Pla2g6	15	-1	80630746	80672670
BxD	MMG00282067	27373	Csnk1e	15	-1	80762374	80786516
BxH	MMG00282067	27373	Csnk1e	15	-1	80762374	80786516
BxH	MMG00281728	71591	9130001M19Rik	15	1	80821243	80824568
BxH	MMG00282874	73739	1110014P06Rik	15	1	80945292	80953723
BxH	MMG00282900	223696	Tomm22	15	1	80956933	80958927
BxH	MMG00282020	109361	D730005E14Rik	15	-1	81176319	81177478
BxH	MMG00281452	239555	AI452372	15	1	81614889	81633493
BxH	MMG00282975	66538	2510038A11Rik	15	-1	81641391	81642165
BxH	MMG00281893	19387	Rangap1	15	-1	83217795	83243445
BxH	MMG00282952	68479	Phf5a	15	-1	83412127	83418711
BxH	MMG00282115	78929	Polr3h	15	-1	83461838	83473021
BxH	MMG00282708	29858	Pmm1	15	-1	83497994	83507746
BxH	MMG00282100	106014	AW049604	15	1	89321141	89447861
BxD	MMG00282114	26874	Abcd2	15	-1	92861604	92904519
BxH	MMG00282114	26874	Abcd2	15	-1	92861604	92904519
BxH	MMG00282301	380961		15	1	94249773	94254359
BxH	MMG00281709	106042	Prickle1	15	-1	95356540	95356776
BxH	MMG00281432	105722	Tmem16f	15	1	97502077	97582413
BxH	MMG00281421	67760	Slc38a2	15	-1	98845749	98858053
BxH	MMG00281540	69354	Slc38a4	15	1	99040511	99065550
BxD	MMG00285339	74374	4932416N17Rik	16	1	10104864	10232840
BxH	MMG00286321	56722	Litaf	16	-1	10522719	10556451
BxH	MMG00285907	239719		16	1	12921611	12977654
BxH	MMG00286563	74108	Parn	16	-1	13167107	13232078
BxH	MMG00286501	67118	Bfar	16	1	13235904	13266611
BxD	MMG00286555	66598	3110001I22Rik	16	1	13235930	13242295
BxH	MMG00286809	18203	Ntan1	16	1	13381187	13397347
BxD	MMG00285912	94184	AA415817	16	-1	13397491	13464862
BxH	MMG00285912	94184	AA415817	16	-1	13397491	13464862
BxH	MMG00286524	74482	Ifitm7	16	-1	13544812	13546634
BxH	MMG00286466	67254	2900011O08Rik	16	1	13548674	13662852
BxH	MMG00286548	67203	Nde1	16	1	13731124	13754039
BxH	MMG00286540	67501	2610529H08Rik	16	1	27095196	27151937
BxD	MMG00288067	52910	D16Bwg1543e	16	1	27156197	27157132
BxH	MMG00286719	239796		16	-1	28537095	28545721
BxH	MMG00286708	71911	Bdh	16	1	31131283	31163758
BxH	MMG00285756	30060	Mfi2	16	1	31590786	31610993
BxH	MMG00286474	239827	F630022B06Rik	16	1	31645930	31658022
BxH	MMG00286733	106264	0610012G03Rik	16	-1	31659027	31660470
BxH	MMG00286550	68092	Ncbp2	16	1	31660615	31670157
BxD	MMG00285884	320213	Senp5	16	-1	31674529	31715147
BxH	MMG00285884	320213	Senp5	16	-1	31674529	31715147
BxH	MMG00286830	72084	2010319C14Rik	16	-1	31796400	31811701
BxD	MMG00286536	66994	1500031L02Rik	16	1	31811778	31820030
BxH	MMG00286536	66994	1500031L02Rik	16	1	31811778	31820030
BxH	MMG00285858	224109	E430025L02Rik	16	-1	31854980	31877631
BxH	MMG00286086			16	1	32112955	32120173
BxD	MMG00287061	66061	0610012D17Rik	16	1	32131902	32141256
BxH	MMG00287061	66061	0610012D17Rik	16	1	32131902	32141256
BxH	MMG00285493	140474	Muc4	16	1	32447692	32490974
BxD	MMG00285545	69823	3830421F13Rik	16	1	32586473	32617506
BxH	MMG00285545	69823	3830421F13Rik	16	1	32586473	32617506
BxH	MMG00285395	70144	Lrch3	16	1	32622744	32688063
BxH	MMG00285535	106326	Osbpl11	16	1	32893452	32951649
BxH	MMG00286289	69150	Snx4	16	1	32959842	33011070
BxH	MMG00285904	22247	Umps	16	-1	33694028	33706019
BxD	MMG00286828	70757	Ptplb	16	1	34766639	34850785
BxH	MMG00286828	70757	Ptplb	16	1	34766639	34850785
BxH	MMG00286261	20357	Sema5b	16	1	35285523	35406526
BxH	MMG00285531	224132	Dirc2	16	-1	35425175	35500300
BxH	MMG00285367	209200	BC023741	16	-1	35665067	35671184
BxH	MMG00285929	80285	BC003281	16	1	35671308	35705269
BxH	MMG00285775	16646	Kpna1	16	1	35716029	35768827
BxH	MMG00286529	69544	Wdr5b	16	1	35773855	35775638
BxH	MMG00287084	70186	2310056P07Rik	16	-1	35776509	35800030
BxH	MMG00285995			16	1	36319258	36320835
BxD	MMG00285789	57738	Slc15a2	16	-1	36489527	36524308
BxH	MMG00285789	57738	Slc15a2	16	-1	36489527	36524308
BxH	MMG00285921	74197	Gtf2e1	16	-1	37246261	37276234
BxD	MMG00286499	67657	Rabl3	16	1	37276365	37308847
BxH	MMG00286499	67657	Rabl3	16	1	37276365	37308847
BxH	MMG00285744	212514	D16Ertd480e	16	1	44324923	44365852
BxH	MMG00285732			16	1	44409398	44459658
BxH	MMG00285897	67896	2610001E17Rik	16	1	45074826	45108326
BxH	MMG00285746	74102	Slc35a5	16	-1	45120235	45139301
BxH	MMG00285758	11658	Alcam	16	-1	52615701	52869977
BxH	MMG00285785	13837	Epha3	16	-1	64234557	64553200
BxH	MMG00285543	12394	Runx1	16	-1	94148997	94242242
BxD	MMG00285973	69857	1810053B23Rik	16	-1	94890799	94900248
BxH	MMG00286526	224440	ORF21	16	-1	95130811	95151245
BxH	MMG00286821	12408	Cbr1	16	1	95155649	95158132
BxH	MMG00286806	109857	Cbr3	16	1	95231606	95239482
BxD	MMG00286727	56173	Cldn14	16	-1	95473614	95561345
BxH	MMG00286293	17858	Mx2	16	1	99554945	99579761
BxH	MMG00285911	50528	Tmprss2	16	-1	99583546	99630199
BxH	MMG00290198	24001	Tiam2	17	-1	5723740	5846170
BxH	MMG00290792	72536	2610315E15Rik	17	1	6734974	6743852
BxH	MMG00290211	20112	Rps6ka2	17	-1	7027508	7160656
BxH	MMG00290155	68195	Rnaset2	17	-1	7332705	7351968
BxH	MMG00291078			17	1	7382624	7422504
BxH	MMG00289549	12458	Ccr6	17	1	7801601	7816160
BxH	MMG00291280	106489	5630401J11Rik	17	1	7839683	7855976
BxH	MMG00291248	69310	Pacrg	17	-1	10161704	10598429
BxH	MMG00289477	68262	Agpat4	17	1	11899194	12000014
BxH	MMG00290216	26407	Map3k4	17	-1	12007998	12098762
BxH	MMG00291787			17	1	22397664	22400926
BxH	MMG00290188	75956	Srrm2	17	1	23394238	23415746
BxH	MMG00290451	67673	Tceb2	17	-1	23415750	23420119
BxH	MMG00290016	57256	Prss21	17	1	23459082	23464122
BxH	MMG00289830	70835	Prss22	17	-1	23585909	23591322
BxH	MMG00289479	18607	Pdpk1	17	-1	23673081	23735345
BxH	MMG00289736	245847	5730457F11Rik	17	-1	23749628	23757532
BxH	MMG00289949	11984	Atp6v0c	17	-1	23757661	23763198
BxH	MMG00290416	18209	Ntn3	17	-1	23798459	23803315
BxH	MMG00290785	72016	1600002H07Rik	17	-1	23809023	23814635
BxH	MMG00290463	12449	Ccnf	17	-1	23816333	23844995
BxH	MMG00289536	19826	Rnps1	17	1	24008862	24019664
BxH	MMG00289998	13177	Dci	17	1	24020452	24033083
BxH	MMG00289653	66705	Dnase1l2	17	-1	24034334	24036853
BxH	MMG00291310	13560	E4f1	17	-1	24037562	24045288
BxH	MMG00290499	56716		17	-1	24067322	24072847
BxH	MMG00290652	268932	Caskin1	17	1	24082739	24102217
BxH	MMG00290871	224619		17	-1	24102619	24121599
BxH	MMG00291366	65962	Slc9a3r2	17	-1	24233057	24244047
BxH	MMG00292316	381073		17	-1	24251098	24251911
BxH	MMG00290510	213753	Zfp598	17	1	24263532	24275795
BxH	MMG00290449	11692	Gfer	17	-1	24287951	24289700
BxH	MMG00289679	71893	Noxo1	17	1	24292002	24294289
BxH	MMG00291254	213773	Tbl3	17	-1	24294417	24301417
BxH	MMG00289870	67504	1700010O16Rik	17	-1	24309608	24311821
BxH	MMG00290265	16898	Rps2	17	1	24313873	24315686
BxH	MMG00290361	27361	Sepx1	17	1	24330431	24336543
BxH	MMG00291874	328779		17	1	24346948	24352640
BxH	MMG00291230	75178	4930528F23Rik	17	1	24423404	24434064
BxH	MMG00289846	68636	1110025H10Rik	17	-1	24443176	24444414
BxH	MMG00289961	14651	Hagh	17	1	24444824	24458841
BxH	MMG00291355	16005	Igfals	17	1	24473163	24476401
BxH	MMG00289767	26426	Nubp2	17	-1	24477012	24480721
BxH	MMG00289651	79043	Tce1	17	1	24481874	24486540
BxH	MMG00290333	79044	Mrps34	17	1	24489513	24490667
BxH	MMG00290407	79059	Nme3	17	1	24490899	24491896
BxH	MMG00290873	52009	D17Ertd441e	17	-1	24536887	24555040
BxH	MMG00291552			17	-1	24605719	24608441
BxH	MMG00290769	106633	AI661311	17	1	24639462	24693846
BxH	MMG00291197	68509	1110018H23Rik	17	1	24717353	24719627
BxH	MMG00290494	74154	1300004G08Rik	17	1	24816941	24828801
BxH	MMG00290800	20681	Sox8	17	-1	25161363	25166156
BxH	MMG00291346	56409	Nudt3	17	-1	27212796	27256862
BxH	MMG00291883	74762	1200011I03Rik	17	-1	29460967	29469749
BxH	MMG00291850	71932	Abhd9	17	-1	31839557	31844368
BxH	MMG00290468	56399	Akap8	17	-1	31967056	31984533
BxH	MMG00290053	14991	H2-M3	17	1	37023234	37026724
BxH	MMG00291201	333750		17	-1	37241044	37243347
BxH	MMG00290861	74011	Slc25a27	17	-1	43034644	43059759
BxH	MMG00290793	56050	Cyp39a1	17	1	43060169	43144330
BxH	MMG00290417	53901	Dscr1l1	17	1	43346697	43428954
BxH	MMG00291252	83965	Enpp5	17	1	43470671	43478493
BxH	MMG00289554	224794	Enpp4	17	-1	43490998	43497685
BxH	MMG00290430	17240	Mdfi	17	1	47237047	47242758
BxH	MMG00290383	68224	1700067P10Rik	17	1	47535694	47536970
BxH	MMG00291211	106821	AI314976	17	1	47864696	47871152
BxH	MMG00289856	11811	Apobec2	17	-1	47873108	47886551
BxH	MMG00289534	76589	Unc5cl	17	1	47916047	47922390
BxH	MMG00290648	76441	Daam2	17	-1	48913625	49022164
BxH	MMG00290681	224860	Plcl2	17	1	49963143	50141977
BxH	MMG00290818	20230	Satb1	17	-1	51354192	51447346
BxH	MMG00291301	271457	Rab5a	17	1	53099048	53127492
BxH	MMG00291309	72415	Sgol1	17	-1	53360858	53374110
BxH	MMG00290791	211496		17	1	53401769	53419103
BxH	MMG00289737	69083	Sult1c1	17	-1	53513360	53529569
BxH	MMG00290224	63993	Slc5a7	17	-1	54023413	54046983
BxH	MMG00291317	240119	St6gal2	17	1	55361875	55415384
BxH	MMG00290848	224997	Dlgap1	17	1	70406908	71005601
BxH	MMG00290223	17929	Myom1	17	1	71430227	71531592
BxH	MMG00290424	64898	Lpin2	17	1	71614890	71658437
BxH	MMG00290418	246707	Emilin2	17	-1	71662386	71721680
BxH	MMG00290394	74355	4931400A14Rik	17	-1	71755147	71837904
BxH	MMG00290825	70891	4921517J08Rik	17	1	71947251	71980546
BxH	MMG00290742	383295	2310076K21Rik	17	1	73252829	73267320
BxH	MMG00290474	57440	Ehd3	17	1	74220163	74248879
BxH	MMG00289853	76890	0610016J10Rik	17	-1	74776993	74834864
BxH	MMG00289379	50850	Spg4	17	1	74915240	74965294
BxH	MMG00290197	268977	Ltbp1	17	1	75579733	75973903
BxH	MMG00290690	50766	Crim1	17	1	78900880	79074811
BxH	MMG00292087	73671	2410078J06Rik	17	-1	79594974	79605253
BxH	MMG00289552	73694	2410091C18Rik	17	1	79647288	79657651
BxH	MMG00290400	75292	Prkcn	17	-1	79660706	79723320
BxH	MMG00290806	70536	Qpct	17	1	79765127	79802085
BxH	MMG00289424	260409	Cdc42ep3	17	-1	80047776	80068843
BxH	MMG00289588	68027	2810417M05Rik	17	1	81658668	81715288
BxH	MMG00290799	72167	Thumpd2	17	-1	81739879	81778631
BxH	MMG00290755	19043	Ppm1b	17	1	85721168	85779955
BxH	MMG00290426	104215	Rhoq	17	1	87731520	87768478
BxH	MMG00290120	18701	Pigf	17	-1	87765669	87793811
BxH	MMG00290455	18189	Nrxn1	17	-1	90853447	91523333
BxH	MMG00293503	70125	2210016H18Rik	18	1	11228921	11231759
BxH	MMG00295316	225326	Pik3c3	18	-1	30721350	30758249
BxH	MMG00293150			18	1	31631003	31640968
BxH	MMG00295153	20983	Syt4	18	1	31765691	31773711
BxH	MMG00295105	269003	2610304F09Rik	18	1	31859910	31908617
BxH	MMG00295152	225348	5730444A13Rik	18	1	33023523	33039709
BxD	MMG00295084	170459	Stard4	18	-1	33379460	33391855
[truncated: 165 more rows]
