# Supplementary material for: Cis-regulatory variations: A study of SNPs around genes showing cis-linkage in segregating mouse populations
Source: BMC Genomics. 2006 Sep 15;7:235. doi: 10.1186/1471-2164-7-235 (PMC1618400; doi:10.1186/1471-2164-7-235)
Supplement: Additional file 3 — Comprehensive set of promoter cis-SNPs in CEGs. All cis-SNPs in the promoter (upto 5 Kb upstream gene) of the CEGs, along with their location in conserved mouse-human regions (indicated by 'M-H CONS' in the CONSERVATION column), the predicted transcription factor binding sites perturbed by the SNP, and correlation of the gene to the transcription factors (if p < 0.01) (in cases where there is a transcription factor binding site present that is perturbed by a cis-SNP) are given. All Celera SNPs [20] are now also available through latest release of the public mouse dbSNP database [21]. The public dbSNP identifiers corresponding to the Celera SNPs are therefore provided for reference. [file 1471-2164-7-235-S3.xls]

## Sheet: S3 - Promoter cis-SNPs in CEGs
Public dbSNP id	Celera SNP id	CHROMOSOME	SNP LOCATION ON CHROMOSOME	C57BL/6J ALLELE	DBA/2J ALLELE	RSTA GENE-ID	OFFICIALGENESYMBOL	GENE START	GENE END	STRAND	CONSERVATION	TRANSFAC TF MATRIX ID	TF SYMBOL	CORR	PVALUE
rs8237078		chr1	175092322	C	G	MMG00200178	Fcer1g	175087297	175092012	-1
rs8237079		chr1	175092355	C	G	MMG00200178	Fcer1g	175087297	175092012	-1		V$GATA1_02	GATA1	0.392403	0.000746153
rs31383667	mCV23616905	chr1	175092971	G	A	MMG00200178	Fcer1g	175087297	175092012	-1
rs8242449	mCV23616904	chr1	175093061	A	G	MMG00200178	Fcer1g	175087297	175092012	-1	M-H CONS
rs31458629	mCV23616903	chr1	175093081	A	T	MMG00200178	Fcer1g	175087297	175092012	-1		V$CDC5_01	CDC5
rs31547958	mCV23616896	chr1	175093098	A	G	MMG00200178	Fcer1g	175087297	175092012	-1
rs8237090		chr1	175094204	G	A	MMG00200178	Fcer1g	175087297	175092012	-1
rs8238366		chr1	175095171	G	A	MMG00200178	Fcer1g	175087297	175092012	-1
rs8242715		chr1	175095220	T	C	MMG00200178	Fcer1g	175087297	175092012	-1
rs8242716		chr1	175095241	C	A	MMG00200178	Fcer1g	175087297	175092012	-1		V$TFIII_Q6	GTF2I
rs8242718		chr1	175095339	A	G	MMG00200178	Fcer1g	175087297	175092012	-1		V$ELK1_02	ELK1
rs8242722		chr1	175095387	C	T	MMG00200178	Fcer1g	175087297	175092012	-1		V$HNF1_C	TCF1
rs8242722		chr1	175095387	C	T	MMG00200178	Fcer1g	175087297	175092012	-1		V$PITX2_Q2	PITX2	-0.437356	0.000163901
rs8242735		chr1	175095858	G	A	MMG00200178	Fcer1g	175087297	175092012	-1		V$TFIII_Q6	GTF2I
rs8242734		chr1	175095881	A	G	MMG00200178	Fcer1g	175087297	175092012	-1		V$GATA4_Q3	GATA4
rs8242753		chr1	175096103	C	T	MMG00200178	Fcer1g	175087297	175092012	-1	M-H CONS	V$CDPCR1_01	CUTL1
rs8242754		chr1	175096107	C	G	MMG00200178	Fcer1g	175087297	175092012	-1	M-H CONS
rs8242755		chr1	175096122	G	A	MMG00200178	Fcer1g	175087297	175092012	-1	M-H CONS
rs8242755	mCV23616894	chr1	175096122	G	A	MMG00200178	Fcer1g	175087297	175092012	-1	M-H CONS
rs8242756		chr1	175096133	T	G	MMG00200178	Fcer1g	175087297	175092012	-1	M-H CONS
rs31441177	mCV23616890	chr1	175096147	C	A	MMG00200178	Fcer1g	175087297	175092012	-1	M-H CONS
rs8242757		chr1	175096161	C	T	MMG00200178	Fcer1g	175087297	175092012	-1	M-H CONS	V$NKX3A_01	NKX31
rs8242757		chr1	175096161	C	T	MMG00200178	Fcer1g	175087297	175092012	-1	M-H CONS	V$NKX3A_01	NKX3A
rs8242437		chr1	175096217	T	C	MMG00200178	Fcer1g	175087297	175092012	-1	M-H CONS
rs8245257		chr1	175096637	C	T	MMG00200178	Fcer1g	175087297	175092012	-1		V$EVI1_04	EVI1
rs32612559	mCV23259141	chr1	45117535	G	A	MMG00200179		45117605	45118571	1	M-H CONS
rs31324290	mCV23259140	chr1	45117563	T	C	MMG00200179		45117605	45118571	1	M-H CONS	V$CDPCR1_01	CUTL1
rs32060800	mCV22799409	chr1	122661600	T	G	MMG00200187	Dbi	122653155	122660928	-1		V$AHRARNT_01	AHR
rs32060800	mCV22799409	chr1	122661600	T	G	MMG00200187	Dbi	122653155	122660928	-1		V$AHRARNT_01	ARNT
rs32359577	mCV22799407	chr1	122661906	A	T	MMG00200187	Dbi	122653155	122660928	-1
rs32788919	mCV22799395	chr1	122662635	T	C	MMG00200187	Dbi	122653155	122660928	-1		V$MAZ_Q6	MAZ
rs31185427	mCV22799385	chr1	122662653	G	C	MMG00200187	Dbi	122653155	122660928	-1
rs31398138	mCV22799383	chr1	122662873	A	G	MMG00200187	Dbi	122653155	122660928	-1
rs32114777	mCV22799373	chr1	122662878	A	T	MMG00200187	Dbi	122653155	122660928	-1		V$HNF3ALPHA_Q6	HNF3A
rs6302966	mCV22799442	chr1	122660532	G	A	MMG00200211	3110009E18Rik	122661058	122729051	1
rs8250014		chr1	175078695	G	C	MMG00200212	Apoa2	175082812	175084093	1	M-H CONS	V$ELK1_02	ELK1
rs8250422		chr1	175078764	-	A	MMG00200212	Apoa2	175082812	175084093	1	M-H CONS	V$HNF4_01	HNF4A
rs8237075		chr1	175079027	T	C	MMG00200212	Apoa2	175082812	175084093	1	M-H CONS
rs8237076		chr1	175079137	C	T	MMG00200212	Apoa2	175082812	175084093	1	M-H CONS
rs31552949	mCV24419573	chr1	175080014	G	A	MMG00200212	Apoa2	175082812	175084093	1	M-H CONS	V$AML1_Q6	RUNX1
rs31552948	mCV24419302	chr1	175080058	C	A	MMG00200212	Apoa2	175082812	175084093	1	M-H CONS	V$IK1_01	ZNFN1A1
rs31552948	mCV24419302	chr1	175080058	C	A	MMG00200212	Apoa2	175082812	175084093	1	M-H CONS	V$PPARG_03	PPARG
rs6174744		chr1	175080402	G	A	MMG00200212	Apoa2	175082812	175084093	1
rs6174780		chr1	175080421	T	C	MMG00200212	Apoa2	175082812	175084093	1
rs6175226		chr1	175080459	T	G	MMG00200212	Apoa2	175082812	175084093	1
rs6175288		chr1	175080497	T	C	MMG00200212	Apoa2	175082812	175084093	1
rs6175723		chr1	175080531	A	G	MMG00200212	Apoa2	175082812	175084093	1		V$IRF1_01	IRF1
rs6175723		chr1	175080531	A	G	MMG00200212	Apoa2	175082812	175084093	1		V$IRF7_01	IRF7
rs8250427		chr1	175080561	T	-	MMG00200212	Apoa2	175082812	175084093	1
rs8250428		chr1	175080562	T	-	MMG00200212	Apoa2	175082812	175084093	1		V$POU1F1_Q6	GHF1
rs8250428		chr1	175080562	T	-	MMG00200212	Apoa2	175082812	175084093	1		V$POU1F1_Q6	PIT1
rs8250428		chr1	175080562	T	-	MMG00200212	Apoa2	175082812	175084093	1		V$POU1F1_Q6	POU1F1
rs8250434		chr1	175081691	C	T	MMG00200212	Apoa2	175082812	175084093	1
rs8250435		chr1	175081746	T	A	MMG00200212	Apoa2	175082812	175084093	1
rs8258217		chr1	175082480	A	G	MMG00200212	Apoa2	175082812	175084093	1
rs32401921	mCV23692922	chr1	21462758	C	T	MMG00200298		21447902	21460709	-1		V$CDC5_01	CDC5
rs31793329	mCV23692933	chr1	21464026	C	T	MMG00200298		21447902	21460709	-1
rs31461713	mCV23692934	chr1	21464120	A	T	MMG00200298		21447902	21460709	-1		V$RFX1_01	RFX1
rs32802116	mCV23692935	chr1	21464178	T	A	MMG00200298		21447902	21460709	-1		V$CP2_01	TCFCP2
rs32280547	mCV23693932	chr1	21464423	A	T	MMG00200298		21447902	21460709	-1		V$CEBP_C	CEBPA
rs31915769	mCV23693933	chr1	21464505	A	C	MMG00200298		21447902	21460709	-1		V$OCT1_06	POU2F1
rs32648345	mCV23693934	chr1	21464763	A	G	MMG00200298		21447902	21460709	-1		V$FOXJ2_01	FOXJ2
rs32512978	mCV23693938	chr1	21464868	G	A	MMG00200298		21447902	21460709	-1		V$GATA4_Q3	GATA4	0.376346	0.00121529
rs31473309	mCV23627227	chr1	138350395	G	A	MMG00200333	Ipo9	138304120	138350115	-1		V$WHN_B	WHN
rs32324929	mCV23627222	chr1	138350694	C	T	MMG00200333	Ipo9	138304120	138350115	-1
rs32715379	mCV23627221	chr1	138350741	C	T	MMG00200333	Ipo9	138304120	138350115	-1		V$HNF4_01	HNF4A
rs32262977	mCV23627217	chr1	138350855	C	A	MMG00200333	Ipo9	138304120	138350115	-1		V$MRF2_01	MRF2
rs31183461	mCV23627209	chr1	138353393	T	C	MMG00200333	Ipo9	138304120	138350115	-1
rs32492357	mCV23627202	chr1	138353627	T	G	MMG00200333	Ipo9	138304120	138350115	-1
rs3692706	mCV23627191	chr1	138354144	T	C	MMG00200333	Ipo9	138304120	138350115	-1
rs3692708	mCV23627184	chr1	138354145	G	A	MMG00200333	Ipo9	138304120	138350115	-1		V$CDC5_01	CDC5
rs3692708	mCV23627184	chr1	138354145	G	A	MMG00200333	Ipo9	138304120	138350115	-1		V$PAX3_B	PAX3
rs32180115	mCV23034454	chr1	166452796	T	C	MMG00200501	Fmo2	166428763	166452629	-1
rs30891258	mCV23034455	chr1	166453002	T	C	MMG00200501	Fmo2	166428763	166452629	-1
rs32696161	mCV23034491	chr1	166455916	A	C	MMG00200501	Fmo2	166428763	166452629	-1
rs32414724	mCV24596999	chr1	176155927	T	C	MMG00200531	Atp1a2	176132333	176155778	-1	M-H CONS
rs31567274	mCV24596991	chr1	176157614	G	A	MMG00200531	Atp1a2	176132333	176155778	-1	M-H CONS
rs32361256	mCV24596990	chr1	176157721	C	T	MMG00200531	Atp1a2	176132333	176155778	-1
rs31566423	mCV24596983	chr1	176157769	C	G	MMG00200531	Atp1a2	176132333	176155778	-1
rs31566422	mCV24596982	chr1	176157831	T	C	MMG00200531	Atp1a2	176132333	176155778	-1		V$OCT1_Q6	POU2F1
rs31566422	mCV24596982	chr1	176157831	T	C	MMG00200531	Atp1a2	176132333	176155778	-1		V$PAX3_B	PAX3
rs31565812	mCV24596698	chr1	176160178	A	G	MMG00200531	Atp1a2	176132333	176155778	-1
rs31306174	mCV24596697	chr1	176160689	C	T	MMG00200531	Atp1a2	176132333	176155778	-1		V$AREB6_02	TCF8
rs31306174	mCV24596697	chr1	176160689	C	T	MMG00200531	Atp1a2	176132333	176155778	-1		V$GATA4_Q3	GATA4
rs31970505	mCV22734902	chr1	74156411	T	C	MMG00200694	Smarcal1	74157461	74207484	1		V$CEBP_C	CEBPA
rs30644389	mCV22734903	chr1	74156635	T	A	MMG00200694	Smarcal1	74157461	74207484	1
rs32199733	mCV22735088	chr1	74157055	A	C	MMG00200694	Smarcal1	74157461	74207484	1		V$SOX5_01	SOX5
rs32121037	mCV22735089	chr1	74157225	C	G	MMG00200694	Smarcal1	74157461	74207484	1
rs31276857	mCV23087954	chr1	159932711	C	T	MMG00200737	Soat1	159894667	159931726	-1		V$ELK1_02	ELK1	-0.505779	9.90558e-06
rs31276856	mCV23087944	chr1	159932726	C	T	MMG00200737	Soat1	159894667	159931726	-1		V$CEBPDELTA_Q6	CEBPD
rs32079341	mCV23087943	chr1	159932881	C	T	MMG00200737	Soat1	159894667	159931726	-1
rs31374555	mCV23087942	chr1	159932950	T	C	MMG00200737	Soat1	159894667	159931726	-1		V$EFC_Q6	RFX1
rs31276093	mCV23087932	chr1	159933004	C	T	MMG00200737	Soat1	159894667	159931726	-1		V$NKX25_01	NKX25
rs31276093	mCV23087932	chr1	159933004	C	T	MMG00200737	Soat1	159894667	159931726	-1		V$PAX3_B	PAX3
rs31276091	mCV23087931	chr1	159933116	C	T	MMG00200737	Soat1	159894667	159931726	-1
rs31276090	mCV23087930	chr1	159933150	A	T	MMG00200737	Soat1	159894667	159931726	-1		V$GATA4_Q3	GATA4
rs31274369	mCV23087907	chr1	159935832	C	T	MMG00200737	Soat1	159894667	159931726	-1		V$OCT1_02	POU2F1
rs31274365	mCV23087906	chr1	159936008	T	C	MMG00200737	Soat1	159894667	159931726	-1		V$TITF1_Q3	TTF1	0.440013	0.000148743
rs31273388	mCV23087895	chr1	159936541	C	T	MMG00200737	Soat1	159894667	159931726	-1
rs31543163	mCV24417869	chr1	175272116	G	A	MMG00201169		175276594	175278074	1	M-H CONS
rs31970926	mCV23114287	chr1	176003811	T	G	MMG00201365	D1Ucla4	176005945	176053269	1		V$ELK1_02	ELK1	0.497666	1.4324e-05
rs31571339	mCV23114276	chr1	176004008	A	G	MMG00201365	D1Ucla4	176005945	176053269	1		V$CHOP_01	CEBPA
rs31571339	mCV23114276	chr1	176004008	A	G	MMG00201365	D1Ucla4	176005945	176053269	1		V$CHOP_01	DDIT3	0.450378	0.000101001
rs31571339	mCV23114276	chr1	176004008	A	G	MMG00201365	D1Ucla4	176005945	176053269	1		V$HNF3ALPHA_Q6	HNF3A
rs30464111	mCV22675974	chr1	10002792	A	G	MMG00201372		10007456	10021343	1		V$SMAD4_Q6	MADH4
rs30464111	mCV22675974	chr1	10002792	A	G	MMG00201372		10007456	10021343	1		V$SMAD4_Q6	SMAD4
rs30464111	mCV22675974	chr1	10002792	A	G	MMG00201372		10007456	10021343	1		V$TEF_Q6	TEF
rs32311384	mCV23126604	chr1	175940928	A	G	MMG00201479		175923902	175940497	-1		V$EVI1_04	EVI1	0.351799	0.00243838
rs32311384	mCV23126604	chr1	175940928	A	G	MMG00201479		175923902	175940497	-1		V$PPARG_03	PPARG
rs31579726	mCV23126591	chr1	175943250	T	C	MMG00201479		175923902	175940497	-1
rs31579724	mCV23126580	chr1	175943487	A	G	MMG00201479		175923902	175940497	-1
rs30756587	mCV23126579	chr1	175943509	G	C	MMG00201479		175923902	175940497	-1
rs31235025	mCV23126308	chr1	175943587	G	T	MMG00201479		175923902	175940497	-1		V$CEBPGAMMA_Q6	CEBPG	0.445324	0.000122194
rs31578778	mCV23126273	chr1	175945253	T	A	MMG00201479		175923902	175940497	-1		V$POU1F1_Q6	GHF1
rs31578778	mCV23126273	chr1	175945253	T	A	MMG00201479		175923902	175940497	-1		V$POU1F1_Q6	PIT1
rs31578778	mCV23126273	chr1	175945253	T	A	MMG00201479		175923902	175940497	-1		V$POU1F1_Q6	POU1F1
rs31578777	mCV23126271	chr1	175945311	T	C	MMG00201479		175923902	175940497	-1
rs31899769	mCV23126261	chr1	175945343	T	C	MMG00201479		175923902	175940497	-1		V$IRF7_01	IRF7
rs32651275	mCV23658727	chr1	128252113	A	G	MMG00201481	Slc35f5	128256156	128290935	1
rs32673530	mCV23658726	chr1	128252580	A	G	MMG00201481	Slc35f5	128256156	128290935	1		V$CDC5_01	CDC5
rs31908766	mCV23658442	chr1	128253346	C	G	MMG00201481	Slc35f5	128256156	128290935	1
rs32235050	mCV23658441	chr1	128253473	T	C	MMG00201481	Slc35f5	128256156	128290935	1
rs31465798	mCV23658434	chr1	128253499	G	A	MMG00201481	Slc35f5	128256156	128290935	1
rs32221053	mCV23658433	chr1	128253502	G	T	MMG00201481	Slc35f5	128256156	128290935	1
rs30770863	mCV23658408	chr1	128255078	G	A	MMG00201481	Slc35f5	128256156	128290935	1
mCV23658398	mCV23658398	chr1	128255147	G	A	MMG00201481	Slc35f5	128256156	128290935	1		V$CETS1P54_01	ETS1
rs32726698	mCV23658397	chr1	128255373	C	T	MMG00201481	Slc35f5	128256156	128290935	1
rs32666926	mCV23658396	chr1	128255481	G	C	MMG00201481	Slc35f5	128256156	128290935	1		V$MAZ_Q6	MAZ
rs32533701	mCV23658386	chr1	128255567	G	C	MMG00201481	Slc35f5	128256156	128290935	1
rs32666931	mCV23638940	chr1	137464432	C	G	MMG00201511	Jarid1b	137467652	137540075	1	M-H CONS	V$CREL_01	REL
rs32500036	mCV23638938	chr1	137464736	G	T	MMG00201511	Jarid1b	137467652	137540075	1
rs31394594	mCV23638920	chr1	137466497	G	A	MMG00201511	Jarid1b	137467652	137540075	1
rs31640593	mCV23638910	chr1	137466989	C	T	MMG00201511	Jarid1b	137467652	137540075	1
rs32074273	mCV23638909	chr1	137467028	A	C	MMG00201511	Jarid1b	137467652	137540075	1		V$HNF4_01	HNF4A
rs32074273	mCV23638909	chr1	137467028	A	C	MMG00201511	Jarid1b	137467652	137540075	1		V$IRF7_01	IRF7
rs31294055	mCV23638640	chr1	137467327	C	T	MMG00201511	Jarid1b	137467652	137540075	1		V$HNF3ALPHA_Q6	HNF3A
rs32421262	mCV23638639	chr1	137467600	G	T	MMG00201511	Jarid1b	137467652	137540075	1	M-H CONS
rs30770392	mCV24317646	chr1	68276179	C	T	MMG00201554	Rpe	68278842	68297754	1		V$GATA4_Q3	GATA4
rs30770392	mCV24317646	chr1	68276179	C	T	MMG00201554	Rpe	68278842	68297754	1		V$OCT1_Q6	POU2F1
rs31899552	mCV24317647	chr1	68277391	C	T	MMG00201554	Rpe	68278842	68297754	1		V$ELK1_02	ELK1
rs31899552	mCV24317647	chr1	68277391	C	T	MMG00201554	Rpe	68278842	68297754	1		V$RORA1_01	RORA
rs31974096	mCV24562144	chr1	163696863	A	G	MMG00201560	Tnn	163624739	163692552	-1		V$HNF4_01	HNF4A
rs32704722	mCV24562143	chr1	163696875	A	C	MMG00201560	Tnn	163624739	163692552	-1
rs31188002	mCV23633822	chr1	138009299	T	C	MMG00201604	Ptprv	137987001	138009169	-1
rs32129226	mCV23633817	chr1	138009511	G	A	MMG00201604	Ptprv	137987001	138009169	-1
rs32099013	mCV25221666	chr1	138012423	T	C	MMG00201604	Ptprv	137987001	138009169	-1
rs30839720	mCV25221396	chr1	138012474	G	A	MMG00201604	Ptprv	137987001	138009169	-1
rs30839714	mCV25221357	chr1	138014159	T	C	MMG00201604	Ptprv	137987001	138009169	-1		V$CP2_01	TCFCP2
rs32599824	mCV27576413	chr1	197111076	C	A	MMG00201614	AA408296	197082368	197108216	-1
rs31445461	mCV23144584	chr1	47945345	A	G	MMG00201648	Slc39a10	47897800	47943767	-1		V$NKX25_02	NKX25
rs32581785	mCV23144574	chr1	47945551	T	C	MMG00201648	Slc39a10	47897800	47943767	-1		V$CDC5_01	CDC5
rs31478818	mCV23144572	chr1	47946217	T	G	MMG00201648	Slc39a10	47897800	47943767	-1		V$OCT1_Q6	POU2F1
rs31220952	mCV23144562	chr1	47946352	T	C	MMG00201648	Slc39a10	47897800	47943767	-1		V$CDC5_01	CDC5
rs32000762	mCV23144288	chr1	47946899	G	A	MMG00201648	Slc39a10	47897800	47943767	-1		V$NFKAPPAB_01	NFKB1
rs32000762	mCV23144288	chr1	47946899	G	A	MMG00201648	Slc39a10	47897800	47943767	-1		V$NFKAPPAB_01	RELA
rs30465873	mCV23144287	chr1	47947434	T	G	MMG00201648	Slc39a10	47897800	47943767	-1		V$CDPCR1_01	CUTL1	-0.311345	8.44551e-05
rs30764110	mCV23710983	chr1	26166798	T	A	MMG00201744	Bai3	25408067	26166678	-1	M-H CONS
rs30910271	mCV23710994	chr1	26167085	G	A	MMG00201744	Bai3	25408067	26166678	-1	M-H CONS	V$EFC_Q6	RFX1
rs31977281	mCV23710995	chr1	26167100	A	G	MMG00201744	Bai3	25408067	26166678	-1	M-H CONS
rs31657776	mCV23711277	chr1	26167566	T	C	MMG00201744	Bai3	25408067	26166678	-1	M-H CONS
rs32331653	mCV23711278	chr1	26167651	A	C	MMG00201744	Bai3	25408067	26166678	-1	M-H CONS
rs32568997	mCV23711308	chr1	26169322	A	G	MMG00201744	Bai3	25408067	26166678	-1	M-H CONS
rs31478923	mCV24739757	chr1	26171442	T	C	MMG00201744	Bai3	25408067	26166678	-1	M-H CONS
rs30795142	mCV25448916	chr1	46601460	T	A	MMG00201776	Col5a2	46473724	46600223	-1		V$CEBPGAMMA_Q6	CEBPG
rs32537877	mCV25448915	chr1	46601520	T	C	MMG00201776	Col5a2	46473724	46600223	-1		V$CDPCR1_01	CUTL1
rs32537877	mCV25448915	chr1	46601520	T	C	MMG00201776	Col5a2	46473724	46600223	-1		V$SOX5_01	SOX5
rs33859784	mCV25448914	chr1	46601578	T	G	MMG00201776	Col5a2	46473724	46600223	-1
rs32800707	mCV25448910	chr1	46601579	T	C	MMG00201776	Col5a2	46473724	46600223	-1
rs30959242	mCV25448822	chr1	46601608	C	T	MMG00201776	Col5a2	46473724	46600223	-1		V$CDPCR1_01	CUTL1
rs32457357	mCV25448821	chr1	46602019	T	A	MMG00201776	Col5a2	46473724	46600223	-1
rs31994058	mCV25448809	chr1	46603306	G	A	MMG00201776	Col5a2	46473724	46600223	-1
rs31575612	mCV25448805	chr1	46603671	A	G	MMG00201776	Col5a2	46473724	46600223	-1
rs31242499	mCV23687697	chr1	21057328	G	A	MMG00201778	1700019B16Rik	21059403	21107535	1
rs32755390	mCV23687711	chr1	21059274	G	C	MMG00201778	1700019B16Rik	21059403	21107535	1		V$MTF1_Q4	MTF1
rs31581376	mCV23126935	chr1	175937103	C	G	MMG00201815	Copa	175940606	175980127	1		V$MRF2_01	MRF2
rs31581374	mCV23126640	chr1	175938165	A	G	MMG00201815	Copa	175940606	175980127	1		V$HNF4ALPHA_Q6	HNF4
rs31581374	mCV23126640	chr1	175938165	A	G	MMG00201815	Copa	175940606	175980127	1		V$HNF4ALPHA_Q6	HNF4A
rs30464531	mCV23126629	chr1	175939205	A	G	MMG00201815	Copa	175940606	175980127	1		V$CDC5_01	CDC5
rs30464531	mCV23126629	chr1	175939205	A	G	MMG00201815	Copa	175940606	175980127	1		V$CEBP_C	CEBPA
rs31580402	mCV23126628	chr1	175939403	G	A	MMG00201815	Copa	175940606	175980127	1		V$PAX3_B	PAX3
rs32723319	mCV23126627	chr1	175939521	C	T	MMG00201815	Copa	175940606	175980127	1
rs31580401	mCV23126617	chr1	175939563	A	G	MMG00201815	Copa	175940606	175980127	1		V$EVI1_04	EVI1
rs31312880	mCV24321123	chr1	68378928	G	A	MMG00201876	1110028C15Rik	68375269	68375556	-1	M-H CONS	V$EVI1_04	EVI1
rs30323903	mCV24321135	chr1	68379605	C	T	MMG00201876	1110028C15Rik	68375269	68375556	-1	M-H CONS	V$WHN_B	WHN
rs30816358	mCV23131809	chr1	175291948	A	G	MMG00202392	F11r	175295284	175322316	1
rs31406691	mCV23131808	chr1	175292152	C	G	MMG00202392	F11r	175295284	175322316	1
rs31141573	mCV23131796	chr1	175293219	T	C	MMG00202392	F11r	175295284	175322316	1		V$GATA4_Q3	GATA4
rs31540909	mCV23131795	chr1	175293459	C	A	MMG00202392	F11r	175295284	175322316	1		V$FOXJ2_01	FOXJ2
rs30719984	mCV23131785	chr1	175293474	A	G	MMG00202392	F11r	175295284	175322316	1
rs31540906	mCV23131511	chr1	175295266	G	C	MMG00202392	F11r	175295284	175322316	1
rs31580933	mCV23123971	chr1	175980170	G	A	MMG00202433	Pex19	175984575	175993583	1		V$CDX2_Q5	CDX2
rs31421819	mCV23123791	chr1	175981045	A	G	MMG00202433	Pex19	175984575	175993583	1		V$PAX3_B	PAX3
rs31580926	mCV23123790	chr1	175981172	T	C	MMG00202433	Pex19	175984575	175993583	1		V$HNF4_01	HNF4A
rs31211677	mCV22890952	chr1	87672727	T	G	MMG00202527	Cab39	87677540	87732544	1
rs32230728	mCV22890944	chr1	87673442	C	T	MMG00202527	Cab39	87677540	87732544	1		V$EFC_Q6	RFX1
rs3678377	mCV22890943	chr1	87673584	A	G	MMG00202527	Cab39	87677540	87732544	1		V$OCT1_02	POU2F1
rs3678377	mCV22890943	chr1	87673584	A	G	MMG00202527	Cab39	87677540	87732544	1		V$OCT1_Q6	POU2F1
rs32327316	mCV24595257	chr1	176187322	G	A	MMG00202578	Kcnj9	176179890	176187085	-1
rs31574634	mCV23129424	chr1	175885884	G	C	MMG00202580	Ltap	175862175	175885071	-1		V$ELK1_02	ELK1
rs31793886	mCV23129414	chr1	175885942	G	A	MMG00202580	Ltap	175862175	175885071	-1		V$EVI1_04	EVI1
rs31564927	mCV24596664	chr1	176165937	A	T	MMG00202586	Igsf8	176170210	176177636	1		V$SMAD3_Q6	SMAD3
rs32401722	mCV24596663	chr1	176166093	C	A	MMG00202586	Igsf8	176170210	176177636	1
rs31571601	mCV24596662	chr1	176166173	G	A	MMG00202586	Igsf8	176170210	176177636	1
rs31011575	mCV24596652	chr1	176167378	T	C	MMG00202586	Igsf8	176170210	176177636	1		V$IRF7_01	IRF7
rs30472229	mCV24596651	chr1	176167630	C	T	MMG00202586	Igsf8	176170210	176177636	1		V$PAX3_B	PAX3
rs32790322	mCV24596628	chr1	176168907	G	T	MMG00202586	Igsf8	176170210	176177636	1
rs31920206	mCV24596627	chr1	176169127	A	T	MMG00202586	Igsf8	176170210	176177636	1		V$TFIIA_Q6	GTF2A1
rs31920206	mCV24596627	chr1	176169127	A	T	MMG00202586	Igsf8	176170210	176177636	1		V$TFIIA_Q6	GTF2A2	-0.303562	0.0081755
rs31920206	mCV24596627	chr1	176169127	A	T	MMG00202586	Igsf8	176170210	176177636	1		V$TFIIA_Q6	GTF2B
rs32553122	mCV24596626	chr1	176169129	T	C	MMG00202586	Igsf8	176170210	176177636	1		V$STAT5A_02	STAT5A
rs32553122	mCV24596626	chr1	176169129	T	C	MMG00202586	Igsf8	176170210	176177636	1		V$TFIIA_Q6	GTF2A1
rs32553122	mCV24596626	chr1	176169129	T	C	MMG00202586	Igsf8	176170210	176177636	1		V$TFIIA_Q6	GTF2A2	-0.303562	0.0081755
rs32553122	mCV24596626	chr1	176169129	T	C	MMG00202586	Igsf8	176170210	176177636	1		V$TFIIA_Q6	GTF2B
rs30520201	mCV24596357	chr1	176169190	T	G	MMG00202586	Igsf8	176170210	176177636	1
rs32139274	mCV24596356	chr1	176169289	C	T	MMG00202586	Igsf8	176170210	176177636	1
rs30696147	mCV24596344	chr1	176169632	C	G	MMG00202586	Igsf8	176170210	176177636	1
rs32347410	mCV24596343	chr1	176169654	A	T	MMG00202586	Igsf8	176170210	176177636	1		V$CDPCR1_01	CUTL1	-0.458892	7.27235e-05
rs32347410	mCV24596343	chr1	176169654	A	T	MMG00202586	Igsf8	176170210	176177636	1		V$HNF4_01	HNF4A
rs31184360	mCV24596333	chr1	176169725	G	A	MMG00202586	Igsf8	176170210	176177636	1		V$CDC5_01	CDC5
rs32541538	mCV24596332	chr1	176169916	C	A	MMG00202586	Igsf8	176170210	176177636	1
rs32636435	mCV24596331	chr1	176169985	G	A	MMG00202586	Igsf8	176170210	176177636	1
rs32572087	mCV24596321	chr1	176170062	C	G	MMG00202586	Igsf8	176170210	176177636	1
rs32625507	mCV24596320	chr1	176170159	C	A	MMG00202586	Igsf8	176170210	176177636	1		V$GATA4_Q3	GATA4	-0.334463	0.00385467
rs32625507	mCV24596320	chr1	176170159	C	A	MMG00202586	Igsf8	176170210	176177636	1		V$TFIII_Q6	GTF2I	0.419304	0.000309772
rs32513857	mCV24774295	chr1	23553648	G	T	MMG00203029	Ogfrl1	23541734	23552430	-1		V$AREB6_02	TCF8
rs32513857	mCV24774295	chr1	23553648	G	T	MMG00203029	Ogfrl1	23541734	23552430	-1		V$STAT5B_01	STAT5B
rs31892650	mCV23285909	chr1	23555881	T	C	MMG00203029	Ogfrl1	23541734	23552430	-1
rs31378729	mCV23285917	chr1	23556324	C	T	MMG00203029	Ogfrl1	23541734	23552430	-1
rs30887502	mCV23285918	chr1	23556332	A	G	MMG00203029	Ogfrl1	23541734	23552430	-1
rs30615309	mCV23285919	chr1	23556378	A	G	MMG00203029	Ogfrl1	23541734	23552430	-1
rs32701334	mCV24373479	chr1	87926276	A	G	MMG00203039	2810459M11Rik	87928455	87937590	1		V$CDC5_01	CDC5
rs31912752	mCV24577513	chr1	177499353	G	T	MMG00203104	Ifi16	177500652	177577938	1		V$NKX25_01	NKX25
rs31673008	mCV22569659	chr1	195685750	G	C	MMG00203150	Slc30a1	195690682	195693995	1		V$MAZR_01	MAZR
rs31571383	mCV22569660	chr1	195686592	G	T	MMG00203150	Slc30a1	195690682	195693995	1		V$TATA_C	TBP
rs32442171	mCV22569839	chr1	195686953	T	C	MMG00203150	Slc30a1	195690682	195693995	1
rs31450684	mCV22569840	chr1	195687186	G	A	MMG00203150	Slc30a1	195690682	195693995	1		V$CDPCR1_01	CUTL1
rs30597151	mCV22660022	chr1	175138934	A	G	MMG00203185		175134715	175138883	-1		V$IRF7_01	IRF7
rs31540564	mCV22660021	chr1	175139340	G	A	MMG00203185		175134715	175138883	-1	M-H CONS
rs31539653	mCV22660020	chr1	175139377	A	G	MMG00203185		175134715	175138883	-1
rs32805378	mCV22659836	chr1	175139466	C	T	MMG00203185		175134715	175138883	-1
rs31539652	mCV22659835	chr1	175139475	G	A	MMG00203185		175134715	175138883	-1		V$TITF1_Q3	TTF1
rs31539644	mCV22659822	chr1	175141493	T	C	MMG00203185		175134715	175138883	-1
rs32789458	mCV22659812	chr1	175141535	G	C	MMG00203185		175134715	175138883	-1		V$MYOD_01	MYOD
rs13459905	mCV22659801	chr1	175141743	A	G	MMG00203185		175134715	175138883	-1	M-H CONS
rs32307461	mCV22659799	chr1	175143109	G	A	MMG00203185		175134715	175138883	-1	M-H CONS
rs31538477	mCV22659789	chr1	175143197	T	C	MMG00203185		175134715	175138883	-1	M-H CONS	V$SMAD3_Q6	SMAD3
rs31538474	mCV22659787	chr1	175143369	A	G	MMG00203185		175134715	175138883	-1	M-H CONS
rs32639496	mCV24777057	chr1	23931271	C	A	MMG00203203	B3gat2	23934768	24018407	1		V$HNF4_01	HNF4A
rs32762777	mCV24777058	chr1	23931272	C	A	MMG00203203	B3gat2	23934768	24018407	1		V$HNF4_01	HNF4A
rs32762777	mCV24777058	chr1	23931272	C	A	MMG00203203	B3gat2	23934768	24018407	1		V$OCT1_Q6	POU2F1
rs32134384	mCV24777061	chr1	23933882	G	A	MMG00203203	B3gat2	23934768	24018407	1		V$BACH2_01	BACH2
rs30898642	mCV24777065	chr1	23934596	C	A	MMG00203203	B3gat2	23934768	24018407	1
rs32784974	mCV24777066	chr1	23934741	C	G	MMG00203203	B3gat2	23934768	24018407	1	M-H CONS
rs31751520	mCV23748142	chr1	37848519	C	T	MMG00203268	4921511C04Rik	37850841	37885273	1		V$TFIIA_Q6	GTF2A1
rs31751520	mCV23748142	chr1	37848519	C	T	MMG00203268	4921511C04Rik	37850841	37885273	1		V$TFIIA_Q6	GTF2A2
rs31751520	mCV23748142	chr1	37848519	C	T	MMG00203268	4921511C04Rik	37850841	37885273	1		V$TFIIA_Q6	GTF2B
rs31347377	mCV23053386	chr1	163734041	G	A	MMG00203276	Mrps14	163735777	163741703	1	M-H CONS	V$OCT1_Q6	POU2F1
rs31346113	mCV23053348	chr1	163735751	C	T	MMG00203276	Mrps14	163735777	163741703	1		V$MRF2_01	MRF2
rs32413006	mCV25074393	chr1	38118187	G	T	MMG00203280	1700001A24Rik	38115236	38117194	-1
rs32541172	mCV25074394	chr1	38118238	C	T	MMG00203280	1700001A24Rik	38115236	38117194	-1		V$WHN_B	WHN
rs32703070	mCV25074397	chr1	38118787	A	G	MMG00203280	1700001A24Rik	38115236	38117194	-1	M-H CONS
rs32254990	mCV25074404	chr1	38119478	G	A	MMG00203280	1700001A24Rik	38115236	38117194	-1
rs31578367	mCV22802269	chr1	121016727	C	T	MMG00203281	Clasp1	121019476	121154357	1
rs32622772	mCV22802259	chr1	121017746	A	G	MMG00203281	Clasp1	121019476	121154357	1		V$HNF4_01	HNF4A
rs31867050	mCV22802258	chr1	121018990	A	G	MMG00203281	Clasp1	121019476	121154357	1		V$EFC_Q6	RFX1
rs31326428	mCV22997863	chr1	177320690	G	A	MMG00203304		177325478	177329371	1		V$OCT1_06	POU2F1
rs31604246	mCV22997862	chr1	177320713	T	C	MMG00203304		177325478	177329371	1		V$CDPCR1_01	CUTL1
rs31604245	mCV22997852	chr1	177320834	T	G	MMG00203304		177325478	177329371	1		V$FOXJ2_01	FOXJ2
rs31604245	mCV22997852	chr1	177320834	T	G	MMG00203304		177325478	177329371	1		V$GATA4_Q3	GATA4
rs32252172	mCV24598288	chr1	160186143	A	G	MMG00203312	C530043G21Rik	160145917	160183873	-1
rs30522030	mCV24598287	chr1	160186302	A	C	MMG00203312	C530043G21Rik	160145917	160183873	-1		V$OCT1_Q6	POU2F1
rs32499773	mCV24597992	chr1	160187075	C	T	MMG00203312	C530043G21Rik	160145917	160183873	-1	M-H CONS	V$SMAD4_Q6	MADH4
rs32499773	mCV24597992	chr1	160187075	C	T	MMG00203312	C530043G21Rik	160145917	160183873	-1	M-H CONS	V$SMAD4_Q6	SMAD4
rs31968130	mCV24597990	chr1	160187567	A	G	MMG00203312	C530043G21Rik	160145917	160183873	-1		V$TGIF_01	TGIF
rs32720632	mCV24597983	chr1	160187852	C	T	MMG00203312	C530043G21Rik	160145917	160183873	-1
rs32450168	mCV24597973	chr1	160188416	A	C	MMG00203312	C530043G21Rik	160145917	160183873	-1		V$CDX2_Q5	CDX2
rs32510834	mCV24597972	chr1	160188417	T	G	MMG00203312	C530043G21Rik	160145917	160183873	-1		V$CDX2_Q5	CDX2
rs31544157	mCV22660300	chr1	175127708	G	A	MMG00203324	B4galt3	175128111	175134618	1		V$CEBP_C	CEBPA	-0.458105	7.49964e-05
rs31761459	mCV23603407	chr1	177489839	G	A	MMG00203406	AI447904	177494218	177509606	1
rs30673156	mCV23603406	chr1	177489845	A	G	MMG00203406	AI447904	177494218	177509606	1
rs31969912	mCV23603398	chr1	177490161	T	C	MMG00203406	AI447904	177494218	177509606	1
rs31589219	mCV23603397	chr1	177490344	T	A	MMG00203406	AI447904	177494218	177509606	1		V$NFY_Q6	NFYA
rs31589219	mCV23603397	chr1	177490344	T	A	MMG00203406	AI447904	177494218	177509606	1		V$NFY_Q6	NFYB	0.368021	0.0015491
rs31589219	mCV23603397	chr1	177490344	T	A	MMG00203406	AI447904	177494218	177509606	1		V$NFY_Q6	NFYC
rs31540537	mCV24418262	chr1	175264892	A	G	MMG00204035	Usf1	175269404	175276466	1		V$HNF1_01	TCF1	0.532125	2.76951e-06
rs31540537	mCV24418262	chr1	175264892	A	G	MMG00204035	Usf1	175269404	175276466	1		V$TITF1_Q3	TTF1	0.423146	0.000271406
rs32793042	mCV24418204	chr1	175267368	C	T	MMG00204035	Usf1	175269404	175276466	1		V$CREL_01	REL
rs31538553	mCV24418202	chr1	175267917	G	A	MMG00204035	Usf1	175269404	175276466	1		V$CEBPDELTA_Q6	CEBPD
rs30553775	mCV24418191	chr1	175268573	C	A	MMG00204035	Usf1	175269404	175276466	1		V$CDX2_Q5	CDX2
rs32595832	mCV24418190	chr1	175268578	C	A	MMG00204035	Usf1	175269404	175276466	1
rs31538551	mCV24418179	chr1	175268777	C	T	MMG00204035	Usf1	175269404	175276466	1
rs31538550	mCV24417906	chr1	175268827	G	A	MMG00204035	Usf1	175269404	175276466	1
rs31538547	mCV24417905	chr1	175268993	T	C	MMG00204035	Usf1	175269404	175276466	1		V$ELK1_02	ELK1
rs31142889	mCV24836478	chr1	31287349	G	A	MMG00204387	Phf3	31225410	31285541	-1		V$CEBPGAMMA_Q6	CEBPG
rs31746033	mCV24836488	chr1	31287474	C	T	MMG00204387	Phf3	31225410	31285541	-1		V$USF_Q6	USF1
rs31053365	mCV24836489	chr1	31287620	C	T	MMG00204387	Phf3	31225410	31285541	-1		V$TFIIA_Q6	GTF2A1
rs31053365	mCV24836489	chr1	31287620	C	T	MMG00204387	Phf3	31225410	31285541	-1		V$TFIIA_Q6	GTF2A2
rs31053365	mCV24836489	chr1	31287620	C	T	MMG00204387	Phf3	31225410	31285541	-1		V$TFIIA_Q6	GTF2B
rs32436208	mCV24836490	chr1	31287639	A	C	MMG00204387	Phf3	31225410	31285541	-1		V$NKX25_01	NKX25
rs32174534	mCV24836500	chr1	31288204	G	A	MMG00204387	Phf3	31225410	31285541	-1
rs31871187	mCV24836513	chr1	31289478	G	A	MMG00204387	Phf3	31225410	31285541	-1	M-H CONS	V$FOXJ2_02	FOXJ2
rs30649039	mCV24836523	chr1	31289491	C	T	MMG00204387	Phf3	31225410	31285541	-1	M-H CONS	V$CDC5_01	CDC5
rs30649039	mCV24836523	chr1	31289491	C	T	MMG00204387	Phf3	31225410	31285541	-1	M-H CONS	V$CDX2_Q5	CDX2
rs32313692	mCV24836524	chr1	31289498	G	A	MMG00204387	Phf3	31225410	31285541	-1	M-H CONS	V$OCT1_Q6	POU2F1
rs32326050	mCV24371784	chr1	87994744	G	T	MMG00204388	Htr2b	87981411	87993057	-1
rs31747011	mCV24371773	chr1	87995155	A	G	MMG00204388	Htr2b	87981411	87993057	-1		V$OCT1_Q6	POU2F1
rs32010794	mCV24371772	chr1	87995160	C	T	MMG00204388	Htr2b	87981411	87993057	-1		V$ELK1_02	ELK1
rs31092430	mCV22956300	chr1	194856572	C	T	MMG00205122	9130211I03Rik	194853660	194856033	-1		V$AML1_Q6	RUNX1	0.407247	0.000463945
rs32495833	mCV25448617	chr1	47180433	T	C	MMG00205163		47182120	47472065	1		V$CDPCR1_01	CUTL1	-0.301708	0.0085314
rs32495833	mCV25448617	chr1	47180433	T	C	MMG00205163		47182120	47472065	1		V$TFIII_Q6	GTF2I	0.544997	1.41938e-06
rs32024395	mCV23240713	chr1	47526104	T	C	MMG00205171		47530883	47897728	1
rs32304042	mCV23240712	chr1	47526152	C	T	MMG00205171		47530883	47897728	1
rs32392601	mCV23240702	chr1	47526170	T	C	MMG00205171		47530883	47897728	1
rs31744933	mCV23240701	chr1	47526358	A	G	MMG00205171		47530883	47897728	1	M-H CONS	V$CREL_01	REL
rs31744933	mCV23240701	chr1	47526358	A	G	MMG00205171		47530883	47897728	1	M-H CONS	V$IRF7_01	IRF7
rs31591742	mCV23240700	chr1	47526428	T	C	MMG00205171		47530883	47897728	1	M-H CONS	V$AR_Q2	AR
rs31664813	mCV23240691	chr1	47526680	C	G	MMG00205171		47530883	47897728	1
rs31942541	mCV23240690	chr1	47527521	C	T	MMG00205171		47530883	47897728	1		V$MRF2_01	MRF2
rs31841260	mCV23240665	chr1	47529502	G	A	MMG00205171		47530883	47897728	1
rs32445662	mCV23240655	chr1	47529742	C	T	MMG00205171		47530883	47897728	1		V$TEF_Q6	TEF
rs33860330	mCV23240654	chr1	47529836	A	C	MMG00205171		47530883	47897728	1
rs31446095	mCV23692573	chr1	21249529	G	C	MMG00205199	Tram2	21170069	21247970	-1
rs31574880	mCV23614518	chr1	176078242	A	G	MMG00205201	Casq1	176068143	176077644	-1	M-H CONS	V$GATA4_Q3	GATA4
rs31574877	mCV23614510	chr1	176078450	A	C	MMG00205201	Casq1	176068143	176077644	-1	M-H CONS
rs31810209	mCV23614509	chr1	176078508	C	A	MMG00205201	Casq1	176068143	176077644	-1
rs31574876	mCV23614508	chr1	176078564	G	A	MMG00205201	Casq1	176068143	176077644	-1	M-H CONS
rs31574874	mCV23614501	chr1	176078982	C	T	MMG00205201	Casq1	176068143	176077644	-1
rs31556211	mCV23614491	chr1	176079380	G	A	MMG00205201	Casq1	176068143	176077644	-1
rs32245766	mCV23614490	chr1	176079429	C	A	MMG00205201	Casq1	176068143	176077644	-1
rs32230517	mCV23614480	chr1	176079955	C	G	MMG00205201	Casq1	176068143	176077644	-1		V$GATA4_Q3	GATA4
rs32230517	mCV23614480	chr1	176079955	C	G	MMG00205201	Casq1	176068143	176077644	-1		V$HNF3ALPHA_Q6	HNF3A
rs32159588	mCV23614474	chr1	176080696	C	A	MMG00205201	Casq1	176068143	176077644	-1		V$TFIII_Q6	GTF2I
rs31573321	mCV23614473	chr1	176080744	T	C	MMG00205201	Casq1	176068143	176077644	-1
rs31573319	mCV23614472	chr1	176080904	G	T	MMG00205201	Casq1	176068143	176077644	-1		V$HNF4_01	HNF4A
rs31573318	mCV23614468	chr1	176080969	A	G	MMG00205201	Casq1	176068143	176077644	-1
rs30816130	mCV23005054	chr1	176332767	T	C	MMG00205335	Slamf9	176333880	176337081	1	M-H CONS	V$IK1_01	ZNFN1A1
rs30816130	mCV23005054	chr1	176332767	T	C	MMG00205335	Slamf9	176333880	176337081	1	M-H CONS	V$RFX1_02	RFX1
rs31028404	mCV23005047	chr1	176332773	T	A	MMG00205335	Slamf9	176333880	176337081	1	M-H CONS	V$ATF3_Q6	ATF3
rs31976177	mCV23616185	chr1	175357224	C	T	MMG00205341	Refbp2	175361201	175362473	1		V$GATA4_Q3	GATA4
rs31338309	mCV23616184	chr1	175357238	A	G	MMG00205341	Refbp2	175361201	175362473	1
rs31538896	mCV23616174	chr1	175358687	G	C	MMG00205341	Refbp2	175361201	175362473	1
rs31744162	mCV25074613	chr1	38127525	T	G	MMG00205375	Unc50	38128329	38137127	1
rs31830243	mCV25074614	chr1	38127547	C	A	MMG00205375	Unc50	38128329	38137127	1
rs32813872	mCV25074615	chr1	38127611	A	G	MMG00205375	Unc50	38128329	38137127	1
rs32382715	mCV23630692	chr1	138295460	A	G	MMG00205442	9330132O05Rik	138291104	138294710	-1		V$GATA4_Q3	GATA4
rs32382715	mCV23630692	chr1	138295460	A	G	MMG00205442	9330132O05Rik	138291104	138294710	-1		V$HNF4_01	HNF4A
rs31499395	mCV23630680	chr1	138296082	G	T	MMG00205442	9330132O05Rik	138291104	138294710	-1
rs31605175	mCV23630668	chr1	138296559	G	A	MMG00205442	9330132O05Rik	138291104	138294710	-1		V$HNF4_01	HNF4A
rs31523844	mCV23630667	chr1	138296646	G	C	MMG00205442	9330132O05Rik	138291104	138294710	-1		V$CDC5_01	CDC5
rs31523844	mCV23630667	chr1	138296646	G	C	MMG00205442	9330132O05Rik	138291104	138294710	-1		V$HNF4_01	HNF4A
rs32214098	mCV23630666	chr1	138296898	A	T	MMG00205442	9330132O05Rik	138291104	138294710	-1
rs32536665	mCV23630656	chr1	138296908	G	A	MMG00205442	9330132O05Rik	138291104	138294710	-1
rs31931322	mCV23630377	chr1	138297712	C	T	MMG00205442	9330132O05Rik	138291104	138294710	-1
rs30564208	mCV24407081	chr1	175535872	T	C	MMG00205977	Cd48	175539778	175562980	1		V$HNF4_01	HNF4A
rs31535191	mCV24407072	chr1	175535899	A	T	MMG00205977	Cd48	175539778	175562980	1		V$FOXJ2_01	FOXJ2
rs31453532	mCV24407071	chr1	175536227	G	A	MMG00205977	Cd48	175539778	175562980	1
rs31997097	mCV24407070	chr1	175536234	G	A	MMG00205977	Cd48	175539778	175562980	1
rs31549344	mCV24407060	chr1	175536279	G	C	MMG00205977	Cd48	175539778	175562980	1
rs31535189	mCV24407059	chr1	175536510	A	G	MMG00205977	Cd48	175539778	175562980	1
rs31535188	mCV24407058	chr1	175536549	G	A	MMG00205977	Cd48	175539778	175562980	1		V$MRF2_01	MRF2
rs31533402	mCV24406786	chr1	175538773	T	C	MMG00205977	Cd48	175539778	175562980	1
rs32350166	mCV24413324	chr1	175397769	T	C	MMG00205989	Itln	175375849	175393016	-1
rs30834513	mCV23635589	chr1	137876483	C	T	MMG00206019	2700084L22Rik	137878711	137890418	1		V$OCT1_Q6	POU2F1
rs31597402	mCV22670059	chr1	122613916	T	C	MMG00206034	Pr1	122606563	122613643	-1		V$HAND1E47_01	HAND1	0.400035	0.000586158
rs31597402	mCV22670059	chr1	122613916	T	C	MMG00206034	Pr1	122606563	122613643	-1		V$HAND1E47_01	TCF3
rs32662517	mCV22670060	chr1	122614712	T	C	MMG00206034	Pr1	122606563	122613643	-1		V$USF_C	USF1	-0.406286	0.000478778
rs30655022	mCV22670061	chr1	122614747	G	C	MMG00206034	Pr1	122606563	122613643	-1		V$CEBPGAMMA_Q6	CEBPG	0.348941	0.00263451
rs30655022	mCV22670061	chr1	122614747	G	C	MMG00206034	Pr1	122606563	122613643	-1		V$HNF4_01	HNF4A
rs31346730	mCV22670072	chr1	122615716	A	C	MMG00206034	Pr1	122606563	122613643	-1
rs32771055	mCV22670085	chr1	122616435	G	A	MMG00206034	Pr1	122606563	122613643	-1
rs31939637	mCV22790215	chr1	174900801	C	T	MMG00206039	1700009P17Rik	174903980	174909269	1
rs31729060	mCV22790221	chr1	174900987	A	T	MMG00206039	1700009P17Rik	174903980	174909269	1		V$FOXJ2_01	FOXJ2
rs32206875	mCV24423475	chr1	174903921	T	A	MMG00206039	1700009P17Rik	174903980	174909269	1		V$OCT1_Q6	POU2F1
rs32729404	mCV24423474	chr1	174903925	G	A	MMG00206039	1700009P17Rik	174903980	174909269	1
rs32581673	mCV24323849	chr1	68522821	A	C	MMG00206061	Myl1	68502163	68522503	-1	M-H CONS	V$IRF7_01	IRF7
rs30894954	mCV24323859	chr1	68522880	C	A	MMG00206061	Myl1	68502163	68522503	-1	M-H CONS
rs32742538	mCV24323860	chr1	68523327	G	A	MMG00206061	Myl1	68502163	68522503	-1
rs32768915	mCV24323884	chr1	68524600	C	T	MMG00206061	Myl1	68502163	68522503	-1		V$NKX3A_01	NKX31
rs32768915	mCV24323884	chr1	68524600	C	T	MMG00206061	Myl1	68502163	68522503	-1		V$NKX3A_01	NKX3A
rs32768915	mCV24323884	chr1	68524600	C	T	MMG00206061	Myl1	68502163	68522503	-1		V$TEF_Q6	TEF
rs32806118	mCV24324190	chr1	68525283	T	C	MMG00206061	Myl1	68502163	68522503	-1		V$OCT1_Q6	POU2F1
rs3707030	mCV23633506	chr1	138234033	G	T	MMG00206130	Timm17a	138221497	138233381	-1		V$CDC5_01	CDC5
rs30851240	mCV23633488	chr1	138237820	T	G	MMG00206130	Timm17a	138221497	138233381	-1		V$FOXD3_01	FOXD3	0.340068	0.00333396
rs3715117	mCV23633485	chr1	138238260	G	T	MMG00206130	Timm17a	138221497	138233381	-1		V$NKX25_01	NKX25
rs30379863	mCV27561229	chr1	95254830	T	C	MMG00206131	1810059A23Rik	95248947	95253611	-1	M-H CONS	V$ATF_01	ATF4	-0.478421	3.29772e-05
rs30379862	mCV27561228	chr1	95254851	C	T	MMG00206131	1810059A23Rik	95248947	95253611	-1	M-H CONS	V$OCT1_Q6	POU2F1
rs30379861	mCV27561227	chr1	95255002	T	C	MMG00206131	1810059A23Rik	95248947	95253611	-1	M-H CONS	V$HNF4_01	HNF4A
rs31246651	mCV24374177	chr1	87903869	G	A	MMG00206180	1700029H01Rik	87904088	87912093	1		V$TEF_Q6	TEF
rs31610325	mCV24579612	chr1	177231621	G	C	MMG00206243	Igsf4b	177197585	177230979	-1
rs30595455	mCV24579605	chr1	177231692	T	C	MMG00206243	Igsf4b	177197585	177230979	-1
rs30869428	mCV24579597	chr1	177232351	C	T	MMG00206243	Igsf4b	177197585	177230979	-1		V$CEBPDELTA_Q6	CEBPD
rs31066027	mCV24579325	chr1	177234366	G	T	MMG00206243	Igsf4b	177197585	177230979	-1	M-H CONS
rs30852240	mCV24579318	chr1	177234507	T	C	MMG00206243	Igsf4b	177197585	177230979	-1	M-H CONS
rs31433185	mCV24579316	chr1	177235430	C	T	MMG00206243	Igsf4b	177197585	177230979	-1
rs31565506	mCV24593556	chr1	176232546	C	T	MMG00206271	Pigm	176234359	176238336	1
rs32274721	mCV23633452	chr1	138239845	G	A	MMG00206298	Lmod1	138244457	138287712	1
rs6187731	mCV23633448	chr1	138243944	G	A	MMG00206298	Lmod1	138244457	138287712	1
rs6188789	mCV23633446	chr1	138244202	C	T	MMG00206298	Lmod1	138244457	138287712	1		V$CETS1P54_01	ETS1
rs8253394		chr1	45050259	C	T	MMG00206326	Ercc5	45050855	45086415	1		V$IRF7_01	IRF7	-0.51053	7.94147e-06
rs6327826		chr1	45050412	A	T	MMG00206326	Ercc5	45050855	45086415	1		V$FOXJ2_02	FOXJ2
rs8253398		chr1	45050522	A	G	MMG00206326	Ercc5	45050855	45086415	1		V$HNF4_01	HNF4A
rs8253400		chr1	45050563	T	A	MMG00206326	Ercc5	45050855	45086415	1		V$OCT1_Q6	POU2F1
rs6328885		chr1	45050571	C	T	MMG00206326	Ercc5	45050855	45086415	1		V$OCT1_Q6	POU2F1
rs8253401		chr1	45050574	T	G	MMG00206326	Ercc5	45050855	45086415	1		V$OCT1_Q6	POU2F1
rs6328922		chr1	45050590	T	C	MMG00206326	Ercc5	45050855	45086415	1		V$PAX6_01	PAX6
rs6328922		chr1	45050590	T	C	MMG00206326	Ercc5	45050855	45086415	1		V$SMAD3_Q6	SMAD3
rs8253402		chr1	45050594	C	T	MMG00206326	Ercc5	45050855	45086415	1
rs8245239		chr1	175103941	T	C	MMG00206382	Adamts4	175108145	175117645	1	M-H CONS	V$CDPCR1_01	CUTL1	-0.449524	0.000104329
rs8245239	mCV23616850	chr1	175103941	T	C	MMG00206382	Adamts4	175108145	175117645	1	M-H CONS	V$CDPCR1_01	CUTL1	-0.449524	0.000104329
rs31230648	mCV23616751	chr1	175104189	A	G	MMG00206382	Adamts4	175108145	175117645	1
rs31541215	mCV23616741	chr1	175104344	T	C	MMG00206382	Adamts4	175108145	175117645	1		V$ELK1_02	ELK1
rs31541215	mCV23616741	chr1	175104344	T	C	MMG00206382	Adamts4	175108145	175117645	1		V$TFIIA_Q6	GTF2A1
rs31541215	mCV23616741	chr1	175104344	T	C	MMG00206382	Adamts4	175108145	175117645	1		V$TFIIA_Q6	GTF2A2
rs31541215	mCV23616741	chr1	175104344	T	C	MMG00206382	Adamts4	175108145	175117645	1		V$TFIIA_Q6	GTF2B
rs8245255		chr1	175104626	T	C	MMG00206382	Adamts4	175108145	175117645	1
rs8245255	mCV23616740	chr1	175104626	T	C	MMG00206382	Adamts4	175108145	175117645	1
rs31540331	mCV23616727	chr1	175105974	G	A	MMG00206382	Adamts4	175108145	175117645	1	M-H CONS
mCV23616716	mCV23616716	chr1	175106095	G	A	MMG00206382	Adamts4	175108145	175117645	1	M-H CONS	V$CREL_01	REL
mCV23616716	mCV23616716	chr1	175106095	G	A	MMG00206382	Adamts4	175108145	175117645	1	M-H CONS	V$MAZR_01	MAZR
rs3656951	mCV23616706	chr1	175106262	T	C	MMG00206382	Adamts4	175108145	175117645	1	M-H CONS	V$MYCMAX_B	CMYC
rs3656951	mCV23616706	chr1	175106262	T	C	MMG00206382	Adamts4	175108145	175117645	1	M-H CONS	V$MYCMAX_B	MAX
rs3656951	mCV23616706	chr1	175106262	T	C	MMG00206382	Adamts4	175108145	175117645	1	M-H CONS	V$NMYC_01	NMYC
rs31109695	mCV22920729	chr1	76206139	C	G	MMG00206406	4932415L06Rik	76009785	76201780	-1
rs32724587	mCV22920728	chr1	76206509	A	G	MMG00206406	4932415L06Rik	76009785	76201780	-1
rs30323903	mCV24321135	chr1	68379605	C	T	MMG00206440	C430010P07Rik	68297197	68379159	-1	M-H CONS	V$WHN_B	WHN
rs32414748	mCV24321406	chr1	68381047	C	T	MMG00206440	C430010P07Rik	68297197	68379159	-1		V$CDC5_01	CDC5
rs32414748	mCV24321406	chr1	68381047	C	T	MMG00206440	C430010P07Rik	68297197	68379159	-1		V$CDX2_Q5	CDX2
rs30327212	mCV24321441	chr1	68383046	A	G	MMG00206440	C430010P07Rik	68297197	68379159	-1		V$EVI1_04	EVI1
rs31350653	mCV24932080	chr1	154993434	C	T	MMG00206452	Niban	154995663	155145753	1
rs32512896	mCV24932070	chr1	154993480	G	A	MMG00206452	Niban	154995663	155145753	1		V$HNF3ALPHA_Q6	HNF3A
rs32512896	mCV24932070	chr1	154993480	G	A	MMG00206452	Niban	154995663	155145753	1		V$HNF4_01	HNF4A
rs30742604	mCV24932069	chr1	154993641	A	G	MMG00206452	Niban	154995663	155145753	1
rs30473514	mCV24932056	chr1	154994598	C	G	MMG00206452	Niban	154995663	155145753	1
rs32031590	mCV24932045	chr1	154994624	G	A	MMG00206452	Niban	154995663	155145753	1		V$CMYB_01	CMYB
rs31286332	mCV24932044	chr1	154995052	A	G	MMG00206452	Niban	154995663	155145753	1
rs31362606	mCV24932034	chr1	154995118	G	C	MMG00206452	Niban	154995663	155145753	1
rs32422475	mCV24932033	chr1	154995579	A	T	MMG00206452	Niban	154995663	155145753	1		V$BACH2_01	BACH2
rs31477871	mCV24932032	chr1	154995636	C	G	MMG00206452	Niban	154995663	155145753	1		V$CETS1P54_01	ETS1
rs31312880	mCV24321123	chr1	68378928	G	A	MMG00206567	6820402A03Rik	68371594	68374247	-1	M-H CONS	V$EVI1_04	EVI1
rs29377114	mCV23279429	chr10	95868552	C	T	MMG00248599	Hal	95870847	95898822	1
rs29382721	mCV23279425	chr10	95868591	T	C	MMG00248599	Hal	95870847	95898822	1
rs29370653	mCV23279424	chr10	95868643	A	G	MMG00248599	Hal	95870847	95898822	1
rs29336436	mCV23279423	chr10	95868824	T	C	MMG00248599	Hal	95870847	95898822	1
rs29336622	mCV23279419	chr10	95868839	T	C	MMG00248599	Hal	95870847	95898822	1
rs29342178	mCV23621235	chr10	92940205	C	T	MMG00248665	C030032C09Rik	92943838	93336653	1
rs29360288	mCV23621236	chr10	92940594	T	C	MMG00248665	C030032C09Rik	92943838	93336653	1
rs29337054	mCV23621243	chr10	92940749	G	T	MMG00248665	C030032C09Rik	92943838	93336653	1
rs29327591	mCV23621244	chr10	92940785	A	G	MMG00248665	C030032C09Rik	92943838	93336653	1
rs29341054	mCV23621256	chr10	92942223	A	G	MMG00248665	C030032C09Rik	92943838	93336653	1
rs29359885	mCV23643742	chr10	96530510	C	A	MMG00248733	Nr2c1	96535493	96584221	1
rs29366470	mCV24977280	chr10	96016008	C	G	MMG00248979	Ntn4	96020213	96125085	1
rs29332941	mCV24977509	chr10	96017575	A	G	MMG00248979	Ntn4	96020213	96125085	1
rs29366891	mCV24977510	chr10	96017718	A	G	MMG00248979	Ntn4	96020213	96125085	1
rs29379741	mCV24977511	chr10	96017757	A	G	MMG00248979	Ntn4	96020213	96125085	1
rs29368930	mCV24977534	chr10	96018288	T	G	MMG00248979	Ntn4	96020213	96125085	1
rs29360935	mCV24977545	chr10	96018337	C	A	MMG00248979	Ntn4	96020213	96125085	1
rs29361658	mCV24977721	chr10	96018510	C	T	MMG00248979	Ntn4	96020213	96125085	1
rs3673483	mCV24977732	chr10	96018795	C	A	MMG00248979	Ntn4	96020213	96125085	1
rs3673551	mCV24977733	chr10	96018842	G	T	MMG00248979	Ntn4	96020213	96125085	1
rs29361649	mCV23119610	chr10	18967619	A	G	MMG00249003	1700009P13Rik	18949273	18967323	-1
rs29322316	mCV23119611	chr10	18967630	A	G	MMG00249003	1700009P13Rik	18949273	18967323	-1
rs29347927	mCV23119621	chr10	18967737	G	A	MMG00249003	1700009P13Rik	18949273	18967323	-1
rs29378845	mCV23119732	chr10	18969192	G	A	MMG00249003	1700009P13Rik	18949273	18967323	-1
rs3713544	mCV24976170	chr10	95830616	C	A	MMG00249086	Lta4h	95835509	95866912	1
rs3713672	mCV24976171	chr10	95830674	T	C	MMG00249086	Lta4h	95835509	95866912	1
rs29362424	mCV24976184	chr10	95832052	G	A	MMG00249086	Lta4h	95835509	95866912	1
rs29330384	mCV24976193	chr10	95832065	C	G	MMG00249086	Lta4h	95835509	95866912	1
rs29320513	mCV24976217	chr10	95832724	A	G	MMG00249086	Lta4h	95835509	95866912	1
rs29369985	mCV24976218	chr10	95832858	C	T	MMG00249086	Lta4h	95835509	95866912	1
rs29345607	mCV24976219	chr10	95832874	A	G	MMG00249086	Lta4h	95835509	95866912	1
rs29367031	mCV23309790	chr10	19276320	C	T	MMG00249119	Hebp2	19270184	19276137	-1
rs29357205	mCV23309780	chr10	19276395	C	G	MMG00249119	Hebp2	19270184	19276137	-1
rs29349940	mCV25358200	chr10	19577366	T	G	MMG00249124	Perp	19578247	19590909	1
rs29355807	mCV23696374	chr10	7363830	T	C	MMG00249439	Pcmt1	7329608	7361864	-1
rs29351233	mCV23696373	chr10	7363838	G	A	MMG00249439	Pcmt1	7329608	7361864	-1
rs29324911	mCV23696372	chr10	7363933	C	T	MMG00249439	Pcmt1	7329608	7361864	-1
rs8252881		chr10	7364375	G	A	MMG00249439	Pcmt1	7329608	7361864	-1		V$OCT1_Q6	POU2F1
rs8252881	mCV23696364	chr10	7364375	C	T	MMG00249439	Pcmt1	7329608	7361864	-1		V$OCT1_Q6	POU2F1
rs29321290	mCV23696363	chr10	7364504	C	G	MMG00249439	Pcmt1	7329608	7361864	-1
rs29326656	mCV23696057	chr10	7366816	C	T	MMG00249439	Pcmt1	7329608	7361864	-1
rs29321769	mCV22670905	chr10	87155703	C	T	MMG00249485	Rfx4	87159996	87194350	1
rs29345469	mCV22670912	chr10	87155763	C	A	MMG00249485	Rfx4	87159996	87194350	1
rs29338378	mCV22670923	chr10	87156316	C	T	MMG00249485	Rfx4	87159996	87194350	1
rs29370320	mCV25207666	chr10	7449769	T	C	MMG00249689	Katna1	7453478	7473077	1
rs29348109	mCV24418247	chr10	7452632	G	T	MMG00249689	Katna1	7453478	7473077	1
rs29381416	mCV24418236	chr10	7452854	C	T	MMG00249689	Katna1	7453478	7473077	1
rs29346512	mCV24418235	chr10	7452887	C	T	MMG00249689	Katna1	7453478	7473077	1
rs29332482	mCV24418234	chr10	7453214	T	G	MMG00249689	Katna1	7453478	7473077	1
rs29355807	mCV23696374	chr10	7363830	T	C	MMG00249715	2610529I12Rik	7366130	7377494	1
rs29351233	mCV23696373	chr10	7363838	G	A	MMG00249715	2610529I12Rik	7366130	7377494	1
rs29324911	mCV23696372	chr10	7363933	C	T	MMG00249715	2610529I12Rik	7366130	7377494	1
rs8252881		chr10	7364375	G	A	MMG00249715	2610529I12Rik	7366130	7377494	1		V$OCT1_Q6	POU2F1
rs8252881	mCV23696364	chr10	7364375	C	T	MMG00249715	2610529I12Rik	7366130	7377494	1		V$OCT1_Q6	POU2F1
rs29321290	mCV23696363	chr10	7364504	C	G	MMG00249715	2610529I12Rik	7366130	7377494	1
rs29316068	mCV25158685	chr10	85050593	C	G	MMG00249745	Nfyb	85033046	85047252	-1
rs29363943	mCV25158695	chr10	85050596	C	G	MMG00249745	Nfyb	85033046	85047252	-1
rs29339886	mCV22528486	chr10	69930175	G	T	MMG00249778	Plekhk1	69931096	69932209	1
rs29316684	mCV22528485	chr10	69930176	G	T	MMG00249778	Plekhk1	69931096	69932209	1
rs29363470	mCV22528213	chr10	69930258	C	T	MMG00249778	Plekhk1	69931096	69932209	1
rs29370646	mCV22528212	chr10	69930400	T	C	MMG00249778	Plekhk1	69931096	69932209	1
rs29354815	mCV22528211	chr10	69930460	T	C	MMG00249778	Plekhk1	69931096	69932209	1
rs29334252	mCV24753993	chr10	126308090	A	G	MMG00249783	AI851790	126309334	126833664	1	M-H CONS
rs29320253	mCV23852042	chr10	85008059	G	A	MMG00250041	1700129L13Rik	85011371	85022496	1
rs29352361	mCV23119834	chr10	96414024	T	C	MMG00250203	Fgd6	96415208	96521211	1
rs29331771	mCV23119833	chr10	96414125	G	A	MMG00250203	Fgd6	96415208	96521211	1
rs29378364	mCV23119832	chr10	96414160	T	G	MMG00250203	Fgd6	96415208	96521211	1
rs29341247	mCV23119824	chr10	96414384	C	T	MMG00250203	Fgd6	96415208	96521211	1
rs29380550	mCV23125058	chr10	20680012	T	G	MMG00250263	Map3k5	20684987	20896610	1
rs29373825	mCV23279394	chr10	95918920	C	T	MMG00250291	4933417K05Rik	95922712	95966356	1
rs29358574	mCV23279393	chr10	95919190	T	C	MMG00250291	4933417K05Rik	95922712	95966356	1
rs29316454	mCV23279389	chr10	95919282	C	T	MMG00250291	4933417K05Rik	95922712	95966356	1
rs29342520	mCV23279123	chr10	95919863	A	G	MMG00250291	4933417K05Rik	95922712	95966356	1
rs29319538	mCV23279122	chr10	95920037	A	T	MMG00250291	4933417K05Rik	95922712	95966356	1
rs29320815	mCV23279117	chr10	95920339	T	C	MMG00250291	4933417K05Rik	95922712	95966356	1
rs29347707	mCV23279115	chr10	95920564	A	C	MMG00250291	4933417K05Rik	95922712	95966356	1
mCV23279111	mCV23279111	chr10	95920689	C	T	MMG00250291	4933417K05Rik	95922712	95966356	1
rs29345884	mCV24981807	chr10	96584026	T	C	MMG00250523	2410011G03Rik	96587879	96609876	1
rs29321647	mCV24981819	chr10	96584604	T	G	MMG00250523	2410011G03Rik	96587879	96609876	1
rs29341035	mCV24981820	chr10	96585046	G	A	MMG00250523	2410011G03Rik	96587879	96609876	1
rs29345893	mCV24981821	chr10	96585103	T	A	MMG00250523	2410011G03Rik	96587879	96609876	1
rs29371603	mCV25383236	chr10	5414141	A	T	MMG00250611		5217935	5411539	-1
rs29350147	mCV25383235	chr10	5414142	T	G	MMG00250611		5217935	5411539	-1
rs29313472	mCV25383229	chr10	5414508	T	A	MMG00250611		5217935	5411539	-1
rs29325714	mCV25383224	chr10	5414769	A	G	MMG00250611		5217935	5411539	-1
rs29364339	mCV25383218	chr10	5415604	C	T	MMG00250611		5217935	5411539	-1
rs29350332	mCV24172965	chr10	95094319	C	G	MMG00250655	Nedd1	95055474	95093088	-1
rs29325889	mCV24172970	chr10	95094630	C	A	MMG00250655	Nedd1	95055474	95093088	-1
rs29333292	mCV27567978	chr10	7092726	A	T	MMG00250659	Magi1	6995016	7091387	-1
rs29335729	mCV27567977	chr10	7092771	G	A	MMG00250659	Magi1	6995016	7091387	-1
rs29346366	mCV27567967	chr10	7092926	G	A	MMG00250659	Magi1	6995016	7091387	-1
rs29371412	mCV27567941	chr10	7093239	G	A	MMG00250659	Magi1	6995016	7091387	-1
rs3700230	mCV27567853	chr10	7095096	T	C	MMG00250659	Magi1	6995016	7091387	-1
rs3700868	mCV27567840	chr10	7095241	T	C	MMG00250659	Magi1	6995016	7091387	-1
rs29374456	mCV25376441	chr10	7499106	C	T	MMG00250665	Ppil4	7502850	7533071	1
rs29379964	mCV25376440	chr10	7499214	T	C	MMG00250665	Ppil4	7502850	7533071	1
rs29360969	mCV25376415	chr10	7501632	C	T	MMG00250665	Ppil4	7502850	7533071	1
rs29346246	mCV25376414	chr10	7501644	C	T	MMG00250665	Ppil4	7502850	7533071	1
rs13465961	mCV25376413	chr10	7501764	A	G	MMG00250665	Ppil4	7502850	7533071	1
rs29332409	mCV25376406	chr10	7501987	A	G	MMG00250665	Ppil4	7502850	7533071	1
rs29341283	mCV25376405	chr10	7502378	C	T	MMG00250665	Ppil4	7502850	7533071	1
rs29340831	mCV25376396	chr10	7502825	T	C	MMG00250665	Ppil4	7502850	7533071	1
rs29369778	mCV27590244	chr10	85148808	C	T	MMG00250686	Txnrd1	85150401	85188934	1
rs29339642	mCV22636702	chr10	92425579	A	C	MMG00250695		92426355	92434705	1
rs29377868	mCV22636701	chr10	92425879	C	T	MMG00250695		92426355	92434705	1
rs29361321	mCV24976440	chr10	95925215	T	C	MMG00250713	1300019J08Rik	95905417	95922101	-1
rs29369357	mCV24976451	chr10	95925278	T	C	MMG00250713	1300019J08Rik	95905417	95922101	-1
rs29348837	mCV24976462	chr10	95925326	G	A	MMG00250713	1300019J08Rik	95905417	95922101	-1
rs29343690	mCV24976463	chr10	95925419	G	C	MMG00250713	1300019J08Rik	95905417	95922101	-1
rs29322762	mCV24976464	chr10	95925459	G	C	MMG00250713	1300019J08Rik	95905417	95922101	-1
rs29370953	mCV23833139	chr10	19252432	A	G	MMG00250772	D10Bwg0940e	19256953	19263950	1
rs29360777	mCV23833127	chr10	19254929	G	C	MMG00250772	D10Bwg0940e	19256953	19263950	1	M-H CONS
rs29353508	mCV25355843	chr10	20900270	A	C	MMG00250777	Mtap7	20904204	21036996	1
rs29363851	mCV25355827	chr10	20902111	A	G	MMG00250777	Mtap7	20904204	21036996	1
rs29372710	mCV25355826	chr10	20903038	A	G	MMG00250777	Mtap7	20904204	21036996	1
rs29312371	mCV24974410	chr10	95464095	A	G	MMG00251132	4930485B16Rik	95424349	95461542	-1
rs29321514	mCV25048805	chr10	95322144	A	G	MMG00251313		95295145	95319330	-1
rs29314428	mCV25048806	chr10	95322175	C	T	MMG00251313		95295145	95319330	-1
rs29371751	mCV25048817	chr10	95322362	A	T	MMG00251313		95295145	95319330	-1	M-H CONS
rs29372806	mCV25048829	chr10	95323049	G	T	MMG00251313		95295145	95319330	-1
rs29325879	mCV25360834	chr10	18657691	T	A	MMG00251430		18636746	18654048	-1
rs29375188	mCV25360833	chr10	18657745	G	A	MMG00251430		18636746	18654048	-1
rs29327217	mCV25360816	chr10	18658725	G	C	MMG00251430		18636746	18654048	-1
rs29338808	mCV27596758	chr10	84167281	A	G	MMG00251439		84170552	84440833	1
rs29376253	mCV23529499	chr10	30098031	C	T	MMG00251440	9330159F19Rik	30102281	30119013	1
rs29349795	mCV23529509	chr10	30098108	C	T	MMG00251440	9330159F19Rik	30102281	30119013	1
rs29382492	mCV23529510	chr10	30098145	A	G	MMG00251440	9330159F19Rik	30102281	30119013	1
rs29353752	mCV23529511	chr10	30098159	T	C	MMG00251440	9330159F19Rik	30102281	30119013	1
rs29344877	mCV23529522	chr10	30098689	T	C	MMG00251440	9330159F19Rik	30102281	30119013	1
rs3694341	mCV23529534	chr10	30099925	C	A	MMG00251440	9330159F19Rik	30102281	30119013	1
rs3694848	mCV23529544	chr10	30099954	A	G	MMG00251440	9330159F19Rik	30102281	30119013	1
rs29364454	mCV23529545	chr10	30100132	A	G	MMG00251440	9330159F19Rik	30102281	30119013	1
rs29342453	mCV23529546	chr10	30100243	A	G	MMG00251440	9330159F19Rik	30102281	30119013	1
rs29380827	mCV23529557	chr10	30100377	T	C	MMG00251440	9330159F19Rik	30102281	30119013	1
rs29370877	mCV23601098	chr10	84639541	C	G	MMG00251690		84640593	84665686	1
rs29337700	mCV23395999	chr10	84695314	C	T	MMG00251780		84693060	84694773	-1
rs29316358	mCV23395995	chr10	84695438	A	G	MMG00251780		84693060	84694773	-1
rs27021091	mCV22893725	chr11	101701321	A	G	MMG00261909	D11Ertd736e	101705411	101719480	1
rs3669816	mCV22893714	chr11	101704460	T	C	MMG00261909	D11Ertd736e	101705411	101719480	1
rs27002353	mCV24181292	chr11	115997577	A	G	MMG00261988	5730409F23Rik	115976461	115995963	-1
rs27002348	mCV23236742	chr11	115999529	A	G	MMG00261988	5730409F23Rik	115976461	115995963	-1
rs29395348	mCV24760595	chr11	109089684	G	A	MMG00262013	X83328	109089839	109116235	1
rs26957954	mCV23976706	chr11	62700899	G	A	MMG00262021	Pmp22	62702779	62730813	1
rs29424554	mCV23976709	chr11	62700975	G	A	MMG00262021	Pmp22	62702779	62730813	1
rs29393747	mCV23976710	chr11	62701264	A	G	MMG00262021	Pmp22	62702779	62730813	1
rs29446496	mCV23976711	chr11	62701692	A	T	MMG00262021	Pmp22	62702779	62730813	1	M-H CONS
rs29400693	mCV25401269	chr11	89611330	A	G	MMG00262075	1810057C19Rik	89614000	89620157	1
rs27067490	mCV25401270	chr11	89611415	C	G	MMG00262075	1810057C19Rik	89614000	89620157	1
rs27067489	mCV25401280	chr11	89611506	T	C	MMG00262075	1810057C19Rik	89614000	89620157	1
rs27067488	mCV25401281	chr11	89611578	C	T	MMG00262075	1810057C19Rik	89614000	89620157	1
rs27067485	mCV25401282	chr11	89611712	G	A	MMG00262075	1810057C19Rik	89614000	89620157	1
rs27067484	mCV25401292	chr11	89611760	T	C	MMG00262075	1810057C19Rik	89614000	89620157	1
rs29404443	mCV25401293	chr11	89611863	C	T	MMG00262075	1810057C19Rik	89614000	89620157	1
rs27067483	mCV25401294	chr11	89611906	A	C	MMG00262075	1810057C19Rik	89614000	89620157	1
rs29408744	mCV22728377	chr11	75200951	T	C	MMG00262097		75202254	75218977	1
rs26941018	mCV23332565	chr11	62448896	T	A	MMG00262111	1810036I24Rik	62450757	62466451	1
rs29417652	mCV23332575	chr11	62448962	A	G	MMG00262111	1810036I24Rik	62450757	62466451	1
rs26941017	mCV23332576	chr11	62449005	T	C	MMG00262111	1810036I24Rik	62450757	62466451	1
rs29482839	mCV23759623	chr11	100819534	G	A	MMG00262112	Tubg2	100819776	100825649	1
rs29400675	mCV24692731	chr11	88647435	A	G	MMG00262177	Dgke	88624384	88644037	-1
rs29479140	mCV24692732	chr11	88647441	G	A	MMG00262177	Dgke	88624384	88644037	-1
rs29389459	mCV24692754	chr11	88647742	A	T	MMG00262177	Dgke	88624384	88644037	-1
rs29395696	mCV24692755	chr11	88647744	A	C	MMG00262177	Dgke	88624384	88644037	-1
rs29422878	mCV24692765	chr11	88648017	G	C	MMG00262177	Dgke	88624384	88644037	-1
rs29393832	mCV24692766	chr11	88648042	C	A	MMG00262177	Dgke	88624384	88644037	-1
rs29459959	mCV22657248	chr11	67365748	A	G	MMG00262400	1110001P11Rik	67369555	67387272	1
rs28217050	mCV22656977	chr11	67367440	A	G	MMG00262400	1110001P11Rik	67369555	67387272	1
rs28217047	mCV22656976	chr11	67368018	T	C	MMG00262400	1110001P11Rik	67369555	67387272	1
rs28217044	mCV22656964	chr11	67369277	A	C	MMG00262400	1110001P11Rik	67369555	67387272	1
rs27056890	mCV27578484	chr11	97668215	T	G	MMG00262435	4632423N09Rik	97666170	97667781	-1
rs27056889	mCV27578486	chr11	97668255	A	G	MMG00262435	4632423N09Rik	97666170	97667781	-1
rs27056883	mCV27578511	chr11	97669000	G	C	MMG00262435	4632423N09Rik	97666170	97667781	-1
rs27056881	mCV27578530	chr11	97669339	C	T	MMG00262435	4632423N09Rik	97666170	97667781	-1
rs27056879	mCV27578536	chr11	97669399	G	T	MMG00262435	4632423N09Rik	97666170	97667781	-1
rs27056878	mCV27578559	chr11	97670034	T	G	MMG00262435	4632423N09Rik	97666170	97667781	-1
rs27056874	mCV27578566	chr11	97670343	T	C	MMG00262435	4632423N09Rik	97666170	97667781	-1
rs29416348	mCV22787208	chr11	104848276	G	T	MMG00262443	1700052K11Rik	104843687	104845296	-1
rs6237351	mCV22779969	chr11	68972227	G	A	MMG00262491	2600017H02Rik	68967786	68969501	-1	M-H CONS
rs6237393	mCV22779970	chr11	68972247	C	T	MMG00262491	2600017H02Rik	68967786	68969501	-1	M-H CONS
rs6239551	mCV22779980	chr11	68972692	A	C	MMG00262491	2600017H02Rik	68967786	68969501	-1	M-H CONS
rs29435261	mCV24373924	chr11	26492581	A	T	MMG00262510	Vrk2	26369763	26491968	-1
rs29434151	mCV24373931	chr11	26492604	A	T	MMG00262510	Vrk2	26369763	26491968	-1
rs29406099	mCV24373932	chr11	26492675	T	C	MMG00262510	Vrk2	26369763	26491968	-1
rs29458648	mCV22581764	chr11	102546588	C	A	MMG00262528	4933439F11Rik	102549032	102550594	1	M-H CONS
rs29477380	mCV22581788	chr11	102547676	G	A	MMG00262528	4933439F11Rik	102549032	102550594	1
rs29405077	mCV24672923	chr11	86102368	T	C	MMG00262545	Tubd1	86105630	86127572	1
rs27009081	mCV25188226	chr11	101821082	C	A	MMG00262594	2610511E22Rik	101816412	101820224	-1
rs27009080	mCV25188233	chr11	101821116	G	A	MMG00262594	2610511E22Rik	101816412	101820224	-1
rs27009076	mCV23671827	chr11	101822998	A	C	MMG00262594	2610511E22Rik	101816412	101820224	-1
rs27009075	mCV23671834	chr11	101823284	T	C	MMG00262594	2610511E22Rik	101816412	101820224	-1
rs29473241	mCV24533459	chr11	29145713	A	G	MMG00262601	4931428D14Rik	29119895	29145629	-1
rs26822188	mCV25286268	chr11	29149199	T	C	MMG00262601	4931428D14Rik	29119895	29145629	-1
rs29461263	mCV24105755	chr11	70607027	A	G	MMG00262666	6330403K07Rik	70603217	70604722	-1
rs29473709	mCV24105766	chr11	70607051	C	T	MMG00262666	6330403K07Rik	70603217	70604722	-1
rs29389766	mCV24106086	chr11	70609505	A	G	MMG00262666	6330403K07Rik	70603217	70604722	-1
rs3148057	mCV24106087	chr11	70609540	T	C	MMG00262666	6330403K07Rik	70603217	70604722	-1
rs29436187	mCV25061875	chr11	75774494	G	T	MMG00262922	2310047D13Rik	75773525	75773874	-1
rs29428541	mCV25061883	chr11	75775181	G	A	MMG00262922	2310047D13Rik	75773525	75773874	-1
rs29451273	mCV25061884	chr11	75775381	G	A	MMG00262922	2310047D13Rik	75773525	75773874	-1
rs3700578	mCV25061893	chr11	75776842	T	C	MMG00262922	2310047D13Rik	75773525	75773874	-1
rs3701136	mCV25061894	chr11	75776933	T	C	MMG00262922	2310047D13Rik	75773525	75773874	-1
rs29421963	mCV25062077	chr11	75777785	T	C	MMG00262922	2310047D13Rik	75773525	75773874	-1
rs29423425	mCV25062084	chr11	75778698	G	A	MMG00262922	2310047D13Rik	75773525	75773874	-1
rs29396179	mCV24850871	chr11	101325251	A	G	MMG00262934	1110036H21Rik	101329424	101331692	1
rs29480847	mCV24851150	chr11	101328045	C	G	MMG00262934	1110036H21Rik	101329424	101331692	1
rs24886999	mCV27594234	chr11	85895340	C	T	MMG00263007	Thrap1	85830782	85892405	-1
rs29413286	mCV25372590	chr11	57603017	C	T	MMG00263012	3110040D16Rik	57607395	57659952	1
rs29453008	mCV25372588	chr11	57603336	T	C	MMG00263012	3110040D16Rik	57607395	57659952	1
rs29425477	mCV25372572	chr11	57604842	G	T	MMG00263012	3110040D16Rik	57607395	57659952	1
rs29438160	mCV22881112	chr11	102562621	C	G	MMG00263096	Gfap	102552540	102560943	-1
rs27037326	mCV22881297	chr11	102563226	A	G	MMG00263096	Gfap	102552540	102560943	-1
rs27037315	mCV22881310	chr11	102564728	G	A	MMG00263096	Gfap	102552540	102560943	-1
rs3726255	mCV22881311	chr11	102565245	C	T	MMG00263096	Gfap	102552540	102560943	-1
rs3726267	mCV22881321	chr11	102565250	G	A	MMG00263096	Gfap	102552540	102560943	-1
rs29456085	mCV22909909	chr11	58802090	A	G	MMG00263118	2310033P09Rik	58806285	58808649	1
rs29433862	mCV22909944	chr11	58803928	T	G	MMG00263118	2310033P09Rik	58806285	58808649	1
rs26955505	mCV22909955	chr11	58804662	G	A	MMG00263118	2310033P09Rik	58806285	58808649	1
rs26955503	mCV22909956	chr11	58804753	G	A	MMG00263118	2310033P09Rik	58806285	58808649	1
rs3148127	mCV24103326	chr11	70556567	C	A	MMG00263542	C1qbp	70549122	70554232	-1
rs26908730	mCV24103337	chr11	70557706	G	A	MMG00263542	C1qbp	70549122	70554232	-1
rs29404753	mCV27578618	chr11	97844261	G	A	MMG00263551		97847099	97862106	1
rs33849262	mCV27578622	chr11	97844306	G	A	MMG00263551		97847099	97862106	1
rs27086277	mCV27578623	chr11	97844331	T	C	MMG00263551		97847099	97862106	1	M-H CONS
rs27086271	mCV27578624	chr11	97846287	T	C	MMG00263551		97847099	97862106	1
rs27086270	mCV27578628	chr11	97846402	G	C	MMG00263551		97847099	97862106	1
rs29456171	mCV24148083	chr11	68498476	A	G	MMG00263555	Odf4	68493103	68498316	-1
rs29439216	mCV24148353	chr11	68498581	A	G	MMG00263555	Odf4	68493103	68498316	-1
rs29383861	mCV24149119	chr11	68502078	G	C	MMG00263555	Odf4	68493103	68498316	-1
rs29415415	mCV24149120	chr11	68502241	G	A	MMG00263555	Odf4	68493103	68498316	-1
rs29399726	mCV24149121	chr11	68502297	A	G	MMG00263555	Odf4	68493103	68498316	-1
rs29393281	mCV24149391	chr11	68502324	A	G	MMG00263555	Odf4	68493103	68498316	-1
rs29393264	mCV23347551	chr11	68503146	A	G	MMG00263555	Odf4	68493103	68498316	-1
rs29420238	mCV23347552	chr11	68503161	G	A	MMG00263555	Odf4	68493103	68498316	-1
rs29474892	mCV23347553	chr11	68503185	G	T	MMG00263555	Odf4	68493103	68498316	-1
rs29469651	mCV22536735	chr11	67264672	G	A	MMG00263584	Rcvrn	67266593	67274600	1
rs29440298	mCV24692905	chr11	88652727	T	C	MMG00264036		88657297	88676715	1
rs27080219	mCV24692915	chr11	88652840	T	C	MMG00264036		88657297	88676715	1
rs29398676	mCV24692916	chr11	88652846	C	T	MMG00264036		88657297	88676715	1
rs29463959	mCV24692927	chr11	88652954	C	A	MMG00264036		88657297	88676715	1
rs27080215	mCV24693124	chr11	88653307	C	A	MMG00264036		88657297	88676715	1
rs6216296	mCV24693125	chr11	88653567	T	C	MMG00264036		88657297	88676715	1
rs27080207	mCV24693136	chr11	88656221	A	G	MMG00264036		88657297	88676715	1
rs27080206	mCV24693143	chr11	88656310	A	G	MMG00264036		88657297	88676715	1
rs27080205	mCV24693144	chr11	88656743	T	C	MMG00264036		88657297	88676715	1
rs29421826	mCV22652000	chr11	119650304	A	G	MMG00264074	1810043H04Rik	119651844	119653613	1
rs29404738	mCV22652001	chr11	119650807	T	C	MMG00264074	1810043H04Rik	119651844	119653613	1
rs29485717	mCV24692159	chr11	88550893	C	T	MMG00264887		88548410	88550565	-1
rs29385399	mCV24692160	chr11	88550897	A	C	MMG00264887		88548410	88550565	-1
rs29472400	mCV24692343	chr11	88550933	G	T	MMG00264887		88548410	88550565	-1
rs26891863	mCV24105064	chr11	70591744	T	C	MMG00265916	BC005682	70578712	70590530	-1
rs29476940	mCV24105347	chr11	70594385	T	C	MMG00265916	BC005682	70578712	70590530	-1
rs29438927	mCV24105357	chr11	70594449	A	T	MMG00265916	BC005682	70578712	70590530	-1
rs29464444	mCV24105358	chr11	70594664	T	G	MMG00265916	BC005682	70578712	70590530	-1
rs29455612	mCV24105359	chr11	70594697	A	G	MMG00265916	BC005682	70578712	70590530	-1
rs29423478	mCV24105369	chr11	70594716	A	G	MMG00265916	BC005682	70578712	70590530	-1
mCV22651982	mCV22651982	chr11	119641767	C	T	MMG00265938	Azi1	119617345	119639728	-1
rs29387615	mCV23202827	chr11	57794789	C	G	MMG00265998	AI481100	57797554	57820691	1
rs29480559	mCV24089765	chr11	70270632	T	C	MMG00266214	Kif1c	70274067	70300146	1
rs29454741	mCV24089773	chr11	70271097	G	A	MMG00266214	Kif1c	70274067	70300146	1
rs29429285	mCV23109957	chr11	103361611	T	A	MMG00266338	Gosr2	103340726	103361557	-1
rs27021612	mCV23109956	chr11	103361660	C	T	MMG00266338	Gosr2	103340726	103361557	-1
rs27021611	mCV23109955	chr11	103361682	G	T	MMG00266338	Gosr2	103340726	103361557	-1
rs27021607	mCV23109770	chr11	103362681	T	C	MMG00266338	Gosr2	103340726	103361557	-1
mCV24347232	mCV24347232	chr11	96869135	G	T	MMG00266347	Psa	96790547	96864177	-1
rs29457892	mCV23847500	chr11	57927775	C	T	MMG00266438	BC003251	57928667	57945642	1
rs26991249	mCV23847499	chr11	57927877	C	A	MMG00266438	BC003251	57928667	57945642	1
rs26991248	mCV23847498	chr11	57928012	G	A	MMG00266438	BC003251	57928667	57945642	1
rs26991246	mCV23847228	chr11	57928256	C	T	MMG00266438	BC003251	57928667	57945642	1
rs29432343	mCV23847227	chr11	57928307	G	A	MMG00266438	BC003251	57928667	57945642	1
rs29391046	mCV23847226	chr11	57928443	T	C	MMG00266438	BC003251	57928667	57945642	1
rs26991245	mCV23847215	chr11	57928626	T	C	MMG00266438	BC003251	57928667	57945642	1	M-H CONS
rs29471685	mCV25249695	chr11	101980501	C	G	MMG00266445	Ubtf	101969855	101980337	-1	M-H CONS
rs27100045	mCV24691251	chr11	88436166	T	C	MMG00266689	Akap1	88415324	88435151	-1
rs27100044	mCV24691252	chr11	88436211	T	C	MMG00266689	Akap1	88415324	88435151	-1
rs29468185	mCV24691262	chr11	88436323	T	C	MMG00266689	Akap1	88415324	88435151	-1
rs27100041	mCV24691280	chr11	88439940	C	G	MMG00266689	Akap1	88415324	88435151	-1
rs29418771	mCV25097825	chr11	117334607	C	A	MMG00266707	Tmc6	117318899	117333518	-1
rs28274878	mCV22703757	chr11	117336934	G	A	MMG00266707	Tmc6	117318899	117333518	-1
rs29424269	mCV24930369	chr11	97572614	A	G	MMG00266715	Plxdc1	97506853	97569994	-1
rs29415114	mCV24930358	chr11	97572670	G	A	MMG00266715	Plxdc1	97506853	97569994	-1
rs29416866	mCV24930357	chr11	97572678	G	A	MMG00266715	Plxdc1	97506853	97569994	-1
rs29388680	mCV24930347	chr11	97572837	G	A	MMG00266715	Plxdc1	97506853	97569994	-1
rs29478219	mCV25061633	chr11	75755454	T	C	MMG00266717	3100002B05Rik	75617492	75750896	-1
rs26986925	mCV23210329	chr11	86368481	A	C	MMG00266733	Dhx40	86330126	86368009	-1
rs26986923	mCV23210330	chr11	86368556	G	A	MMG00266733	Dhx40	86330126	86368009	-1
rs26986922	mCV23210334	chr11	86369237	C	T	MMG00266733	Dhx40	86330126	86368009	-1
rs3715306	mCV23210336	chr11	86371313	T	G	MMG00266733	Dhx40	86330126	86368009	-1
rs29421766	mCV24677131	chr11	86244592	C	T	MMG00266760	4930579A11Rik	86144237	86244194	-1
rs29449895	mCV24677132	chr11	86246919	G	A	MMG00266760	4930579A11Rik	86144237	86244194	-1
rs29435996	mCV24677394	chr11	86246925	C	T	MMG00266760	4930579A11Rik	86144237	86244194	-1
rs29447379	mCV24677404	chr11	86248152	A	G	MMG00266760	4930579A11Rik	86144237	86244194	-1
rs29418203	mCV25212990	chr11	109023434	G	C	MMG00266762	Gna13	109026803	109062066	1
rs29442377	mCV25212989	chr11	109023641	C	T	MMG00266762	Gna13	109026803	109062066	1
rs29450447	mCV25212985	chr11	109023753	A	G	MMG00266762	Gna13	109026803	109062066	1
rs29417917	mCV25212979	chr11	109025196	T	C	MMG00266762	Gna13	109026803	109062066	1
rs29441471	mCV25212978	chr11	109025893	A	C	MMG00266762	Gna13	109026803	109062066	1
rs29445787	mCV25212803	chr11	109026024	A	T	MMG00266762	Gna13	109026803	109062066	1
rs29432211	mCV25212800	chr11	109026033	G	T	MMG00266762	Gna13	109026803	109062066	1
rs29486896	mCV25212799	chr11	109026056	C	T	MMG00266762	Gna13	109026803	109062066	1
rs29463997	mCV22893981	chr11	101691223	G	A	MMG00266766	Mpp3	101663527	101690768	-1
rs29436842	mCV22893980	chr11	101691226	G	T	MMG00266766	Mpp3	101663527	101690768	-1
rs29482417	mCV22893799	chr11	101691468	T	C	MMG00266766	Mpp3	101663527	101690768	-1
rs29450854	mCV22893798	chr11	101691574	A	G	MMG00266766	Mpp3	101663527	101690768	-1
rs33850177	mCV22893797	chr11	101691658	C	T	MMG00266766	Mpp3	101663527	101690768	-1
rs29387032	mCV25316701	chr11	74338264	T	G	MMG00266841	2810013M15Rik	74342129	74389958	1
rs29447657	mCV25316702	chr11	74338274	G	T	MMG00266841	2810013M15Rik	74342129	74389958	1
rs29384708	mCV25316703	chr11	74338315	A	G	MMG00266841	2810013M15Rik	74342129	74389958	1
rs29441328	mCV25316888	chr11	74338746	T	A	MMG00266841	2810013M15Rik	74342129	74389958	1
rs29458238	mCV24683011	chr11	87438489	G	A	MMG00266888	Epx	87424373	87435903	-1
rs28262725	mCV24683012	chr11	87438502	C	A	MMG00266888	Epx	87424373	87435903	-1
rs29416655	mCV24683024	chr11	87440489	T	C	MMG00266888	Epx	87424373	87435903	-1
rs28262722	mCV24683025	chr11	87440542	T	G	MMG00266888	Epx	87424373	87435903	-1
rs6192689	mCV24683034	chr11	87440577	C	T	MMG00266888	Epx	87424373	87435903	-1
rs4222051	mCV24310047	chr11	88556366	A	T	MMG00267102	Coil	88557602	88575263	1	M-H CONS
rs4222050	mCV24310057	chr11	88556373	A	G	MMG00267102	Coil	88557602	88575263	1	M-H CONS
rs29398282	mCV25003158	chr11	90225843	G	T	MMG00267130	Stxbp4	90063588	90221736	-1
rs26844056	mCV25366461	chr11	29662908	A	G	MMG00267206	C230094A16Rik	29642492	29662590	-1
rs29419323	mCV25195129	chr11	29664239	A	G	MMG00267206	C230094A16Rik	29642492	29662590	-1	M-H CONS
rs29466369	mCV25195140	chr11	29664522	T	C	MMG00267206	C230094A16Rik	29642492	29662590	-1
rs26844053	mCV25195141	chr11	29664624	T	A	MMG00267206	C230094A16Rik	29642492	29662590	-1	M-H CONS
rs32954455	mCV25195151	chr11	29664701	C	T	MMG00267206	C230094A16Rik	29642492	29662590	-1	M-H CONS
rs29457272	mCV25195152	chr11	29664720	C	T	MMG00267206	C230094A16Rik	29642492	29662590	-1	M-H CONS
rs26844052	mCV25195153	chr11	29664753	A	G	MMG00267206	C230094A16Rik	29642492	29662590	-1	M-H CONS
rs29429645	mCV23200670	chr11	115842785	C	A	MMG00267212	Foxj1	115836324	115840300	-1
rs29447349	mCV23200672	chr11	115842787	C	G	MMG00267212	Foxj1	115836324	115840300	-1
rs29393875	mCV23200940	chr11	115842791	A	T	MMG00267212	Foxj1	115836324	115840300	-1
rs29450900	mCV23200941	chr11	115842792	G	A	MMG00267212	Foxj1	115836324	115840300	-1
rs26871505	mCV25279174	chr11	29420166	A	G	MMG00267237	Mtif2	29424822	29443620	1
rs29474968	mCV25279164	chr11	29420401	G	A	MMG00267237	Mtif2	29424822	29443620	1
rs29388311	mCV25279140	chr11	29422858	T	C	MMG00267237	Mtif2	29424822	29443620	1
rs26871503	mCV25279139	chr11	29422884	A	G	MMG00267237	Mtif2	29424822	29443620	1
rs26871502	mCV25279126	chr11	29423662	C	G	MMG00267237	Mtif2	29424822	29443620	1
rs26871501	mCV25279107	chr11	29423772	A	G	MMG00267237	Mtif2	29424822	29443620	1
rs29430606	mCV25279105	chr11	29424608	T	C	MMG00267237	Mtif2	29424822	29443620	1
rs29403386	mCV23862562	chr11	57365768	A	G	MMG00267243	Galnt10	57367426	57383977	1
rs29445651	mCV23862561	chr11	57365857	T	C	MMG00267243	Galnt10	57367426	57383977	1
rs29396255	mCV23862551	chr11	57366080	A	G	MMG00267243	Galnt10	57367426	57383977	1
rs26995423	mCV23862549	chr11	57366122	C	T	MMG00267243	Galnt10	57367426	57383977	1
rs27005034	mCV23191082	chr11	104210026	T	C	MMG00267414	Myl4	104214526	104251082	1
rs29474378	mCV23191089	chr11	104210425	G	T	MMG00267414	Myl4	104214526	104251082	1
rs29456186	mCV24180988	chr11	115936931	C	G	MMG00267425	1110014K08Rik	115939828	115944158	1
rs29403167	mCV24180991	chr11	115939575	C	T	MMG00267425	1110014K08Rik	115939828	115944158	1	M-H CONS
rs29444126	mCV24180992	chr11	115939644	G	A	MMG00267425	1110014K08Rik	115939828	115944158	1	M-H CONS
rs29404218	mCV24180993	chr11	115939784	A	G	MMG00267425	1110014K08Rik	115939828	115944158	1	M-H CONS
rs29388759	mCV25371426	chr11	58798202	T	C	MMG00267454	Mrpl55	58800434	58803919	1
rs29385375	mCV23999972	chr11	68425439	A	G	MMG00267480	Ndel1	68392715	68424320	-1	M-H CONS
rs29446643	mCV23999973	chr11	68425487	C	A	MMG00267480	Ndel1	68392715	68424320	-1
rs29453519	mCV23999990	chr11	68426772	G	A	MMG00267480	Ndel1	68392715	68424320	-1
rs26950366	mCV22581532	chr11	57765917	A	T	MMG00267507	Mrpl22	57769578	57777482	1
rs26950360	mCV22581545	chr11	57769577	T	A	MMG00267507	Mrpl22	57769578	57777482	1
rs29415577	mCV23106580	chr11	88888663	T	C	MMG00267515	Nog	88884974	88885672	-1	M-H CONS
rs29474210	mCV23106581	chr11	88888695	G	A	MMG00267515	Nog	88884974	88885672	-1	M-H CONS
rs29485776	mCV23106592	chr11	88888792	G	A	MMG00267515	Nog	88884974	88885672	-1
rs29461424	mCV23106593	chr11	88888873	G	A	MMG00267515	Nog	88884974	88885672	-1
rs29400055	mCV23106594	chr11	88888885	A	T	MMG00267515	Nog	88884974	88885672	-1
rs29434816	mCV22921999	chr11	58574556	G	A	MMG00267518	Trim11	58576033	58589374	1
rs29450657	mCV22921992	chr11	58574683	T	A	MMG00267518	Trim11	58576033	58589374	1
rs29422049	mCV22921991	chr11	58574801	T	A	MMG00267518	Trim11	58576033	58589374	1
mCV22921983	mCV22921983	chr11	58574992	T	C	MMG00267518	Trim11	58576033	58589374	1
rs29434729	mCV24798820	chr11	101449574	G	A	MMG00267531	Etv4	101433614	101449126	-1	M-H CONS
rs29483420	mCV24798821	chr11	101450732	T	C	MMG00267531	Etv4	101433614	101449126	-1	M-H CONS
rs28234772	mCV24798831	chr11	101451081	T	C	MMG00267531	Etv4	101433614	101449126	-1
rs29433780	mCV24798832	chr11	101451284	A	C	MMG00267531	Etv4	101433614	101449126	-1
rs29454969	mCV24798843	chr11	101452258	A	G	MMG00267531	Etv4	101433614	101449126	-1
rs29414035	mCV24798844	chr11	101452484	G	T	MMG00267531	Etv4	101433614	101449126	-1
rs29456576	mCV24799106	chr11	101452563	G	A	MMG00267531	Etv4	101433614	101449126	-1
rs29442616	mCV24799116	chr11	101452604	C	T	MMG00267531	Etv4	101433614	101449126	-1
rs29441670	mCV24799117	chr11	101452609	C	A	MMG00267531	Etv4	101433614	101449126	-1
rs28234771	mCV24799118	chr11	101452854	G	C	MMG00267531	Etv4	101433614	101449126	-1
rs29424620	mCV24799119	chr11	101452980	C	T	MMG00267531	Etv4	101433614	101449126	-1
rs29420288	mCV25353813	chr11	115815282	A	G	MMG00267652	Exoc7	115794798	115812288	-1
rs27086375	mCV27577691	chr11	97777058	G	T	MMG00267712	Pparbp	97735771	97776874	-1
rs29468638	mCV24136927	chr11	74300170	T	A	MMG00267713	Pafah1b1	74245221	74295936	-1
rs29416840	mCV22781553	chr11	69025036	C	T	MMG00267742	D330014H01Rik	68992078	69024533	-1	M-H CONS
rs29458562	mCV22781554	chr11	69025155	C	T	MMG00267742	D330014H01Rik	68992078	69024533	-1	M-H CONS
rs29470920	mCV22781738	chr11	69028454	G	A	MMG00267742	D330014H01Rik	68992078	69024533	-1
rs29484734	mCV22781739	chr11	69028774	G	C	MMG00267742	D330014H01Rik	68992078	69024533	-1
rs26950360	mCV22581545	chr11	57769577	T	A	MMG00267775	Gemin5	57719207	57766390	-1
rs26950359	mCV22581556	chr11	57769685	G	A	MMG00267775	Gemin5	57719207	57766390	-1
rs26950357	mCV22581742	chr11	57770554	C	T	MMG00267775	Gemin5	57719207	57766390	-1
rs29458405	mCV24649814	chr11	108346467	C	G	MMG00267805	1700001M19Rik	108346487	108524474	1
rs6402504	mCV22923257	chr11	58542660	A	C	MMG00267812	Hist3h2ba	58546828	58547447	1
rs29425760	mCV22923073	chr11	58543015	C	A	MMG00267812	Hist3h2ba	58546828	58547447	1
rs26971819	mCV22923072	chr11	58543060	A	G	MMG00267812	Hist3h2ba	58546828	58547447	1
rs29475162	mCV22923062	chr11	58543201	C	G	MMG00267812	Hist3h2ba	58546828	58547447	1
rs26921944	mCV24000680	chr11	68469442	C	T	MMG00267841	Rpl26	68472850	68475800	1
rs26921943	mCV24000692	chr11	68470603	G	T	MMG00267841	Rpl26	68472850	68475800	1
rs29476624	mCV22639144	chr11	115745028	A	T	MMG00267889	Evpl	115726370	115743612	-1
rs29401492	mCV22639441	chr11	115747931	C	T	MMG00267889	Evpl	115726370	115743612	-1
rs29385075	mCV22639451	chr11	115747932	A	T	MMG00267889	Evpl	115726370	115743612	-1
rs29415509	mCV24856745	chr11	102469922	C	T	MMG00267910	Gja7	102463444	102468504	-1
rs29448276	mCV24856770	chr11	102471729	G	A	MMG00267910	Gja7	102463444	102468504	-1
rs29409105	mCV23855656	chr11	57701365	A	C	MMG00267929	Cnot8	57702070	57716511	1
rs29430157	mCV23855655	chr11	57701573	A	T	MMG00267929	Cnot8	57702070	57716511	1
rs29414690	mCV23855648	chr11	57701612	G	A	MMG00267929	Cnot8	57702070	57716511	1
rs29429789	mCV23855647	chr11	57701641	A	C	MMG00267929	Cnot8	57702070	57716511	1
rs29393509	mCV23855646	chr11	57701824	C	T	MMG00267929	Cnot8	57702070	57716511	1
rs29385592	mCV23855636	chr11	57701964	T	C	MMG00267929	Cnot8	57702070	57716511	1
rs29462371	mCV23855635	chr11	57701976	T	C	MMG00267929	Cnot8	57702070	57716511	1
rs29387615	mCV23202827	chr11	57794789	C	G	MMG00267937	Igtp	57797473	57805508	1
rs29451123	mCV24698582	chr11	75971582	G	C	MMG00267993	Nxn	75829226	75970407	-1
rs29414282	mCV24698581	chr11	75971707	C	T	MMG00267993	Nxn	75829226	75970407	-1
rs29388068	mCV23805083	chr11	28483017	T	C	MMG00268004	E030025D05Rik	28474748	28482653	-1	M-H CONS
rs29454282	mCV23805082	chr11	28483036	C	A	MMG00268004	E030025D05Rik	28474748	28482653	-1	M-H CONS
rs29389539	mCV23805072	chr11	28483082	G	A	MMG00268004	E030025D05Rik	28474748	28482653	-1	M-H CONS
rs26823307	mCV23805071	chr11	28483161	C	T	MMG00268004	E030025D05Rik	28474748	28482653	-1
rs26823292	mCV22991321	chr11	28485371	C	T	MMG00268004	E030025D05Rik	28474748	28482653	-1
rs30668143	mCV22991320	chr11	28485856	A	T	MMG00268004	E030025D05Rik	28474748	28482653	-1
rs26823290	mCV22991313	chr11	28485963	A	G	MMG00268004	E030025D05Rik	28474748	28482653	-1
rs30916200	mCV22991312	chr11	28485968	T	A	MMG00268004	E030025D05Rik	28474748	28482653	-1
rs30531531	mCV22991311	chr11	28486015	C	T	MMG00268004	E030025D05Rik	28474748	28482653	-1
rs26823288	mCV22991304	chr11	28486116	T	C	MMG00268004	E030025D05Rik	28474748	28482653	-1
rs26823287	mCV22991303	chr11	28486327	T	G	MMG00268004	E030025D05Rik	28474748	28482653	-1
rs26823286	mCV22991302	chr11	28486386	T	G	MMG00268004	E030025D05Rik	28474748	28482653	-1
rs6184958	mCV23208225	chr11	58766397	T	G	MMG00268032	A230051G13Rik	58755350	58761656	-1
rs29406081	mCV23208217	chr11	58766532	T	C	MMG00268032	A230051G13Rik	58755350	58761656	-1
rs29446457	mCV22923269	chr11	58540179	G	A	MMG00268057	2410016F01Rik	58530205	58536833	-1
rs29461738	mCV24648481	chr11	106665435	C	A	MMG00268059	Kpna2	106652500	106663311	-1
rs27024620	mCV24648482	chr11	106665976	T	A	MMG00268059	Kpna2	106652500	106663311	-1
rs29442391	mCV24648492	chr11	106667248	G	T	MMG00268059	Kpna2	106652500	106663311	-1
rs29418884	mCV27577717	chr11	97783565	A	G	MMG00268083	Crk7	97786928	97830317	1
rs29476179	mCV27577724	chr11	97784122	C	T	MMG00268083	Crk7	97786928	97830317	1
rs29484900	mCV27577725	chr11	97786051	T	C	MMG00268083	Crk7	97786928	97830317	1
rs29442476	mCV24884398	chr11	115672542	A	G	MMG00268115	1110033G01Rik	115647901	115671529	-1
rs29386491	mCV24672533	chr11	86043989	A	C	MMG00268159	0610013E23Rik	86045029	86059379	1
rs29409567	mCV24672534	chr11	86044007	A	T	MMG00268159	0610013E23Rik	86045029	86059379	1
rs29421481	mCV24672544	chr11	86044187	C	T	MMG00268159	0610013E23Rik	86045029	86059379	1
rs29413222	mCV24672556	chr11	86044560	T	G	MMG00268159	0610013E23Rik	86045029	86059379	1
rs29442099	mCV24672557	chr11	86044737	C	T	MMG00268159	0610013E23Rik	86045029	86059379	1
rs29474132	mCV23220796	chr11	97608148	C	A	MMG00268194	Cacnb1	97586515	97606039	-1
rs29468600	mCV23220797	chr11	97608361	G	T	MMG00268194	Cacnb1	97586515	97606039	-1
rs29384916	mCV23220798	chr11	97608408	G	C	MMG00268194	Cacnb1	97586515	97606039	-1
rs3667354	mCV23220800	chr11	97609831	C	T	MMG00268194	Cacnb1	97586515	97606039	-1
rs29401081	mCV23220801	chr11	97610844	T	C	MMG00268194	Cacnb1	97586515	97606039	-1
rs29385294	mCV23191101	chr11	104217254	G	A	MMG00268206	Cdc27	104184134	104214341	-1
rs29484726	mCV25224510	chr11	76339392	A	G	MMG00268226	Gosr1	76297869	76334821	-1
rs29457051	mCV22892703	chr11	101756086	C	T	MMG00268295	Mpp2	101720882	101752365	-1
rs27020971	mCV22892693	chr11	101756722	C	T	MMG00268295	Mpp2	101720882	101752365	-1
rs29206588	mCV23895582	chr12	107322802	T	A	MMG00276726	Kns2	107327750	107364237	1
rs29188649	mCV23895572	chr12	107322805	A	C	MMG00276726	Kns2	107327750	107364237	1
rs29193407	mCV23895559	chr12	107324232	T	C	MMG00276726	Kns2	107327750	107364237	1
rs29147794	mCV23895547	chr12	107324685	G	A	MMG00276726	Kns2	107327750	107364237	1
rs29139715	mCV23895546	chr12	107324768	C	G	MMG00276726	Kns2	107327750	107364237	1
rs29132321	mCV23895275	chr12	107324813	G	A	MMG00276726	Kns2	107327750	107364237	1
rs29221416	mCV23895274	chr12	107324869	C	T	MMG00276726	Kns2	107327750	107364237	1
rs29203345	mCV23895273	chr12	107325004	A	G	MMG00276726	Kns2	107327750	107364237	1
rs29161934	mCV23895263	chr12	107325017	T	C	MMG00276726	Kns2	107327750	107364237	1
rs29192555	mCV23895262	chr12	107325054	C	T	MMG00276726	Kns2	107327750	107364237	1
rs29197103	mCV23895261	chr12	107325112	A	G	MMG00276726	Kns2	107327750	107364237	1
rs29193404	mCV23895251	chr12	107325120	T	C	MMG00276726	Kns2	107327750	107364237	1
rs29488967	mCV23895250	chr12	107325611	T	C	MMG00276726	Kns2	107327750	107364237	1
rs6387023	mCV23895249	chr12	107325680	T	G	MMG00276726	Kns2	107327750	107364237	1
rs29155746	mCV23895239	chr12	107325704	G	A	MMG00276726	Kns2	107327750	107364237	1
rs29133720	mCV23895238	chr12	107325732	A	G	MMG00276726	Kns2	107327750	107364237	1
rs29491879	mCV24545165	chr12	19275589	T	C	MMG00276737	2810049G06Rik	19279011	19407563	1
rs29181923	mCV24545139	chr12	19276397	A	G	MMG00276737	2810049G06Rik	19279011	19407563	1
rs29173768	mCV24545138	chr12	19276418	T	A	MMG00276737	2810049G06Rik	19279011	19407563	1
rs29134185	mCV24545128	chr12	19276454	G	C	MMG00276737	2810049G06Rik	19279011	19407563	1
rs29129529	mCV24545114	chr12	19276699	C	T	MMG00276737	2810049G06Rik	19279011	19407563	1
rs29155868	mCV24545103	chr12	19277182	T	C	MMG00276737	2810049G06Rik	19279011	19407563	1
rs29122161	mCV24544830	chr12	19277461	A	G	MMG00276737	2810049G06Rik	19279011	19407563	1
rs29147048	mCV24544771	chr12	19278124	C	T	MMG00276737	2810049G06Rik	19279011	19407563	1
rs29123221	mCV22617497	chr12	83833469	T	C	MMG00276744	Adck1	83834402	83930223	1	M-H CONS
rs29176554	mCV22617509	chr12	83834391	C	T	MMG00276744	Adck1	83834402	83930223	1
rs29153319	mCV24189091	chr12	17988796	C	G	MMG00276847	Odc	17982002	17987989	-1
rs29194280	mCV24189090	chr12	17988911	T	C	MMG00276847	Odc	17982002	17987989	-1
rs29215523	mCV24188806	chr12	17990437	G	A	MMG00276847	Odc	17982002	17987989	-1
rs29139900	mCV24188796	chr12	17990665	C	T	MMG00276847	Odc	17982002	17987989	-1
rs29207117	mCV24188795	chr12	17991151	G	T	MMG00276847	Odc	17982002	17987989	-1
rs29185834	mCV24188794	chr12	17991174	C	G	MMG00276847	Odc	17982002	17987989	-1
rs29130023	mCV24476168	chr12	25013223	A	G	MMG00276872	Sntg2	24820492	25013116	-1
rs29192789	mCV24476167	chr12	25013334	T	G	MMG00276872	Sntg2	24820492	25013116	-1
rs29127187	mCV24476166	chr12	25013363	G	A	MMG00276872	Sntg2	24820492	25013116	-1
rs29204886	mCV24476159	chr12	25013470	T	C	MMG00276872	Sntg2	24820492	25013116	-1
rs29133163	mCV24476157	chr12	25014023	C	T	MMG00276872	Sntg2	24820492	25013116	-1
rs29174890	mCV24476141	chr12	25017536	T	G	MMG00276872	Sntg2	24820492	25013116	-1
rs29157805	mCV24737752	chr12	10562019	T	C	MMG00276890	Nt5c1b	10565431	10593530	1
rs29490987	mCV24737754	chr12	10562157	C	T	MMG00276890	Nt5c1b	10565431	10593530	1
rs29148379	mCV24737765	chr12	10562682	C	T	MMG00276890	Nt5c1b	10565431	10593530	1
rs29488316	mCV24737964	chr12	10563810	C	T	MMG00276890	Nt5c1b	10565431	10593530	1
rs29210798	mCV25259216	chr12	106833708	C	T	MMG00276919	Amn	106837265	106842580	1
rs29149725	mCV25259217	chr12	106834531	A	G	MMG00276919	Amn	106837265	106842580	1
rs29487678	mCV25259218	chr12	106837168	A	G	MMG00276919	Amn	106837265	106842580	1
rs29172296	mCV23344601	chr12	23100414	T	C	MMG00276932	AL024210	23100482	23107447	1
rs29168583	mCV23344600	chr12	23100443	T	C	MMG00276932	AL024210	23100482	23107447	1
rs29134299	mCV23344599	chr12	23100471	G	C	MMG00276932	AL024210	23100482	23107447	1
rs29151293	mCV27577100	chr12	83379714	A	G	MMG00276935	Gstz1	83384530	83401533	1
rs8259749		chr12	83383543	-	A	MMG00276935	Gstz1	83384530	83401533	1
rs29175326	mCV24738729	chr12	10590770	T	A	MMG00277157	Rdh14	10594145	10598924	1
rs29211437	mCV24738767	chr12	10592039	A	G	MMG00277157	Rdh14	10594145	10598924	1
rs29131453	mCV24738777	chr12	10592131	T	C	MMG00277157	Rdh14	10594145	10598924	1
rs33845152	mCV24738802	chr12	10593672	A	T	MMG00277157	Rdh14	10594145	10598924	1
rs29159873	mCV24738803	chr12	10593707	A	G	MMG00277157	Rdh14	10594145	10598924	1
rs29209854	mCV24738813	chr12	10593763	T	A	MMG00277157	Rdh14	10594145	10598924	1
rs29137201	mCV24738814	chr12	10593796	T	C	MMG00277157	Rdh14	10594145	10598924	1
rs29153611	mCV24738989	chr12	10593856	G	A	MMG00277157	Rdh14	10594145	10598924	1
rs29183926	mCV22630192	chr12	23074699	C	T	MMG00277168	Rnaseh1	23074923	23084864	1
rs8259452		chr12	107240048	G	A	MMG00277179	Ckb	107236582	107239489	-1	M-H CONS	V$ELK1_02	ELK1
rs8259452	mCV24935304	chr12	107240048	C	T	MMG00277179	Ckb	107236582	107239489	-1	M-H CONS	V$ELK1_02	ELK1
rs30869377	mCV23029704	chr12	107242472	T	C	MMG00277179	Ckb	107236582	107239489	-1
rs30764202	mCV23029705	chr12	107242627	G	A	MMG00277179	Ckb	107236582	107239489	-1
rs30783254	mCV23029706	chr12	107242774	A	G	MMG00277179	Ckb	107236582	107239489	-1
rs29187610	mCV24286631	chr12	50530923	G	C	MMG00277204	Srp54	50505057	50530216	-1
rs33843658	mCV24286632	chr12	50530938	G	C	MMG00277204	Srp54	50505057	50530216	-1
rs29149687	mCV24294936	chr12	50124224	T	A	MMG00277214	1110002B05Rik	50112776	50123885	-1
rs4229289		chr12	19544495	G	A	MMG00277218	Idb2	19542044	19544311	-1	M-H CONS
rs29197636	mCV22302945	chr12	19545252	G	A	MMG00277218	Idb2	19542044	19544311	-1
rs29127443	mCV22302933	chr12	19545663	A	G	MMG00277218	Idb2	19542044	19544311	-1
rs13481351	mCV22302640	chr12	19548092	G	A	MMG00277218	Idb2	19542044	19544311	-1	M-H CONS
rs29489915	mCV24933566	chr12	107378937	A	T	MMG00277220	Zfyve21	107383783	107397846	1
rs29213908	mCV24933564	chr12	107379027	A	G	MMG00277220	Zfyve21	107383783	107397846	1
rs29490722	mCV24933554	chr12	107379029	C	T	MMG00277220	Zfyve21	107383783	107397846	1
rs29125629	mCV24933553	chr12	107379052	C	A	MMG00277220	Zfyve21	107383783	107397846	1
rs29157246	mCV24933552	chr12	107379172	T	C	MMG00277220	Zfyve21	107383783	107397846	1
rs29170879	mCV24933529	chr12	107380115	A	G	MMG00277220	Zfyve21	107383783	107397846	1
rs33845309	mCV24933516	chr12	107382336	G	C	MMG00277220	Zfyve21	107383783	107397846	1
rs29193198	mCV24933507	chr12	107382339	C	T	MMG00277220	Zfyve21	107383783	107397846	1
rs29172901	mCV24933235	chr12	107382908	T	C	MMG00277220	Zfyve21	107383783	107397846	1
rs29154598	mCV22605670	chr12	25564501	T	C	MMG00277231	Sh3yl1	25565514	25603543	1
rs29159416	mCV22605660	chr12	25564914	T	C	MMG00277231	Sh3yl1	25565514	25603543	1
rs29223384	mCV22630567	chr12	23062464	A	C	MMG00277528	Rps7	23056373	23061200	-1
rs29153977	mCV22630560	chr12	23062571	G	A	MMG00277528	Rps7	23056373	23061200	-1
rs29158704	mCV24545483	chr12	86770947	C	T	MMG00277593	4930534B04Rik	86498844	86768763	-1
rs29154228	mCV24545476	chr12	86772730	C	T	MMG00277593	4930534B04Rik	86498844	86768763	-1
rs29134681	mCV22964924	chr12	52575178	C	T	MMG00277778	Mipol1	52578213	52805004	1
rs29134430	mCV22964923	chr12	52577742	T	C	MMG00277778	Mipol1	52578213	52805004	1
rs29145663	mCV22964922	chr12	52578189	A	G	MMG00277778	Mipol1	52578213	52805004	1
rs29222607	mCV22964916	chr12	52578204	C	T	MMG00277778	Mipol1	52578213	52805004	1
rs29177228	mCV22299871	chr12	66004014	C	T	MMG00277894	Nin	65909926	66003126	-1
rs29214858	mCV22299870	chr12	66004246	A	G	MMG00277894	Nin	65909926	66003126	-1
rs29159319	mCV22299859	chr12	66005045	G	A	MMG00277894	Nin	65909926	66003126	-1
rs29193540	mCV22299858	chr12	66005049	G	C	MMG00277894	Nin	65909926	66003126	-1
rs29488895	mCV22299857	chr12	66005052	C	A	MMG00277894	Nin	65909926	66003126	-1
rs29169600	mCV22299846	chr12	66005293	G	A	MMG00277894	Nin	65909926	66003126	-1
rs29167584	mCV23642406	chr12	78222058	G	A	MMG00277898	Sipa1l1	78226649	78419948	1
rs29151846	mCV23642407	chr12	78222580	A	T	MMG00277898	Sipa1l1	78226649	78419948	1
rs29187981	mCV23642418	chr12	78223017	C	T	MMG00277898	Sipa1l1	78226649	78419948	1
rs29143845	mCV23642420	chr12	78223441	G	A	MMG00277898	Sipa1l1	78226649	78419948	1
rs29163799	mCV23642430	chr12	78223499	T	G	MMG00277898	Sipa1l1	78226649	78419948	1
rs29126636	mCV23642454	chr12	78225084	A	G	MMG00277898	Sipa1l1	78226649	78419948	1
rs33865959	mCV22525582	chr12	112435807	T	A	MMG00277901	5830426I05Rik	112440309	112492608	1
rs30869071	mCV22525583	chr12	112435831	T	C	MMG00277901	5830426I05Rik	112440309	112492608	1
rs30572678	mCV22525595	chr12	112437699	G	A	MMG00277901	5830426I05Rik	112440309	112492608	1
rs30916539	mCV22525596	chr12	112437740	C	G	MMG00277901	5830426I05Rik	112440309	112492608	1
rs30945355	mCV22525605	chr12	112437800	A	T	MMG00277901	5830426I05Rik	112440309	112492608	1
rs30866133	mCV22525606	chr12	112437812	G	A	MMG00277901	5830426I05Rik	112440309	112492608	1
rs29148284	mCV22620184	chr12	24162451	A	G	MMG00277924	Myt1l	24166838	24561321	1
rs29178963	mCV22620183	chr12	24162466	T	C	MMG00277924	Myt1l	24166838	24561321	1
rs29184684	mCV22620182	chr12	24164307	A	T	MMG00277924	Myt1l	24166838	24561321	1
rs29180199	mCV25100288	chr12	39284363	C	G	MMG00277928	C130076O07Rik	39288131	39648183	1	M-H CONS
rs29156311	mCV25100287	chr12	39284472	G	A	MMG00277928	C130076O07Rik	39288131	39648183	1
rs29485391	mCV25100253	chr12	39287752	T	C	MMG00277928	C130076O07Rik	39288131	39648183	1
rs29173967	mCV23893830	chr12	107481629	T	C	MMG00277934	Ppp1r13b	107397919	107478496	-1
rs29202950	mCV23893818	chr12	107481921	C	A	MMG00277934	Ppp1r13b	107397919	107478496	-1
rs29137573	mCV22367180	chr12	17738812	G	T	MMG00278195		17740480	17822571	1
rs29203441	mCV22367181	chr12	17738869	T	C	MMG00278195		17740480	17822571	1
rs29207534	mCV22367189	chr12	17739163	A	T	MMG00278195		17740480	17822571	1
rs29169457	mCV22367190	chr12	17739378	C	T	MMG00278195		17740480	17822571	1
rs29222228	mCV22367197	chr12	17739529	G	A	MMG00278195		17740480	17822571	1
rs29160864	mCV23892483	chr12	107674537	C	G	MMG00278200	A530050D06Rik	107674911	107695747	1
rs29206848	mCV23892476	chr12	107674575	G	C	MMG00278200	A530050D06Rik	107674911	107695747	1
rs29195790	mCV23892474	chr12	107674740	T	C	MMG00278200	A530050D06Rik	107674911	107695747	1
rs29144465	mCV24928675	chr12	107590650	G	A	MMG00278292	4930441E05Rik	107594293	107620205	1
rs29197618	mCV24928653	chr12	107591065	T	G	MMG00278292	4930441E05Rik	107594293	107620205	1
rs29169550	mCV22371585	chr12	53056756	C	T	MMG00278356		53061710	53085551	1
rs29139024	mCV22371578	chr12	53056802	G	A	MMG00278356		53061710	53085551	1
rs29167841	mCV22371576	chr12	53056894	G	A	MMG00278356		53061710	53085551	1
rs29197840	mCV22371567	chr12	53057065	C	A	MMG00278356		53061710	53085551	1
rs29185804	mCV22371553	chr12	53058083	C	G	MMG00278356		53061710	53085551	1
rs29222752	mCV22371285	chr12	53059422	T	A	MMG00278356		53061710	53085551	1
rs29178575	mCV22371284	chr12	53059593	C	G	MMG00278356		53061710	53085551	1
rs30773272	mCV22991358	chr12	107631523	G	A	MMG00278357		107631687	107637049	1
rs29140182	mCV22298437	chr12	66044295	A	T	MMG00278499		66045314	66053031	1
rs30831182	mCV24233488	chr12	112404094	A	G	MMG00278528	2310058N22Rik	112404308	112405873	1
rs30548827	mCV24233498	chr12	112404138	A	T	MMG00278528	2310058N22Rik	112404308	112405873	1
rs29214289	mCV24932180	chr12	107512900	A	T	MMG00278996	9130204G15Rik	107510420	107512401	-1
rs29208475	mCV24932169	chr12	107513479	T	G	MMG00278996	9130204G15Rik	107510420	107512401	-1
rs29188896	mCV24932167	chr12	107513662	T	G	MMG00278996	9130204G15Rik	107510420	107512401	-1
rs29213963	mCV24932145	chr12	107515255	T	C	MMG00278996	9130204G15Rik	107510420	107512401	-1
rs29162388	mCV22351981	chr12	53643256	C	G	MMG00279944	1200003C23Rik	53638988	53643156	-1
rs29194398	mCV22351980	chr12	53643260	G	C	MMG00279944	1200003C23Rik	53638988	53643156	-1
rs29142149	mCV22351970	chr12	53643543	T	C	MMG00279944	1200003C23Rik	53638988	53643156	-1	M-H CONS
rs29216383	mCV22351969	chr12	53643609	A	G	MMG00279944	1200003C23Rik	53638988	53643156	-1
rs29151019	mCV22351959	chr12	53643868	T	A	MMG00279944	1200003C23Rik	53638988	53643156	-1
rs29220343	mCV22351958	chr12	53643956	C	G	MMG00279944	1200003C23Rik	53638988	53643156	-1
rs29192230	mCV22351650	chr12	53644868	A	C	MMG00279944	1200003C23Rik	53638988	53643156	-1
rs29181013	mCV22351649	chr12	53644898	T	C	MMG00279944	1200003C23Rik	53638988	53643156	-1
rs29185825	mCV22351648	chr12	53644949	C	T	MMG00279944	1200003C23Rik	53638988	53643156	-1
rs29208908	mCV22351617	chr12	53647616	G	A	MMG00279944	1200003C23Rik	53638988	53643156	-1
rs29140886	mCV22351616	chr12	53647713	A	G	MMG00279944	1200003C23Rik	53638988	53643156	-1
rs29488357	mCV22351615	chr12	53647738	G	A	MMG00279944	1200003C23Rik	53638988	53643156	-1
rs29164781	mCV22351608	chr12	53647842	G	A	MMG00279944	1200003C23Rik	53638988	53643156	-1
rs29196113	mCV23368219	chr12	19094832	C	A	MMG00279965	Tieg3	19098141	19109542	1
rs31022931	mCV24793426	chr12	112288099	G	A	MMG00280102	D430033N04Rik	112264247	112287393	-1
rs30770528	mCV24793448	chr12	112291279	G	A	MMG00280102	D430033N04Rik	112264247	112287393	-1
rs29126232	mCV24548295	chr12	18977285	C	G	MMG00280137	Tcfcp2l2	18980188	19016856	1
rs29187059	mCV24548294	chr12	18977324	A	G	MMG00280137	Tcfcp2l2	18980188	19016856	1
rs29147791	mCV24548284	chr12	18977430	G	A	MMG00280137	Tcfcp2l2	18980188	19016856	1
rs29146054	mCV24548283	chr12	18977479	G	A	MMG00280137	Tcfcp2l2	18980188	19016856	1
rs29164406	mCV24548282	chr12	18977482	A	G	MMG00280137	Tcfcp2l2	18980188	19016856	1
rs33844990	mCV24548272	chr12	18977621	T	C	MMG00280137	Tcfcp2l2	18980188	19016856	1
rs29200274	mCV24548260	chr12	18977765	A	G	MMG00280137	Tcfcp2l2	18980188	19016856	1
rs29189367	mCV24548259	chr12	18977852	A	G	MMG00280137	Tcfcp2l2	18980188	19016856	1
rs29168382	mCV24282062	chr12	52894648	A	T	MMG00280154	Foxa1	52888408	52893736	-1	M-H CONS
rs29139716	mCV24282054	chr12	52894774	T	C	MMG00280154	Foxa1	52888408	52893736	-1	M-H CONS
rs29128337	mCV24281412	chr12	52896333	T	C	MMG00280154	Foxa1	52888408	52893736	-1
rs29202774	mCV24281411	chr12	52896518	G	T	MMG00280154	Foxa1	52888408	52893736	-1
rs29222275	mCV24281401	chr12	52896553	T	C	MMG00280154	Foxa1	52888408	52893736	-1
rs29213704	mCV24281400	chr12	52896653	A	G	MMG00280154	Foxa1	52888408	52893736	-1
mCV24281399	mCV24281399	chr12	52896763	A	G	MMG00280154	Foxa1	52888408	52893736	-1
rs29202845	mCV24281389	chr12	52896850	T	G	MMG00280154	Foxa1	52888408	52893736	-1
rs29134113	mCV24281377	chr12	52897297	G	C	MMG00280154	Foxa1	52888408	52893736	-1
rs29165358	mCV24281376	chr12	52897522	G	A	MMG00280154	Foxa1	52888408	52893736	-1
rs29145445	mCV24281375	chr12	52897695	T	C	MMG00280154	Foxa1	52888408	52893736	-1
rs29161413	mCV24281365	chr12	52897887	G	C	MMG00280154	Foxa1	52888408	52893736	-1
rs29166123	mCV25213899	chr12	76101592	A	G	MMG00280158	Zfp36l1	76095198	76100451	-1
rs29151632	mCV25213900	chr12	76101926	C	A	MMG00280158	Zfp36l1	76095198	76100451	-1	M-H CONS
rs29127350	mCV23144475	chr12	107140060	T	C	MMG00280327	Mark3	107140669	107222511	1
rs29206476	mCV23144474	chr12	107140118	G	C	MMG00280327	Mark3	107140669	107222511	1
rs29136223	mCV24999317	chr12	25226414	T	C	MMG00280331	BC024093	25230026	25236758	1
rs3656657	mCV24999318	chr12	25226748	A	G	MMG00280331	BC024093	25230026	25236758	1
rs29147670	mCV24999341	chr12	25227530	G	A	MMG00280331	BC024093	25230026	25236758	1
rs29171953	mCV24999343	chr12	25227684	A	T	MMG00280331	BC024093	25230026	25236758	1
rs29139952	mCV24999527	chr12	25227710	C	A	MMG00280331	BC024093	25230026	25236758	1
rs29209761	mCV24999528	chr12	25227759	C	A	MMG00280331	BC024093	25230026	25236758	1
rs29158770	mCV24999539	chr12	25229757	A	G	MMG00280331	BC024093	25230026	25236758	1
rs29169442	mCV24999540	chr12	25229788	G	A	MMG00280331	BC024093	25230026	25236758	1
rs29201326	mCV24999552	chr12	25229978	C	T	MMG00280331	BC024093	25230026	25236758	1
rs29148231	mCV24999562	chr12	25230000	A	C	MMG00280331	BC024093	25230026	25236758	1
rs29216366	mCV24999563	chr12	25230011	C	T	MMG00280331	BC024093	25230026	25236758	1
rs29139229	mCV24465757	chr12	25713936	A	G	MMG00280407	9030611O19Rik	25716203	25722174	1
rs29160011	mCV24465747	chr12	25714504	G	A	MMG00280407	9030611O19Rik	25716203	25722174	1
rs29218198	mCV23263371	chr12	65779908	G	A	MMG00280461	Spg3a	65783675	65855163	1
rs29130791	mCV23263372	chr12	65780583	A	T	MMG00280461	Spg3a	65783675	65855163	1
rs29147351	mCV23263382	chr12	65780611	A	C	MMG00280461	Spg3a	65783675	65855163	1
rs29487800	mCV24933195	chr12	107387727	T	G	MMG00280505	Xrcc3	107372534	107383384	-1
rs29227654	mCV24841174	chr13	34103247	A	T	MMG00268596	2310047M15Rik	34107770	34122972	1
rs29512335	mCV24841186	chr13	34107206	T	C	MMG00268596	2310047M15Rik	34107770	34122972	1
rs29727874	mCV24841194	chr13	34107559	T	C	MMG00268596	2310047M15Rik	34107770	34122972	1
rs29247597	mCV24359285	chr13	63151623	C	T	MMG00268708	1810034E14Rik	63152537	63171600	1
rs29831635	mCV24797898	chr13	63985983	C	T	MMG00270009	5730414C17Rik	63961324	63985774	-1
rs29569020	mCV24797908	chr13	63986908	C	G	MMG00270009	5730414C17Rik	63961324	63985774	-1
rs30015601	mCV24797935	chr13	63988256	G	A	MMG00270009	5730414C17Rik	63961324	63985774	-1
rs29678451	mCV24797953	chr13	63990308	C	T	MMG00270009	5730414C17Rik	63961324	63985774	-1
rs3685200	mCV22696695	chr13	63182589	A	T	MMG00270017	Cdc14b	63100631	63178759	-1
rs29238964	mCV23924046	chr13	20630718	T	C	MMG00270040	Aoah	20635385	20901263	1
rs30099087	mCV23923761	chr13	20635194	T	C	MMG00270040	Aoah	20635385	20901263	1
rs29234813	mCV23825084	chr13	115833967	A	T	MMG00270057	D13Ertd275e	115662198	115833237	-1
rs29570798	mCV23824805	chr13	115834355	A	G	MMG00270057	D13Ertd275e	115662198	115833237	-1
rs29241909	mCV23824804	chr13	115834364	C	A	MMG00270057	D13Ertd275e	115662198	115833237	-1
rs29967452	mCV23824794	chr13	115834371	A	T	MMG00270057	D13Ertd275e	115662198	115833237	-1
rs29496507	mCV23824792	chr13	115834515	A	G	MMG00270057	D13Ertd275e	115662198	115833237	-1
rs29511079	mCV23824783	chr13	115834547	C	G	MMG00270057	D13Ertd275e	115662198	115833237	-1
rs29729291	mCV23824782	chr13	115834791	T	A	MMG00270057	D13Ertd275e	115662198	115833237	-1
rs29547783	mCV23824781	chr13	115834944	A	G	MMG00270057	D13Ertd275e	115662198	115833237	-1
rs29246566	mCV23824771	chr13	115834992	C	T	MMG00270057	D13Ertd275e	115662198	115833237	-1
rs30054371	mCV23824770	chr13	115835163	A	G	MMG00270057	D13Ertd275e	115662198	115833237	-1
rs29634964	mCV23824769	chr13	115835308	A	T	MMG00270057	D13Ertd275e	115662198	115833237	-1
rs29527780	mCV23824758	chr13	115835342	T	C	MMG00270057	D13Ertd275e	115662198	115833237	-1
rs30018828	mCV23824757	chr13	115835435	C	G	MMG00270057	D13Ertd275e	115662198	115833237	-1
rs29723533	mCV23824473	chr13	115835706	A	G	MMG00270057	D13Ertd275e	115662198	115833237	-1
rs30057494	mCV23824460	chr13	115837626	G	T	MMG00270057	D13Ertd275e	115662198	115833237	-1
rs29239763	mCV24799323	chr13	64169048	G	A	MMG00270065	Zfp369	64173261	64181345	1
rs29934627	mCV24799349	chr13	64171261	G	A	MMG00270065	Zfp369	64173261	64181345	1
rs29819189	mCV22949887	chr13	65415409	A	G	MMG00270126	Zfp87	65404732	65415082	-1
rs29237593	mCV22949886	chr13	65415677	C	A	MMG00270126	Zfp87	65404732	65415082	-1
rs29230611	mCV22949885	chr13	65415750	C	T	MMG00270126	Zfp87	65404732	65415082	-1
rs30007224	mCV22949880	chr13	65416424	A	G	MMG00270126	Zfp87	65404732	65415082	-1
rs29760285	mCV22949879	chr13	65416521	G	A	MMG00270126	Zfp87	65404732	65415082	-1
rs29551363	mCV22949837	chr13	65416696	G	A	MMG00270126	Zfp87	65404732	65415082	-1
rs29681405	mCV22949835	chr13	65416967	A	G	MMG00270126	Zfp87	65404732	65415082	-1
rs30076957	mCV22949651	chr13	65419185	T	G	MMG00270126	Zfp87	65404732	65415082	-1
rs29226158	mCV22949648	chr13	65419982	C	A	MMG00270126	Zfp87	65404732	65415082	-1
rs29589934	mCV23553624	chr13	107335782	C	T	MMG00270161	Pde4d	107338720	108672006	1
rs29584362	mCV23553636	chr13	107337482	C	T	MMG00270161	Pde4d	107338720	108672006	1
rs29249254	mCV23553637	chr13	107337512	T	A	MMG00270161	Pde4d	107338720	108672006	1
rs30074907	mCV22340781	chr13	73492326	A	G	MMG00270165	Ell2	73481149	73491431	-1
rs29626226	mCV22340782	chr13	73492364	T	G	MMG00270165	Ell2	73481149	73491431	-1
rs29926836	mCV22340783	chr13	73492384	G	C	MMG00270165	Ell2	73481149	73491431	-1
rs29869257	mCV23056194	chr13	106928903	G	T	MMG00270167	AW260467	106931689	107005028	1
rs29586293	mCV23056190	chr13	106929031	G	A	MMG00270167	AW260467	106931689	107005028	1
rs29682486	mCV27590378	chr13	20026597	C	T	MMG00270439	Elmo1	20027568	20447682	1
rs29963345	mCV27590388	chr13	20027532	T	C	MMG00270439	Elmo1	20027568	20447682	1	M-H CONS
rs3695806	mCV22787307	chr13	63279691	G	C	MMG00270503	Ctsl	63267687	63274779	-1
rs3696397	mCV22787306	chr13	63279769	T	C	MMG00270503	Ctsl	63267687	63274779	-1
rs29916274	mCV23234558	chr13	83280290	C	T	MMG00270504	Ccnh	83282436	83306680	1
rs29612915	mCV23234560	chr13	83281379	C	A	MMG00270504	Ccnh	83282436	83306680	1
rs29228601	mCV23234565	chr13	83282190	T	G	MMG00270504	Ccnh	83282436	83306680	1
rs29807489	mCV24412622	chr13	32848843	T	C	MMG00270565	Serpinb6b	32853320	32866844	1
rs8267069		chr13	23600181	G	-	MMG00270605	Hfe	23591905	23598871	-1		V$HNF4_01	HNF4A
rs8266963		chr13	23601431	T	C	MMG00270605	Hfe	23591905	23598871	-1
rs8266965		chr13	23601439	A	G	MMG00270605	Hfe	23591905	23598871	-1		V$TFIIA_Q6	GTF2A1
rs8266965		chr13	23601439	A	G	MMG00270605	Hfe	23591905	23598871	-1		V$TFIIA_Q6	GTF2A2	0.451641	9.62537e-05
rs8266965		chr13	23601439	A	G	MMG00270605	Hfe	23591905	23598871	-1		V$TFIIA_Q6	GTF2B	-0.460774	5.17631e-05
rs8266971		chr13	23601518	A	T	MMG00270605	Hfe	23591905	23598871	-1
rs8266973		chr13	23601599	A	C	MMG00270605	Hfe	23591905	23598871	-1
rs29512346	mCV22703810	chr13	23603086	C	T	MMG00270605	Hfe	23591905	23598871	-1
rs29527005	mCV24719034	chr13	32226824	T	G	MMG00270829	Gmds	31707397	32226351	-1
rs29221892	mCV24719024	chr13	32227156	A	G	MMG00270829	Gmds	31707397	32226351	-1
rs29510573	mCV24719023	chr13	32227548	G	A	MMG00270829	Gmds	31707397	32226351	-1
rs29245948	mCV23257560	chr13	36093536	C	T	MMG00270846	BC034664	35954988	36090797	-1
rs29886407	mCV22950954	chr13	36095449	C	T	MMG00270846	BC034664	35954988	36090797	-1	M-H CONS
rs29568758	mCV22950955	chr13	36095471	G	A	MMG00270846	BC034664	35954988	36090797	-1
rs29911621	mCV23328408	chr13	64470780	A	G	MMG00270855	2410017I18Rik	64448840	64469774	-1
rs29951198	mCV23328407	chr13	64471255	G	A	MMG00270855	2410017I18Rik	64448840	64469774	-1	M-H CONS
rs29549341	mCV23327729	chr13	64473968	G	A	MMG00270855	2410017I18Rik	64448840	64469774	-1
rs29647238	mCV23914170	chr13	21358028	T	C	MMG00270880	4921504I05Rik	21355272	21356660	-1
rs29250398	mCV23914157	chr13	21360048	A	C	MMG00270880	4921504I05Rik	21355272	21356660	-1
rs29783326	mCV23914146	chr13	21361093	G	A	MMG00270880	4921504I05Rik	21355272	21356660	-1
rs29615310	mCV23914136	chr13	21361097	G	A	MMG00270880	4921504I05Rik	21355272	21356660	-1
rs29549017	mCV23914135	chr13	21361208	C	A	MMG00270880	4921504I05Rik	21355272	21356660	-1
rs29230810	mCV23018715	chr13	52697100	T	C	MMG00270919	Auh	52602970	52696808	-1
rs29224538	mCV23018708	chr13	52697121	A	G	MMG00270919	Auh	52602970	52696808	-1
rs6290219	mCV23018698	chr13	52697383	A	G	MMG00270919	Auh	52602970	52696808	-1
rs29511334	mCV23018697	chr13	52697409	A	G	MMG00270919	Auh	52602970	52696808	-1
rs29508741	mCV23018681	chr13	52698699	C	T	MMG00270919	Auh	52602970	52696808	-1
rs29552746	mCV23018673	chr13	52698897	C	T	MMG00270919	Auh	52602970	52696808	-1
rs29639907	mCV22680271	chr13	73554438	C	A	MMG00270923	Glrx1	73555834	73566063	1
rs29227254	mCV22680281	chr13	73554748	A	G	MMG00270923	Glrx1	73555834	73566063	1
rs29635207	mCV22680282	chr13	73554780	C	T	MMG00270923	Glrx1	73555834	73566063	1
rs29239184	mCV22680292	chr13	73554942	C	T	MMG00270923	Glrx1	73555834	73566063	1
rs29235149	mCV22680293	chr13	73554973	G	A	MMG00270923	Glrx1	73555834	73566063	1
rs30046829	mCV22680294	chr13	73554977	G	C	MMG00270923	Glrx1	73555834	73566063	1
rs29880183	mCV22680304	chr13	73555023	C	T	MMG00270923	Glrx1	73555834	73566063	1
rs29911093	mCV22680305	chr13	73555190	T	C	MMG00270923	Glrx1	73555834	73566063	1
rs29571343	mCV22680306	chr13	73555204	A	G	MMG00270923	Glrx1	73555834	73566063	1
rs29513943	mCV22680316	chr13	73555238	C	T	MMG00270923	Glrx1	73555834	73566063	1
rs29526315	mCV22680317	chr13	73555362	T	C	MMG00270923	Glrx1	73555834	73566063	1
rs30006285	mCV22680318	chr13	73555406	G	A	MMG00270923	Glrx1	73555834	73566063	1
rs29902639	mCV22680328	chr13	73555585	T	A	MMG00270923	Glrx1	73555834	73566063	1
rs29493924	mCV22680329	chr13	73555700	C	G	MMG00270923	Glrx1	73555834	73566063	1
rs29227814	mCV22697373	chr13	19232198	A	G	MMG00270939	Stard3nl	19194232	19231956	-1
rs6344746	mCV22697363	chr13	19232228	A	T	MMG00270939	Stard3nl	19194232	19231956	-1
rs6345238	mCV22697362	chr13	19232279	G	A	MMG00270939	Stard3nl	19194232	19231956	-1
rs6345767	mCV22697361	chr13	19232373	A	G	MMG00270939	Stard3nl	19194232	19231956	-1
rs29709452	mCV22697350	chr13	19232427	A	C	MMG00270939	Stard3nl	19194232	19231956	-1
rs29885955	mCV24456485	chr13	21196879	T	C	MMG00270955	Gpx6	21200423	21207792	1
rs30046546	mCV24456475	chr13	21197128	T	G	MMG00270955	Gpx6	21200423	21207792	1
rs29728308	mCV24456474	chr13	21197207	T	G	MMG00270955	Gpx6	21200423	21207792	1
rs30008019	mCV25275990	chr13	47106398	T	C	MMG00271166	Tpmt	47086447	47104473	-1
rs29918384	mCV25275973	chr13	47108298	T	A	MMG00271166	Tpmt	47086447	47104473	-1
rs29682207	mCV25275966	chr13	47109299	G	A	MMG00271166	Tpmt	47086447	47104473	-1
rs29228033	mCV25275965	chr13	47109307	A	T	MMG00271166	Tpmt	47086447	47104473	-1
rs29915103	mCV22332420	chr13	56215449	A	G	MMG00271167		56219898	56252024	1
rs29833956	mCV22332421	chr13	56215504	C	A	MMG00271167		56219898	56252024	1
rs30024625	mCV22332431	chr13	56215587	A	G	MMG00271167		56219898	56252024	1
rs29729100	mCV22332433	chr13	56216280	G	A	MMG00271167		56219898	56252024	1
rs29776933	mCV22332443	chr13	56216362	A	G	MMG00271167		56219898	56252024	1
rs29622942	mCV22332456	chr13	56218084	C	T	MMG00271167		56219898	56252024	1
rs29760823	mCV22332718	chr13	56218162	G	C	MMG00271167		56219898	56252024	1
rs29245022	mCV22332728	chr13	56218353	G	A	MMG00271167		56219898	56252024	1
rs29551407	mCV24361773	chr13	63219798	A	T	MMG00271207	1110018J18Rik	63196255	63216859	-1
rs29555983	mCV24361774	chr13	63219822	T	G	MMG00271207	1110018J18Rik	63196255	63216859	-1
rs29618487	mCV24361775	chr13	63219919	C	A	MMG00271207	1110018J18Rik	63196255	63216859	-1
rs29860826	mCV24361785	chr13	63219925	C	T	MMG00271207	1110018J18Rik	63196255	63216859	-1
rs29509217	mCV24361786	chr13	63220082	C	T	MMG00271207	1110018J18Rik	63196255	63216859	-1
rs29533587	mCV24361787	chr13	63220120	C	T	MMG00271207	1110018J18Rik	63196255	63216859	-1
rs29527068	mCV24362058	chr13	63220123	A	G	MMG00271207	1110018J18Rik	63196255	63216859	-1
rs29583821	mCV24362081	chr13	63220902	T	G	MMG00271207	1110018J18Rik	63196255	63216859	-1
rs29901797	mCV22720594	chr13	21416074	T	C	MMG00271572	Zfp192	21414596	21415184	-1
rs29823576	mCV22720605	chr13	21416243	G	A	MMG00271572	Zfp192	21414596	21415184	-1
rs29710269	mCV22720839	chr13	21419776	A	G	MMG00271572	Zfp192	21414596	21415184	-1
rs29237486	mCV22720840	chr13	21419784	T	A	MMG00271572	Zfp192	21414596	21415184	-1
rs29244114	mCV25284833	chr13	89129115	G	T	MMG00271603	Rps23	89132700	89134243	1
rs29494310	mCV25284552	chr13	89131148	A	G	MMG00271603	Rps23	89132700	89134243	1
rs29585427	mCV24410988	chr13	84146866	C	T	MMG00271645	Cox7c	84141720	84143645	-1
rs30065638	mCV24411015	chr13	84147926	G	C	MMG00271645	Cox7c	84141720	84143645	-1
rs29977610	mCV24411016	chr13	84148270	T	C	MMG00271645	Cox7c	84141720	84143645	-1
rs29251262	mCV25176919	chr13	56473954	C	T	MMG00271678	Smad5	56478535	56517804	1	M-H CONS
rs29809353	mCV25176896	chr13	56475960	G	A	MMG00271678	Smad5	56478535	56517804	1
rs29551954	mCV24883182	chr13	110600571	G	A	MMG00271692	Map3k1	110535580	110597887	-1
mCV23812935	mCV23812935	chr13	118271290	T	G	MMG00271707	Nnt	118195259	118269897	-1
rs29512261	mCV23812934	chr13	118271527	A	T	MMG00271707	Nnt	118195259	118269897	-1
rs29634803	mCV23798025	chr13	118272980	A	G	MMG00271707	Nnt	118195259	118269897	-1
rs29526297	mCV23798022	chr13	118273029	C	A	MMG00271707	Nnt	118195259	118269897	-1
rs29733033	mCV23798021	chr13	118273245	A	G	MMG00271707	Nnt	118195259	118269897	-1
rs29569122	mCV23798005	chr13	118273384	C	A	MMG00271707	Nnt	118195259	118269897	-1
rs29516984	mCV23797998	chr13	118273467	A	G	MMG00271707	Nnt	118195259	118269897	-1
rs29532453	mCV23797997	chr13	118273589	T	C	MMG00271707	Nnt	118195259	118269897	-1
rs29877532	mCV23797996	chr13	118274088	A	C	MMG00271707	Nnt	118195259	118269897	-1
rs29226293	mCV24488953	chr13	35886489	G	T	MMG00271713	Rpp40	35871738	35884613	-1
rs29976576	mCV24353361	chr13	94150579	T	C	MMG00271954		93929341	94149981	-1
rs29914464	mCV24353350	chr13	94150862	G	A	MMG00271954		93929341	94149981	-1
rs29582632	mCV24353339	chr13	94151185	G	A	MMG00271954		93929341	94149981	-1
rs30031744	mCV24353338	chr13	94151378	G	C	MMG00271954		93929341	94149981	-1
rs29226966	mCV24353326	chr13	94151654	A	G	MMG00271954		93929341	94149981	-1
rs29242868	mCV23896313	chr13	35939775	C	T	MMG00272001	1600032L17Rik	35944125	35946382	1
rs29231505	mCV23896581	chr13	35940178	T	C	MMG00272001	1600032L17Rik	35944125	35946382	1
rs29239087	mCV23747278	chr13	94812058	C	T	MMG00272058	Polk	94747069	94808864	-1
rs29689477	mCV23747254	chr13	94813658	A	G	MMG00272058	Polk	94747069	94808864	-1
rs30016990	mCV23747253	chr13	94813761	T	C	MMG00272058	Polk	94747069	94808864	-1
rs29999396	mCV24358284	chr13	63014925	G	A	MMG00272099	5730408I21Rik	63002441	63013737	-1
rs29873622	mCV23508568	chr13	63060432	T	A	MMG00272133	Zfp367	63038312	63058454	-1
rs29564281	mCV23328416	chr13	64467951	C	A	MMG00272136	Ptdss1	64469544	64534226	1
rs29527692	mCV23328415	chr13	64468126	G	T	MMG00272136	Ptdss1	64469544	64534226	1
rs29730720	mCV24524720	chr13	46547040	T	C	MMG00272146	Cap2	46551928	46701537	1
rs29583752	mCV24524729	chr13	46547947	T	G	MMG00272146	Cap2	46551928	46701537	1
rs29685362	mCV24853163	chr13	65311398	A	C	MMG00272149	Zfp459	65294130	65309951	-1
rs29564121	mCV24853155	chr13	65311543	A	G	MMG00272149	Zfp459	65294130	65309951	-1
rs29730121	mCV24853154	chr13	65311704	C	A	MMG00272149	Zfp459	65294130	65309951	-1
rs29582532	mCV24853147	chr13	65311736	T	C	MMG00272149	Zfp459	65294130	65309951	-1
rs29954695	mCV23202889	chr13	93878468	C	T	MMG00272151	F2r	93859636	93876280	-1
rs29224308	mCV23202901	chr13	93879157	A	G	MMG00272151	F2r	93859636	93876280	-1
rs29251866	mCV24956555	chr13	92009297	A	G	MMG00272156	Arsb	92013597	92117149	1
rs29588703	mCV23956262	chr13	65340252	G	C	MMG00272157	C330011K17Rik	65328819	65339915	-1
rs29827484	mCV23955303	chr13	65343981	T	G	MMG00272157	C330011K17Rik	65328819	65339915	-1
rs29516764	mCV23940051	chr13	18571974	T	G	MMG00272163	Vps41	18575669	18726984	1
rs29689316	mCV23940037	chr13	18574844	G	C	MMG00272163	Vps41	18575669	18726984	1
rs29584719	mCV23939753	chr13	18575290	C	T	MMG00272163	Vps41	18575669	18726984	1
rs29638467	mCV23939752	chr13	18575346	C	T	MMG00272163	Vps41	18575669	18726984	1
rs29913170	mCV23939742	chr13	18575367	G	A	MMG00272163	Vps41	18575669	18726984	1
mCV23939741	mCV23939741	chr13	18575411	C	T	MMG00272163	Vps41	18575669	18726984	1
rs29225604	mCV23939718	chr13	18575548	T	A	MMG00272163	Vps41	18575669	18726984	1
rs29881857	mCV22681909	chr13	73815076	A	G	MMG00272166	2810429K17Rik	73776795	73814524	-1
rs29707494	mCV24532294	chr13	47183023	T	A	MMG00272173	Ibrdc2	47183914	47314128	1
rs29676877	mCV24532295	chr13	47183070	C	T	MMG00272173	Ibrdc2	47183914	47314128	1
rs29495395	mCV24532296	chr13	47183089	T	A	MMG00272173	Ibrdc2	47183914	47314128	1
rs29735709	mCV24532314	chr13	47183911	C	G	MMG00272173	Ibrdc2	47183914	47314128	1
rs29532072	mCV24457423	chr13	106778774	A	G	MMG00272438	1810058I14Rik	106671411	106777287	-1
rs29685616	mCV24457422	chr13	106778809	T	C	MMG00272438	1810058I14Rik	106671411	106777287	-1
rs29875277	mCV24457410	chr13	106779208	G	A	MMG00272438	1810058I14Rik	106671411	106777287	-1
rs29637566	mCV27569475	chr13	21929875	T	C	MMG00272497	Hist1h4i	21929261	21929599	-1
rs3659465	mCV27569396	chr13	21933120	T	C	MMG00272497	Hist1h4i	21929261	21929599	-1
rs29575059	mCV27569395	chr13	21933448	A	G	MMG00272497	Hist1h4i	21929261	21929599	-1
rs29251531	mCV27569384	chr13	21933969	T	A	MMG00272497	Hist1h4i	21929261	21929599	-1
rs29733825	mCV27569383	chr13	21934021	G	A	MMG00272497	Hist1h4i	21929261	21929599	-1
rs29511475	mCV27569373	chr13	21934236	C	T	MMG00272497	Hist1h4i	21929261	21929599	-1
rs29240617	mCV22681897	chr13	73810172	G	T	MMG00272521	AK129128	73814708	73906239	1
rs29820006	mCV22681901	chr13	73812311	T	C	MMG00272521	AK129128	73814708	73906239	1
rs29226893	mCV22681902	chr13	73812354	C	T	MMG00272521	AK129128	73814708	73906239	1
rs29231461	mCV22681903	chr13	73812382	T	C	MMG00272521	AK129128	73814708	73906239	1
rs29724568	mCV24352636	chr13	94349036	G	T	MMG00272625	Sv2c	94219257	94347471	-1
rs29567641	mCV24352635	chr13	94349354	G	A	MMG00272625	Sv2c	94219257	94347471	-1
rs29582829	mCV24352634	chr13	94349372	C	T	MMG00272625	Sv2c	94219257	94347471	-1
rs29913013	mCV24352633	chr13	94349724	T	C	MMG00272625	Sv2c	94219257	94347471	-1
rs29781017	mCV24592946	chr13	75163491	G	T	MMG00272670		75165902	75243294	1
rs29965579	mCV24592956	chr13	75163633	C	T	MMG00272670		75165902	75243294	1
rs3680659	mCV24592957	chr13	75163703	T	C	MMG00272670		75165902	75243294	1
rs29633815	mCV24835702	chr13	75165043	T	C	MMG00272670		75165902	75243294	1
rs30055578	mCV23964329	chr13	64400356	A	G	MMG00272725		64363744	64398838	-1
rs29975948	mCV23964328	chr13	64400659	G	A	MMG00272725		64363744	64398838	-1
rs29236955	mCV23960141	chr13	64633003	C	T	MMG00272735		64605845	64632893	-1
rs31479054	mCV23217071	chr14	58743283	A	T	MMG00272864	Bnip3l	58714884	58743043	-1
rs30613171	mCV23217072	chr14	58743888	T	G	MMG00272864	Bnip3l	58714884	58743043	-1
rs30820083	mCV23217080	chr14	58746035	A	T	MMG00272864	Bnip3l	58714884	58743043	-1
rs30341383	mCV25297341	chr14	40817782	A	G	MMG00272890	4932432K03Rik	40819013	40840187	1
rs30997993	mCV22566866	chr14	59465722	A	C	MMG00272903	Kctd9	59468247	59494113	1
rs30447124	mCV23343318	chr14	64702224	C	T	MMG00272930	Chc1l	64707036	64748536	1
rs30486899	mCV23343317	chr14	64702495	T	C	MMG00272930	Chc1l	64707036	64748536	1
rs30389689	mCV24315889	chr14	11854940	G	A	MMG00272992	Rarb	11705307	11852871	-1
rs31357866	mCV24315901	chr14	11855276	G	T	MMG00272992	Rarb	11705307	11852871	-1
rs30588204	mCV24315902	chr14	11855320	T	C	MMG00272992	Rarb	11705307	11852871	-1
rs31027158	mCV24315912	chr14	11855485	G	A	MMG00272992	Rarb	11705307	11852871	-1
rs30640107	mCV24315913	chr14	11855624	T	C	MMG00272992	Rarb	11705307	11852871	-1
rs31396530	mCV24315924	chr14	11855832	G	A	MMG00272992	Rarb	11705307	11852871	-1
rs31091776	mCV24316187	chr14	11855966	T	C	MMG00272992	Rarb	11705307	11852871	-1
rs30840660	mCV25319242	chr14	42583446	T	A	MMG00273047		42577012	42583443	-1
rs31423981	mCV25319243	chr14	42583513	A	C	MMG00273047		42577012	42583443	-1
rs30864773	mCV25319253	chr14	42583766	G	C	MMG00273047		42577012	42583443	-1
rs31240364	mCV25319255	chr14	42584012	A	T	MMG00273047		42577012	42583443	-1
rs31535922	mCV25319591	chr14	42584059	G	A	MMG00273047		42577012	42583443	-1
rs30172126	mCV25319616	chr14	42586002	T	A	MMG00273047		42577012	42583443	-1
rs30420313	mCV25319617	chr14	42586296	C	A	MMG00273047		42577012	42583443	-1
rs30595173	mCV25319627	chr14	42586359	G	A	MMG00273047		42577012	42583443	-1
rs31184981	mCV25319641	chr14	42586938	C	T	MMG00273047		42577012	42583443	-1
rs30963110	mCV25319651	chr14	42586944	G	A	MMG00273047		42577012	42583443	-1
rs30946443	mCV23831588	chr14	10708077	T	C	MMG00273058	B230110C06Rik	10708163	10722988	1	M-H CONS
rs30358912	mCV23831589	chr14	10708155	A	T	MMG00273058	B230110C06Rik	10708163	10722988	1	M-H CONS
rs30334356	mCV23302911	chr14	38937491	G	C	MMG00273078	Gch	38899001	38934507	-1
rs30255003	mCV25245335	chr14	38939437	T	A	MMG00273078	Gch	38899001	38934507	-1
rs31012248	mCV23146826	chr14	46017223	A	G	MMG00273107	Efs	46004930	46014202	-1
rs30391383	mCV23146816	chr14	46017326	C	T	MMG00273107	Efs	46004930	46014202	-1
rs30823642	mCV23146815	chr14	46017392	C	T	MMG00273107	Efs	46004930	46014202	-1
rs30895700	mCV23146542	chr14	46017744	C	T	MMG00273107	Efs	46004930	46014202	-1
rs31385015	mCV23146541	chr14	46018014	G	A	MMG00273107	Efs	46004930	46014202	-1
rs30944220	mCV22791796	chr14	45803855	A	C	MMG00273108	Cebpe	45799158	45800743	-1
rs31011254	mCV22791807	chr14	45803859	T	A	MMG00273108	Cebpe	45799158	45800743	-1
rs30920256	mCV22792018	chr14	45804507	C	T	MMG00273108	Cebpe	45799158	45800743	-1
rs31233164	mCV24695770	chr14	44142474	T	G	MMG00273111	1500012D09Rik	44120696	44138256	-1
rs30280134	mCV23351140	chr14	13640839	G	A	MMG00273119		13638266	13640788	-1
rs31339716	mCV23351141	chr14	13640912	G	C	MMG00273119		13638266	13640788	-1
rs30240946	mCV23351412	chr14	13640913	G	C	MMG00273119		13638266	13640788	-1
rs30364291	mCV23351413	chr14	13640929	A	G	MMG00273119		13638266	13640788	-1
rs30895638	mCV23351436	chr14	13641610	C	T	MMG00273119		13638266	13640788	-1
rs30938568	mCV23351437	chr14	13641642	A	C	MMG00273119		13638266	13640788	-1
rs30844809	mCV23351438	chr14	13641936	A	C	MMG00273119		13638266	13640788	-1
rs31484443	mCV23351448	chr14	13641938	T	C	MMG00273119		13638266	13640788	-1
rs30469532	mCV23351460	chr14	13642310	T	C	MMG00273119		13638266	13640788	-1
rs31470648	mCV23351462	chr14	13643162	A	C	MMG00273119		13638266	13640788	-1
rs30101577	mCV23351472	chr14	13643187	G	A	MMG00273119		13638266	13640788	-1
rs30951042	mCV23351473	chr14	13643266	G	C	MMG00273119		13638266	13640788	-1
rs31233081	mCV23351486	chr14	13644019	G	A	MMG00273119		13638266	13640788	-1
rs30753137	mCV23351757	chr14	13644088	C	T	MMG00273119		13638266	13640788	-1
rs31524656	mCV25249698	chr14	45518929	G	T	MMG00273167	Mmp14	45522324	45531955	1
rs30355581	mCV25249697	chr14	45519017	C	T	MMG00273167	Mmp14	45522324	45531955	1
rs31128360	mCV25249687	chr14	45519170	G	T	MMG00273167	Mmp14	45522324	45531955	1
rs30785790	mCV25249674	chr14	45521726	G	C	MMG00273167	Mmp14	45522324	45531955	1
rs31408895	mCV23349715	chr14	13623263	G	A	MMG00273204	Nkiras1	13626673	13637468	1
rs13462286	mCV23349716	chr14	13623427	C	G	MMG00273204	Nkiras1	13626673	13637468	1
rs30388870	mCV23349728	chr14	13625191	C	T	MMG00273204	Nkiras1	13626673	13637468	1
rs30665398	mCV24477421	chr14	3362565	T	C	MMG00273258	Rpp14	3365872	3377339	1
rs30444900	mCV23143425	chr14	7617490	C	G	MMG00273260	3830406C13Rik	7621767	7640765	1
rs30703269	mCV23143415	chr14	7617841	T	C	MMG00273260	3830406C13Rik	7621767	7640765	1
rs30544937	mCV23143414	chr14	7618679	A	G	MMG00273260	3830406C13Rik	7621767	7640765	1
rs30211692	mCV23143413	chr14	7618823	T	C	MMG00273260	3830406C13Rik	7621767	7640765	1
rs30846961	mCV23143403	chr14	7619035	C	A	MMG00273260	3830406C13Rik	7621767	7640765	1
rs30166923	mCV23143390	chr14	7620278	A	G	MMG00273260	3830406C13Rik	7621767	7640765	1
rs30204620	mCV23143381	chr14	7620325	C	A	MMG00273260	3830406C13Rik	7621767	7640765	1
rs30948876	mCV25339033	chr14	45607623	G	T	MMG00273298	Skb1	45597423	45607361	-1
rs30562975	mCV24176471	chr14	45510484	T	C	MMG00273357	Slc7a7	45454638	45508285	-1	M-H CONS
rs30652114	mCV25068949	chr14	3458819	A	G	MMG00273446	Pdhb	3450639	3458593	-1
rs30413848	mCV25068948	chr14	3459008	A	G	MMG00273446	Pdhb	3450639	3458593	-1
rs30925874	mCV25068947	chr14	3459066	T	C	MMG00273446	Pdhb	3450639	3458593	-1
rs30527787	mCV25068761	chr14	3460814	C	T	MMG00273446	Pdhb	3450639	3458593	-1
rs31016703	mCV25068751	chr14	3460923	T	C	MMG00273446	Pdhb	3450639	3458593	-1
rs31031679	mCV23146637	chr14	3461712	G	C	MMG00273446	Pdhb	3450639	3458593	-1
rs30544032	mCV23146625	chr14	3462877	T	A	MMG00273446	Pdhb	3450639	3458593	-1
rs30455790	mCV23004414	chr14	3286516	T	C	MMG00273475	Abhd6	3288527	3342047	1
rs30631986	mCV23148227	chr14	45770585	A	G	MMG00273574	1700123O20Rik	45774838	45779363	1
rs30491113	mCV23148214	chr14	45771105	T	A	MMG00273574	1700123O20Rik	45774838	45779363	1
rs31043950	mCV23147942	chr14	45771468	A	G	MMG00273574	1700123O20Rik	45774838	45779363	1
rs30210461	mCV23147929	chr14	45771987	C	T	MMG00273574	1700123O20Rik	45774838	45779363	1
rs6196121	mCV23147906	chr14	45773186	A	G	MMG00273574	1700123O20Rik	45774838	45779363	1
rs6196153	mCV23147905	chr14	45773204	A	T	MMG00273574	1700123O20Rik	45774838	45779363	1
rs6196155	mCV23147904	chr14	45773205	A	T	MMG00273574	1700123O20Rik	45774838	45779363	1
rs6197779	mCV23147892	chr14	45773486	T	G	MMG00273574	1700123O20Rik	45774838	45779363	1
rs30341735	mCV23147870	chr14	45774463	C	T	MMG00273574	1700123O20Rik	45774838	45779363	1
rs30502421	mCV23147869	chr14	45774536	A	T	MMG00273574	1700123O20Rik	45774838	45779363	1	M-H CONS
rs30959939	mCV24336388	chr14	13237736	T	G	MMG00273576	Thrb	13242605	13294803	1
rs31093943	mCV24336389	chr14	13237775	C	G	MMG00273576	Thrb	13242605	13294803	1
rs31136876	mCV24336396	chr14	13237866	G	A	MMG00273576	Thrb	13242605	13294803	1
rs30450008	mCV24336397	chr14	13238399	T	G	MMG00273576	Thrb	13242605	13294803	1
rs30307545	mCV24336398	chr14	13238456	T	C	MMG00273576	Thrb	13242605	13294803	1
rs30746367	mCV24336408	chr14	13238464	T	C	MMG00273576	Thrb	13242605	13294803	1
rs31093432	mCV24336410	chr14	13238690	C	T	MMG00273576	Thrb	13242605	13294803	1
rs16822154	mCV24336694	chr14	13240806	T	G	MMG00273576	Thrb	13242605	13294803	1	M-H CONS
rs16822152	mCV24336695	chr14	13240841	T	G	MMG00273576	Thrb	13242605	13294803	1	M-H CONS
rs16822177	mCV24336743	chr14	13242130	A	G	MMG00273576	Thrb	13242605	13294803	1
rs16822181	mCV24336744	chr14	13242443	T	A	MMG00273576	Thrb	13242605	13294803	1	M-H CONS
rs16822182	mCV24336754	chr14	13242484	G	C	MMG00273576	Thrb	13242605	13294803	1	M-H CONS
rs31541128	mCV23512253	chr14	64953940	A	G	MMG00273603	Itm2b	64927537	64950575	-1	M-H CONS
rs30246672	mCV24376027	chr14	52718493	C	G	MMG00273644	6330409N04Rik	52694338	52716919	-1
rs3153433	mCV23060042	chr14	45164227	C	A	MMG00273663	A630038E17Rik	45165881	45234094	1
rs3153434	mCV23060041	chr14	45164281	G	T	MMG00273663	A630038E17Rik	45165881	45234094	1
rs3153435	mCV23060040	chr14	45164320	C	T	MMG00273663	A630038E17Rik	45165881	45234094	1
rs3153437	mCV23060038	chr14	45164632	G	A	MMG00273663	A630038E17Rik	45165881	45234094	1
rs3153438	mCV23060037	chr14	45164645	A	G	MMG00273663	A630038E17Rik	45165881	45234094	1
rs3153439	mCV23060036	chr14	45164654	G	A	MMG00273663	A630038E17Rik	45165881	45234094	1
rs3155345	mCV23060035	chr14	45164932	A	G	MMG00273663	A630038E17Rik	45165881	45234094	1
rs3155346	mCV23060034	chr14	45165394	A	G	MMG00273663	A630038E17Rik	45165881	45234094	1		V$NKX22_01	NKX22
rs3155346	mCV23060034	chr14	45165394	A	G	MMG00273663	A630038E17Rik	45165881	45234094	1		V$NKX22_01	NKX2B
rs3155347	mCV23060033	chr14	45165581	C	T	MMG00273663	A630038E17Rik	45165881	45234094	1
rs30675567	mCV23592166	chr14	45642682	T	C	MMG00273726	D14Ertd500e	45629342	45641892	-1
rs31331899	mCV23592165	chr14	45642689	C	T	MMG00273726	D14Ertd500e	45629342	45641892	-1
rs30940708	mCV23592164	chr14	45642691	A	C	MMG00273726	D14Ertd500e	45629342	45641892	-1
rs30357327	mCV23591864	chr14	45643665	A	G	MMG00273726	D14Ertd500e	45629342	45641892	-1	M-H CONS
rs31134652	mCV23591863	chr14	45643904	G	A	MMG00273726	D14Ertd500e	45629342	45641892	-1
rs31433109	mCV23591862	chr14	45643918	A	G	MMG00273726	D14Ertd500e	45629342	45641892	-1
rs30875854	mCV23151701	chr14	45646771	A	C	MMG00273726	D14Ertd500e	45629342	45641892	-1
rs30202715	mCV23151700	chr14	45646848	C	T	MMG00273726	D14Ertd500e	45629342	45641892	-1
rs30598755	mCV25286947	chr14	39921960	T	C	MMG00275768	Peli2	39922273	40011001	1	M-H CONS
rs30336301	mCV25286969	chr14	39921973	C	T	MMG00275768	Peli2	39922273	40011001	1	M-H CONS
rs30629336	mCV25286970	chr14	39922077	G	A	MMG00275768	Peli2	39922273	40011001	1	M-H CONS
rs31408954	mCV25286971	chr14	39922079	G	T	MMG00275768	Peli2	39922273	40011001	1	M-H CONS
rs30647606	mCV23851128	chr14	14154857	A	G	MMG00275778	Ube2e2	13832958	14153009	-1
rs31524984	mCV23851135	chr14	14154868	G	A	MMG00275778	Ube2e2	13832958	14153009	-1
rs31040369	mCV23851136	chr14	14154913	T	C	MMG00275778	Ube2e2	13832958	14153009	-1
rs31146962	mCV23851419	chr14	14155272	A	G	MMG00275778	Ube2e2	13832958	14153009	-1
rs30994579	mCV23851420	chr14	14155360	G	C	MMG00275778	Ube2e2	13832958	14153009	-1
rs30313889	mCV23851421	chr14	14155364	T	A	MMG00275778	Ube2e2	13832958	14153009	-1
rs30215123	mCV23851431	chr14	14155389	G	A	MMG00275778	Ube2e2	13832958	14153009	-1
rs31544812	mCV23851432	chr14	14155396	G	A	MMG00275778	Ube2e2	13832958	14153009	-1
rs30420198	mCV23851455	chr14	14157529	C	A	MMG00275778	Ube2e2	13832958	14153009	-1
rs30619251	mCV25161718	chr14	9453052	T	C	MMG00275785	2400006A19Rik	9444242	9452991	-1
rs30601768	mCV23264060	chr14	39030443	A	G	MMG00275788	Socs4	39033857	39035167	1
rs30702714	mCV23264070	chr14	39030491	A	G	MMG00275788	Socs4	39033857	39035167	1
rs31525691	mCV23264392	chr14	39033818	A	G	MMG00275788	Socs4	39033857	39035167	1	M-H CONS
rs30169587	mCV22889701	chr14	39133539	G	A	MMG00275789	Lgals3	39134701	39146943	1
rs31102072	mCV23119589	chr14	52464995	T	C	MMG00275791	C730007L20Rik	52467269	52468567	1
rs30273329	mCV23119566	chr14	52466881	G	A	MMG00275791	C730007L20Rik	52467269	52468567	1
mCV27579897	mCV27579897	chr14	57094176	T	C	MMG00275798	Zfp395	57098581	57120162	1
rs30690133	mCV27579784	chr14	57097253	C	T	MMG00275798	Zfp395	57098581	57120162	1
rs31190325	mCV27579795	chr14	57097385	T	C	MMG00275798	Zfp395	57098581	57120162	1
rs30240765	mCV27579796	chr14	57097959	C	T	MMG00275798	Zfp395	57098581	57120162	1
rs30718838	mCV27579797	chr14	57098117	G	A	MMG00275798	Zfp395	57098581	57120162	1
rs30412774	mCV22319085	chr14	58069966	A	G	MMG00275812	Stmn4	58073025	58090329	1
rs30833163	mCV22318815	chr14	58071124	G	A	MMG00275812	Stmn4	58073025	58090329	1
rs30436645	mCV22318814	chr14	58071406	C	T	MMG00275812	Stmn4	58073025	58090329	1
rs31031969	mCV22318813	chr14	58072062	A	G	MMG00275812	Stmn4	58073025	58090329	1
rs31031964	mCV22318802	chr14	58072964	T	C	MMG00275812	Stmn4	58073025	58090329	1	M-H CONS
rs31456353	mCV23893666	chr14	40997544	T	C	MMG00275826	1700011H14Rik	40978502	40997543	-1	M-H CONS
rs31181294	mCV22748843	chr14	6491964	G	A	MMG00275830	Fhit	4845236	6491475	-1
rs30692133	mCV22748842	chr14	6492265	C	T	MMG00275830	Fhit	4845236	6491475	-1
rs30437325	mCV22748833	chr14	6492763	A	G	MMG00275830	Fhit	4845236	6491475	-1
rs31211230	mCV22748832	chr14	6492931	T	C	MMG00275830	Fhit	4845236	6491475	-1	M-H CONS
rs31323737	mCV22748815	chr14	6493822	G	T	MMG00275830	Fhit	4845236	6491475	-1
rs31012248	mCV23146826	chr14	46017223	A	G	MMG00275863	Il17e	46021059	46024122	1
rs30391383	mCV23146816	chr14	46017326	C	T	MMG00275863	Il17e	46021059	46024122	1
rs30823642	mCV23146815	chr14	46017392	C	T	MMG00275863	Il17e	46021059	46024122	1
rs30895700	mCV23146542	chr14	46017744	C	T	MMG00275863	Il17e	46021059	46024122	1
rs31385015	mCV23146541	chr14	46018014	G	A	MMG00275863	Il17e	46021059	46024122	1
rs8244157		chr14	45706300	A	G	MMG00276079	Psmb5	45702248	45706250	-1		V$ATF1_Q6	ATF1
rs8244158		chr14	45706363	T	C	MMG00276079	Psmb5	45702248	45706250	-1
rs8244159		chr14	45706494	T	C	MMG00276079	Psmb5	45702248	45706250	-1
rs8244160		chr14	45706511	G	A	MMG00276079	Psmb5	45702248	45706250	-1
rs8244161		chr14	45706538	A	G	MMG00276079	Psmb5	45702248	45706250	-1
rs8244156		chr14	45706804	T	C	MMG00276079	Psmb5	45702248	45706250	-1
rs8244147		chr14	45706968	C	T	MMG00276079	Psmb5	45702248	45706250	-1		V$IPF1_Q4	IPF1
rs8244146		chr14	45706999	G	A	MMG00276079	Psmb5	45702248	45706250	-1
rs8244145		chr14	45707002	C	T	MMG00276079	Psmb5	45702248	45706250	-1
rs6409792	mCV22955751	chr14	52354853	G	C	MMG00276127		52359758	52371250	1
rs30890575	mCV22955750	chr14	52354872	T	C	MMG00276127		52359758	52371250	1
rs30706167	mCV22955566	chr14	52354904	G	A	MMG00276127		52359758	52371250	1
rs31015848	mCV22955552	chr14	52359025	G	A	MMG00276127		52359758	52371250	1
rs30960142	mCV22955542	chr14	52359181	C	T	MMG00276127		52359758	52371250	1
rs30278977	mCV25192565	chr14	11525973	C	T	MMG00276324	4933425A18Rik	11513367	11524650	-1
rs31430622	mCV24826185	chr14	38625238	G	A	MMG00276338	Samd4	38630070	38847699	1
rs30656135	mCV24826186	chr14	38625284	T	C	MMG00276338	Samd4	38630070	38847699	1
rs31160541	mCV24826187	chr14	38625291	T	G	MMG00276338	Samd4	38630070	38847699	1
rs30293598	mCV24826197	chr14	38625468	T	C	MMG00276338	Samd4	38630070	38847699	1
rs31308762	mCV24826483	chr14	38627720	T	A	MMG00276338	Samd4	38630070	38847699	1
rs30539993	mCV23264439	chr14	39038529	G	T	MMG00276339		39042529	39065807	1	M-H CONS
rs4230312		chr14	39040305	T	A	MMG00276339		39042529	39065807	1		V$CDC5_01	CDC5
rs30927737	mCV23264732	chr14	39042366	G	A	MMG00276339		39042529	39065807	1
rs31373373	mCV27574807	chr14	58809689	T	A	MMG00276365	Ppp2r2a	58748894	58806662	-1
rs30865483	mCV24677052	chr14	65109851	G	A	MMG00276378	Sucla2	65114847	65158203	1
rs30943120	mCV25390491	chr14	42677350	G	A	MMG00276388	Tep1	42611905	42676059	-1
rs30972614	mCV25390502	chr14	42677713	A	G	MMG00276388	Tep1	42611905	42676059	-1
rs30623998	mCV25390535	chr14	42678525	A	G	MMG00276388	Tep1	42611905	42676059	-1
rs31447275	mCV25390733	chr14	42680407	T	C	MMG00276388	Tep1	42611905	42676059	-1
rs31429624	mCV25390734	chr14	42680411	C	G	MMG00276388	Tep1	42611905	42676059	-1
rs3701860	mCV25390745	chr14	42680729	T	A	MMG00276388	Tep1	42611905	42676059	-1
rs3701877	mCV25390746	chr14	42680734	T	C	MMG00276388	Tep1	42611905	42676059	-1
rs31269458	mCV25390757	chr14	42680752	A	T	MMG00276388	Tep1	42611905	42676059	-1
rs30308645	mCV25390758	chr14	42680755	C	T	MMG00276388	Tep1	42611905	42676059	-1
rs31356689	mCV24171260	chr14	46086083	A	G	MMG00276394	Myh7	46062500	46085752	-1	M-H CONS
rs30539195	mCV24170869	chr14	46086710	G	A	MMG00276394	Myh7	46062500	46085752	-1
rs30221146	mCV23551964	chr14	44188769	T	C	MMG00276407	Sall2	44168950	44186538	-1
rs30525694	mCV23551959	chr14	44188843	C	T	MMG00276407	Sall2	44168950	44186538	-1
rs30635204	mCV24664446	chr14	38578109	A	C	MMG00276419	1110038G02Rik	38578191	38600091	1
rs30410425	mCV25304053	chr14	8055871	G	A	MMG00276443	Cadps	7708535	8052275	-1
rs30310176	mCV25304052	chr14	8055959	C	T	MMG00276443	Cadps	7708535	8052275	-1
rs31131259	mCV23875451	chr14	39421960	T	C	MMG00276463	Ktn1	39426921	39499722	1
rs31502425	mCV23875452	chr14	39421990	T	C	MMG00276463	Ktn1	39426921	39499722	1
rs30309164	mCV23875462	chr14	39422064	C	A	MMG00276463	Ktn1	39426921	39499722	1
rs30252300	mCV23875463	chr14	39422072	T	A	MMG00276463	Ktn1	39426921	39499722	1
rs31428188	mCV23875735	chr14	39422949	G	A	MMG00276463	Ktn1	39426921	39499722	1
rs30252482	mCV23875759	chr14	39423958	T	C	MMG00276463	Ktn1	39426921	39499722	1
rs30351869	mCV23875797	chr14	39426750	A	T	MMG00276463	Ktn1	39426921	39499722	1
rs30992374	mCV22961101	chr14	44058659	A	G	MMG00276467	Supt16h	44021169	44057924	-1
rs31330393	mCV22961066	chr14	44062174	T	A	MMG00276467	Supt16h	44021169	44057924	-1
rs30574567	mCV22961065	chr14	44062200	G	A	MMG00276467	Supt16h	44021169	44057924	-1
rs30526314	mCV24362410	chr14	58640854	C	T	MMG00276469	Pnma2	58644979	58649628	1	M-H CONS
rs30972215	mCV24362126	chr14	58642984	G	A	MMG00276469	Pnma2	58644979	58649628	1
rs31279298	mCV24362104	chr14	58643692	A	G	MMG00276469	Pnma2	58644979	58649628	1
rs30252272	mCV24362103	chr14	58643789	T	C	MMG00276469	Pnma2	58644979	58649628	1
rs31279207	mCV24362102	chr14	58643794	T	C	MMG00276469	Pnma2	58644979	58649628	1
rs31034764	mCV23147182	chr14	45870702	A	C	MMG00276505	Slc7a8	45810838	45870508	-1
rs30365158	mCV24365188	chr14	57393129	A	G	MMG00276549	4933425F03Rik	57393260	57491659	1
rs30123568	mCV24265460	chr14	66707371	T	C	MMG00276555	Lcp1	66708154	66802957	1
rs30835737	mCV24265459	chr14	66707379	T	C	MMG00276555	Lcp1	66708154	66802957	1
rs30701581	mCV24265189	chr14	66707412	G	A	MMG00276555	Lcp1	66708154	66802957	1
rs30111320	mCV24265188	chr14	66707861	A	G	MMG00276555	Lcp1	66708154	66802957	1
rs31359003	mCV24658060	chr14	64838901	T	C	MMG00276584	Rb1	64760350	64838780	-1
rs30748707	mCV24658070	chr14	64839205	T	C	MMG00276584	Rb1	64760350	64838780	-1
rs31358999	mCV24658071	chr14	64839292	G	T	MMG00276584	Rb1	64760350	64838780	-1
rs30833382	mCV25274948	chr14	38503236	T	C	MMG00276706	Cdkn3	38506574	38517538	1
rs30737684	mCV25274959	chr14	38503597	C	T	MMG00276706	Cdkn3	38506574	38517538	1
rs30338057	mCV25274960	chr14	38503912	T	C	MMG00276706	Cdkn3	38506574	38517538	1
rs31244736	mCV25274961	chr14	38503913	G	C	MMG00276706	Cdkn3	38506574	38517538	1
rs30743484	mCV25274971	chr14	38503934	C	A	MMG00276706	Cdkn3	38506574	38517538	1
rs30833375	mCV25274983	chr14	38506474	T	C	MMG00276706	Cdkn3	38506574	38517538	1	M-H CONS
rs32105387	mCV23258512	chr15	80509816	G	T	MMG00281302	Sox10	80499448	80509757	-1
rs31925694	mCV23258511	chr15	80509822	C	G	MMG00281302	Sox10	80499448	80509757	-1
rs32188979	mCV23258501	chr15	80510940	T	C	MMG00281302	Sox10	80499448	80509757	-1
rs32227071	mCV23258494	chr15	80510997	C	G	MMG00281302	Sox10	80499448	80509757	-1
rs31563478	mCV23258493	chr15	80510998	C	G	MMG00281302	Sox10	80499448	80509757	-1
rs32251387	mCV23258492	chr15	80511147	G	C	MMG00281302	Sox10	80499448	80509757	-1
rs31623468	mCV23258467	chr15	80511284	C	T	MMG00281302	Sox10	80499448	80509757	-1
rs32319801	mCV23258461	chr15	80512040	T	G	MMG00281302	Sox10	80499448	80509757	-1
rs31809858	mCV23258459	chr15	80512675	G	C	MMG00281302	Sox10	80499448	80509757	-1
rs32529694	mCV23208066	chr15	97498608	C	T	MMG00281432	Tmem16f	97502077	97582413	1
rs32426963	mCV23208065	chr15	97500066	T	C	MMG00281432	Tmem16f	97502077	97582413	1
rs32349327	mCV23208064	chr15	97500992	A	G	MMG00281432	Tmem16f	97502077	97582413	1
rs31635299	mCV25334685	chr15	81611087	C	G	MMG00281452	AI452372	81614889	81633493	1
rs32187733	mCV25334627	chr15	81614729	A	C	MMG00281452	AI452372	81614889	81633493	1
rs32343729	mCV23215030	chr15	95356786	A	C	MMG00281709	Prickle1	95356540	95356776	-1
rs31682116	mCV23215020	chr15	95356993	T	G	MMG00281709	Prickle1	95356540	95356776	-1
rs31666393	mCV23215019	chr15	95357084	C	A	MMG00281709	Prickle1	95356540	95356776	-1
rs32190056	mCV23215018	chr15	95357086	C	T	MMG00281709	Prickle1	95356540	95356776	-1
rs32366563	mCV23214747	chr15	95357099	T	A	MMG00281709	Prickle1	95356540	95356776	-1
rs32315490	mCV23214746	chr15	95357245	G	C	MMG00281709	Prickle1	95356540	95356776	-1	M-H CONS
rs32264788	mCV23214745	chr15	95357341	T	C	MMG00281709	Prickle1	95356540	95356776	-1	M-H CONS
rs32445963	mCV23214734	chr15	95358279	T	C	MMG00281709	Prickle1	95356540	95356776	-1
rs13482717	mCV23214722	chr15	95358685	G	A	MMG00281709	Prickle1	95356540	95356776	-1	M-H CONS
rs31718947	mCV23214697	chr15	95361159	A	G	MMG00281709	Prickle1	95356540	95356776	-1
rs32413374	mCV23214687	chr15	95361177	T	A	MMG00281709	Prickle1	95356540	95356776	-1
rs32468751	mCV23214686	chr15	95361229	G	A	MMG00281709	Prickle1	95356540	95356776	-1
rs31648731	mCV22717080	chr15	83243636	G	A	MMG00281893	Rangap1	83217795	83243445	-1
rs31767427	mCV22717079	chr15	83244732	T	A	MMG00281893	Rangap1	83217795	83243445	-1
rs31831357	mCV25428808	chr15	80787710	C	T	MMG00282067	Csnk1e	80762374	80786516	-1
rs31738453	mCV23250841	chr15	83474143	A	G	MMG00282115	Polr3h	83461838	83473021	-1
rs32376046	mCV23274403	chr15	13182959	C	T	MMG00282139	Cdh6	13062961	13180616	-1
rs31747281	mCV23274398	chr15	13183165	T	C	MMG00282139	Cdh6	13062961	13180616	-1	M-H CONS
rs32249073	mCV23274397	chr15	13183402	C	G	MMG00282139	Cdh6	13062961	13180616	-1
rs31921726	mCV23274392	chr15	13183538	A	G	MMG00282139	Cdh6	13062961	13180616	-1
rs32025835	mCV23274386	chr15	13183934	A	G	MMG00282139	Cdh6	13062961	13180616	-1
rs31844345	mCV23274385	chr15	13183982	A	G	MMG00282139	Cdh6	13062961	13180616	-1
rs31891806	mCV23274384	chr15	13185176	T	C	MMG00282139	Cdh6	13062961	13180616	-1	M-H CONS
rs32521220	mCV23274380	chr15	13185368	A	C	MMG00282139	Cdh6	13062961	13180616	-1
mCV23814542	mCV23814542	chr15	94246881	A	T	MMG00282301		94249773	94254359	1
rs31860013	mCV23814530	chr15	94247783	C	T	MMG00282301		94249773	94254359	1
rs31592998	mCV23814529	chr15	94247916	T	C	MMG00282301		94249773	94254359	1
rs32047892	mCV23814484	chr15	94249512	G	C	MMG00282301		94249773	94254359	1
rs32194470	mCV23033007	chr15	42989724	T	C	MMG00282371	Agpt	42695696	42989107	-1	M-H CONS
rs32154299	mCV23033006	chr15	42989796	G	A	MMG00282371	Agpt	42695696	42989107	-1	M-H CONS
rs32205721	mCV23032762	chr15	42991933	C	T	MMG00282371	Agpt	42695696	42989107	-1
rs31667851	mCV22716811	chr15	83512235	T	C	MMG00282708	Pmm1	83497994	83507746	-1
rs31649684	mCV23259893	chr15	80489029	C	T	MMG00282718	1700088E04Rik	80479276	80485748	-1
rs32106968	mCV23259891	chr15	80489470	A	G	MMG00282718	1700088E04Rik	80479276	80485748	-1
rs31587815	mCV23259875	chr15	80489913	G	A	MMG00282718	1700088E04Rik	80479276	80485748	-1
rs31893548	mCV25428033	chr15	80942664	G	A	MMG00282874	1110014P06Rik	80945292	80953723	1
rs32149584	mCV25427822	chr15	80952274	C	T	MMG00282900	Tomm22	80956933	80958927	1
rs31919858	mCV25427818	chr15	80952275	A	G	MMG00282900	Tomm22	80956933	80958927	1
rs31729977	mCV25427817	chr15	80952400	A	C	MMG00282900	Tomm22	80956933	80958927	1
rs32254414	mCV25427816	chr15	80952515	C	T	MMG00282900	Tomm22	80956933	80958927	1
rs31569710	mCV25427815	chr15	80952639	T	C	MMG00282900	Tomm22	80956933	80958927	1
mCV25427791	mCV25427791	chr15	80954663	C	T	MMG00282900	Tomm22	80956933	80958927	1
rs31668853	mCV23874400	chr15	83419146	G	C	MMG00282952	Phf5a	83412127	83418711	-1
rs31661086	mCV23874389	chr15	83419825	C	A	MMG00282952	Phf5a	83412127	83418711	-1
rs32233116	mCV23874388	chr15	83420388	C	A	MMG00282952	Phf5a	83412127	83418711	-1
rs31661088	mCV23874387	chr15	83420442	T	C	MMG00282952	Phf5a	83412127	83418711	-1
rs31661092	mCV23874377	chr15	83420830	C	T	MMG00282952	Phf5a	83412127	83418711	-1
rs31662714	mCV23874375	chr15	83422116	C	T	MMG00282952	Phf5a	83412127	83418711	-1
rs31662716	mCV23874365	chr15	83422179	A	G	MMG00282952	Phf5a	83412127	83418711	-1
rs31663704	mCV23874363	chr15	83422915	G	A	MMG00282952	Phf5a	83412127	83418711	-1
rs31624241	mCV25341261	chr15	12875849	T	C	MMG00283001	6030458C11Rik	12855435	12871661	-1
rs4160995		chr16	10100645	T	A	MMG00285339	4932416N17Rik	10104864	10232840	1
rs4160995	mCV22640472	chr16	10100645	T	A	MMG00285339	4932416N17Rik	10104864	10232840	1
rs4160996		chr16	10100861	G	A	MMG00285339	4932416N17Rik	10104864	10232840	1
rs4160996	mCV22640473	chr16	10100861	G	A	MMG00285339	4932416N17Rik	10104864	10232840	1
rs4161004		chr16	10104184	A	C	MMG00285339	4932416N17Rik	10104864	10232840	1
rs4161004	mCV22640518	chr16	10104184	A	C	MMG00285339	4932416N17Rik	10104864	10232840	1
rs4161005		chr16	10104299	A	G	MMG00285339	4932416N17Rik	10104864	10232840	1		V$MYOD_01	MYOD
rs4161005	mCV22640519	chr16	10104299	A	G	MMG00285339	4932416N17Rik	10104864	10232840	1		V$MYOD_01	MYOD
rs4161006		chr16	10104315	A	G	MMG00285339	4932416N17Rik	10104864	10232840	1
rs4161006	mCV22640520	chr16	10104315	A	G	MMG00285339	4932416N17Rik	10104864	10232840	1
rs4161007		chr16	10104563	A	G	MMG00285339	4932416N17Rik	10104864	10232840	1		V$TAXCREB_01	CREB1
rs4161007	mCV22640531	chr16	10104563	A	G	MMG00285339	4932416N17Rik	10104864	10232840	1		V$TAXCREB_01	CREB1
rs4173252		chr16	35675758	A	G	MMG00285367	BC023741	35665067	35671184	-1
rs4173252	mCV24286001	chr16	35675758	A	G	MMG00285367	BC023741	35665067	35671184	-1
rs4173253		chr16	35676007	T	C	MMG00285367	BC023741	35665067	35671184	-1	M-H CONS	V$GATA4_Q3	GATA4
rs4173253		chr16	35676007	T	C	MMG00285367	BC023741	35665067	35671184	-1	M-H CONS	V$TFIII_Q6	GTF2I	-0.62685	8.52862e-09
rs4173253	mCV24286000	chr16	35676007	T	C	MMG00285367	BC023741	35665067	35671184	-1	M-H CONS	V$GATA4_Q3	GATA4
rs4173253	mCV24286000	chr16	35676007	T	C	MMG00285367	BC023741	35665067	35671184	-1	M-H CONS	V$TFIII_Q6	GTF2I	-0.62685	8.52862e-09
rs4170902		chr16	32621257	T	C	MMG00285395	Lrch3	32622744	32688063	1		V$RFX1_01	RFX1
rs4170565		chr16	32443558	A	T	MMG00285493	Muc4	32447692	32490974	1		V$CREL_01	REL
rs4170566		chr16	32443559	G	C	MMG00285493	Muc4	32447692	32490974	1		V$CREL_01	REL
rs4170568		chr16	32447060	T	A	MMG00285493	Muc4	32447692	32490974	1
rs4170568	mCV24904347	chr16	32447060	T	A	MMG00285493	Muc4	32447692	32490974	1
rs4173100		chr16	35501702	G	A	MMG00285531	Dirc2	35425175	35500300	-1
rs4173102		chr16	35504967	C	T	MMG00285531	Dirc2	35425175	35500300	-1
rs4173102	mCV25157711	chr16	35504967	C	T	MMG00285531	Dirc2	35425175	35500300	-1
rs4219888		chr16	94243810	T	C	MMG00285543	Runx1	94148997	94242242	-1
rs4219888	mCV23169435	chr16	94243810	T	C	MMG00285543	Runx1	94148997	94242242	-1
rs4219889		chr16	94244314	A	T	MMG00285543	Runx1	94148997	94242242	-1		V$SMAD4_Q6	MADH4
rs4219889		chr16	94244314	A	T	MMG00285543	Runx1	94148997	94242242	-1		V$SMAD4_Q6	SMAD4
rs4219889	mCV23169434	chr16	94244314	A	T	MMG00285543	Runx1	94148997	94242242	-1		V$SMAD4_Q6	MADH4
rs4219889	mCV23169434	chr16	94244314	A	T	MMG00285543	Runx1	94148997	94242242	-1		V$SMAD4_Q6	SMAD4
rs4219890		chr16	94244417	T	C	MMG00285543	Runx1	94148997	94242242	-1
rs4219890	mCV23169433	chr16	94244417	T	C	MMG00285543	Runx1	94148997	94242242	-1
rs4219891		chr16	94244556	C	T	MMG00285543	Runx1	94148997	94242242	-1		V$SMAD4_Q6	MADH4
rs4219891		chr16	94244556	C	T	MMG00285543	Runx1	94148997	94242242	-1		V$SMAD4_Q6	SMAD4
rs4219891	mCV23169423	chr16	94244556	C	T	MMG00285543	Runx1	94148997	94242242	-1		V$SMAD4_Q6	MADH4
rs4219891	mCV23169423	chr16	94244556	C	T	MMG00285543	Runx1	94148997	94242242	-1		V$SMAD4_Q6	SMAD4
rs4219892		chr16	94246343	T	C	MMG00285543	Runx1	94148997	94242242	-1		V$HNF4_01	HNF4A
rs4219892	mCV25393317	chr16	94246343	T	C	MMG00285543	Runx1	94148997	94242242	-1		V$HNF4_01	HNF4A
rs4170844		chr16	32583290	G	T	MMG00285545	3830421F13Rik	32586473	32617506	1		V$IRF7_01	IRF7	-0.743824	1.02147e-13
rs4170845		chr16	32583455	C	T	MMG00285545	3830421F13Rik	32586473	32617506	1		V$FOXJ2_01	FOXJ2	0.324658	0.00493607
rs4170845	mCV25152539	chr16	32583455	C	T	MMG00285545	3830421F13Rik	32586473	32617506	1		V$FOXJ2_01	FOXJ2	0.324658	0.00493607
rs4170852		chr16	32585708	G	A	MMG00285545	3830421F13Rik	32586473	32617506	1		V$AREB6_01	TCF8
rs4170852		chr16	32585708	G	A	MMG00285545	3830421F13Rik	32586473	32617506	1		V$NKX25_01	NKX25
rs4170852	mCV25152585	chr16	32585708	G	A	MMG00285545	3830421F13Rik	32586473	32617506	1		V$AREB6_01	TCF8
rs4170852	mCV25152585	chr16	32585708	G	A	MMG00285545	3830421F13Rik	32586473	32617506	1		V$NKX25_01	NKX25
rs4170853	mCV25152586	chr16	32585740	G	A	MMG00285545	3830421F13Rik	32586473	32617506	1
rs4170854		chr16	32586431	C	G	MMG00285545	3830421F13Rik	32586473	32617506	1
rs4179776		chr16	44406489	C	T	MMG00285732		44409398	44459658	1
rs4179777		chr16	44406517	T	C	MMG00285732		44409398	44459658	1		V$CDPCR1_01	CUTL1
rs4179778		chr16	44406642	T	C	MMG00285732		44409398	44459658	1		V$GATA1_03	GATA1
rs4179779		chr16	44406778	G	A	MMG00285732		44409398	44459658	1		V$CDPCR1_01	CUTL1
rs4179782		chr16	44407826	C	T	MMG00285732		44409398	44459658	1
rs4179782	mCV22741239	chr16	44407826	C	T	MMG00285732		44409398	44459658	1
rs4179783		chr16	44407982	T	C	MMG00285732		44409398	44459658	1		V$FOXO4_01	FOXO4
rs4179783		chr16	44407982	T	C	MMG00285732		44409398	44459658	1		V$FOXO4_01	MLLT7
rs4179783	mCV22741240	chr16	44407982	T	C	MMG00285732		44409398	44459658	1		V$FOXO4_01	FOXO4
rs4179783	mCV22741240	chr16	44407982	T	C	MMG00285732		44409398	44459658	1		V$FOXO4_01	MLLT7
rs4179786		chr16	44409035	T	G	MMG00285732		44409398	44459658	1		V$XBP1_01	XBP1
rs4179786	mCV22741423	chr16	44409035	T	G	MMG00285732		44409398	44459658	1		V$XBP1_01	XBP1
rs4179658		chr16	44321927	G	A	MMG00285744	D16Ertd480e	44324923	44365852	1		V$NFY_Q6	NFYA
rs4179658		chr16	44321927	G	A	MMG00285744	D16Ertd480e	44324923	44365852	1		V$NFY_Q6	NFYB
rs4179658		chr16	44321927	G	A	MMG00285744	D16Ertd480e	44324923	44365852	1		V$NFY_Q6	NFYC	-0.458849	6.31144e-05
rs4179658	mCV24626201	chr16	44321927	G	A	MMG00285744	D16Ertd480e	44324923	44365852	1		V$NFY_Q6	NFYA
rs4179658	mCV24626201	chr16	44321927	G	A	MMG00285744	D16Ertd480e	44324923	44365852	1		V$NFY_Q6	NFYB
rs4179658	mCV24626201	chr16	44321927	G	A	MMG00285744	D16Ertd480e	44324923	44365852	1		V$NFY_Q6	NFYC	-0.458849	6.31144e-05
rs4179661		chr16	44324887	A	G	MMG00285744	D16Ertd480e	44324923	44365852	1	M-H CONS
rs4179661	mCV24626213	chr16	44324887	A	G	MMG00285744	D16Ertd480e	44324923	44365852	1	M-H CONS
rs4180454		chr16	45140432	G	A	MMG00285746	Slc35a5	45120235	45139301	-1
rs4180454	mCV22298884	chr16	45140432	G	A	MMG00285746	Slc35a5	45120235	45139301	-1
rs4180457		chr16	45141769	C	T	MMG00285746	Slc35a5	45120235	45139301	-1		V$EVI1_04	EVI1
rs4180457		chr16	45141769	C	T	MMG00285746	Slc35a5	45120235	45139301	-1		V$FOXD3_01	FOXD3	-0.360242	0.00193154
rs4169608		chr16	31585949	A	G	MMG00285756	Mfi2	31590786	31610993	1
rs4169608	mCV23942771	chr16	31585949	A	G	MMG00285756	Mfi2	31590786	31610993	1
rs4169609		chr16	31588875	T	C	MMG00285756	Mfi2	31590786	31610993	1		V$GATA4_Q3	GATA4
rs4169609	mCV23942772	chr16	31588875	T	C	MMG00285756	Mfi2	31590786	31610993	1		V$GATA4_Q3	GATA4
rs4169612		chr16	31590725	C	G	MMG00285756	Mfi2	31590786	31610993	1
rs3670695		chr16	35715829	G	T	MMG00285775	Kpna1	35716029	35768827	1
rs3670695	mCV23440717	chr16	35715829	G	T	MMG00285775	Kpna1	35716029	35768827	1
rs3670708		chr16	35715830	C	T	MMG00285775	Kpna1	35716029	35768827	1
rs3670708	mCV23440716	chr16	35715830	C	T	MMG00285775	Kpna1	35716029	35768827	1
rs3685458		chr16	35715894	G	A	MMG00285775	Kpna1	35716029	35768827	1
rs3685458	mCV23440715	chr16	35715894	G	A	MMG00285775	Kpna1	35716029	35768827	1
rs4195513		chr16	64557344	T	C	MMG00285785	Epha3	64234557	64553200	-1
rs4195513	mCV24052144	chr16	64557344	T	C	MMG00285785	Epha3	64234557	64553200	-1
rs4170026		chr16	31880518	A	T	MMG00285858	E430025L02Rik	31854980	31877631	-1
rs4170026	mCV22365476	chr16	31880518	A	T	MMG00285858	E430025L02Rik	31854980	31877631	-1
rs4170027		chr16	31880648	C	T	MMG00285858	E430025L02Rik	31854980	31877631	-1		V$HAND1E47_01	HAND1
rs4170027		chr16	31880648	C	T	MMG00285858	E430025L02Rik	31854980	31877631	-1		V$HAND1E47_01	TCF3
rs4170027	mCV22365477	chr16	31880648	C	T	MMG00285858	E430025L02Rik	31854980	31877631	-1		V$HAND1E47_01	HAND1
rs4170027	mCV22365477	chr16	31880648	C	T	MMG00285858	E430025L02Rik	31854980	31877631	-1		V$HAND1E47_01	TCF3
rs4170029		chr16	31881563	C	A	MMG00285858	E430025L02Rik	31854980	31877631	-1		V$EVI1_02	EVI1
rs4170029	mCV22365488	chr16	31881563	C	A	MMG00285858	E430025L02Rik	31854980	31877631	-1		V$EVI1_02	EVI1
rs4169816		chr16	31715174	T	C	MMG00285884	Senp5	31674529	31715147	-1
rs4180299		chr16	45071082	A	T	MMG00285897	2610001E17Rik	45074826	45108326	1		V$TFIIA_Q6	GTF2A1
rs4180299		chr16	45071082	A	T	MMG00285897	2610001E17Rik	45074826	45108326	1		V$TFIIA_Q6	GTF2A2	0.337459	0.00356825
rs4180299		chr16	45071082	A	T	MMG00285897	2610001E17Rik	45074826	45108326	1		V$TFIIA_Q6	GTF2B	-0.415675	3.3086e-05
rs4180299	mCV24629811	chr16	45071082	A	T	MMG00285897	2610001E17Rik	45074826	45108326	1		V$TFIIA_Q6	GTF2A1
rs4180299	mCV24629811	chr16	45071082	A	T	MMG00285897	2610001E17Rik	45074826	45108326	1		V$TFIIA_Q6	GTF2A2	0.337459	0.00356825
rs4180299	mCV24629811	chr16	45071082	A	T	MMG00285897	2610001E17Rik	45074826	45108326	1		V$TFIIA_Q6	GTF2B	-0.415675	3.3086e-05
rs4180300		chr16	45071106	G	A	MMG00285897	2610001E17Rik	45074826	45108326	1
rs4180300	mCV24629812	chr16	45071106	G	A	MMG00285897	2610001E17Rik	45074826	45108326	1
rs4180301		chr16	45071304	T	C	MMG00285897	2610001E17Rik	45074826	45108326	1		V$PAX6_01	PAX6	-0.477011	3.49774e-05
rs4180301	mCV24629816	chr16	45071304	T	C	MMG00285897	2610001E17Rik	45074826	45108326	1		V$PAX6_01	PAX6	-0.477011	3.49774e-05
rs4180302		chr16	45071402	G	T	MMG00285897	2610001E17Rik	45074826	45108326	1		V$BACH2_01	BACH2
rs4180302	mCV24629817	chr16	45071402	G	T	MMG00285897	2610001E17Rik	45074826	45108326	1		V$BACH2_01	BACH2
rs4163182		chr16	12917828	A	G	MMG00285907		12921611	12977654	1		V$CP2_01	TCFCP2
rs4221800	mCV23743616	chr16	99630448	G	A	MMG00285911	Tmprss2	99583546	99630199	-1
rs4221801	mCV23743609	chr16	99630630	G	A	MMG00285911	Tmprss2	99583546	99630199	-1
rs4221802	mCV23743608	chr16	99630648	A	G	MMG00285911	Tmprss2	99583546	99630199	-1
rs4221803	mCV23743607	chr16	99630650	C	G	MMG00285911	Tmprss2	99583546	99630199	-1
rs4221804		chr16	99631112	G	A	MMG00285911	Tmprss2	99583546	99630199	-1		V$PAX6_01	PAX6
rs4221804	mCV23743600	chr16	99631112	G	A	MMG00285911	Tmprss2	99583546	99630199	-1		V$PAX6_01	PAX6
rs4221805		chr16	99631253	T	C	MMG00285911	Tmprss2	99583546	99630199	-1
rs4221805	mCV23743599	chr16	99631253	T	C	MMG00285911	Tmprss2	99583546	99630199	-1
rs4221806	mCV23743598	chr16	99631531	C	T	MMG00285911	Tmprss2	99583546	99630199	-1
rs4163599		chr16	13465284	A	G	MMG00285912	AA415817	13397491	13464862	-1
rs4163599	mCV25086751	chr16	13465284	A	G	MMG00285912	AA415817	13397491	13464862	-1
rs4163600		chr16	13465490	G	A	MMG00285912	AA415817	13397491	13464862	-1		V$RORA1_01	RORA
rs4163600	mCV25086752	chr16	13465490	G	A	MMG00285912	AA415817	13397491	13464862	-1		V$RORA1_01	RORA
rs4163601		chr16	13465600	C	G	MMG00285912	AA415817	13397491	13464862	-1		V$USF_Q6	USF1
rs4163601	mCV25086753	chr16	13465600	C	G	MMG00285912	AA415817	13397491	13464862	-1		V$USF_Q6	USF1
rs4163602		chr16	13465762	A	G	MMG00285912	AA415817	13397491	13464862	-1
rs4163602	mCV25086763	chr16	13465762	A	G	MMG00285912	AA415817	13397491	13464862	-1
rs4163603		chr16	13466250	A	G	MMG00285912	AA415817	13397491	13464862	-1		V$EVI1_04	EVI1
rs4163603		chr16	13466250	A	G	MMG00285912	AA415817	13397491	13464862	-1		V$GATA4_Q3	GATA4
rs4163603	mCV25086764	chr16	13466250	A	G	MMG00285912	AA415817	13397491	13464862	-1		V$EVI1_04	EVI1
rs4163603	mCV25086764	chr16	13466250	A	G	MMG00285912	AA415817	13397491	13464862	-1		V$GATA4_Q3	GATA4
rs4163604		chr16	13466583	G	T	MMG00285912	AA415817	13397491	13464862	-1		V$FOXJ2_02	FOXJ2
rs4174054		chr16	37277624	C	T	MMG00285921	Gtf2e1	37246261	37276234	-1		V$MYCMAX_B	CMYC
rs4174054		chr16	37277624	C	T	MMG00285921	Gtf2e1	37246261	37276234	-1		V$MYCMAX_B	MAX	-0.34306	0.00308194
rs4174055		chr16	37278470	T	A	MMG00285921	Gtf2e1	37246261	37276234	-1		V$PITX2_Q2	PITX2
rs4174055	mCV23960163	chr16	37278470	T	A	MMG00285921	Gtf2e1	37246261	37276234	-1		V$PITX2_Q2	PITX2
rs4174056		chr16	37278558	T	G	MMG00285921	Gtf2e1	37246261	37276234	-1
rs4174056	mCV23960164	chr16	37278558	T	G	MMG00285921	Gtf2e1	37246261	37276234	-1
rs4174061		chr16	37279734	G	C	MMG00285921	Gtf2e1	37246261	37276234	-1		V$OCT1_Q6	POU2F1
rs4174065		chr16	37280286	T	C	MMG00285921	Gtf2e1	37246261	37276234	-1
rs4174066		chr16	37280476	G	A	MMG00285921	Gtf2e1	37246261	37276234	-1
rs4174066	mCV23960459	chr16	37280476	G	A	MMG00285921	Gtf2e1	37246261	37276234	-1
rs4174067		chr16	37280490	C	G	MMG00285921	Gtf2e1	37246261	37276234	-1
rs4174067	mCV23960460	chr16	37280490	C	G	MMG00285921	Gtf2e1	37246261	37276234	-1
rs4174068		chr16	37280702	A	G	MMG00285921	Gtf2e1	37246261	37276234	-1	M-H CONS
rs4174068	mCV23960461	chr16	37280702	A	G	MMG00285921	Gtf2e1	37246261	37276234	-1	M-H CONS
rs4174069		chr16	37280711	T	G	MMG00285921	Gtf2e1	37246261	37276234	-1
rs4174069	mCV23960468	chr16	37280711	T	G	MMG00285921	Gtf2e1	37246261	37276234	-1
rs4174070		chr16	37280728	T	C	MMG00285921	Gtf2e1	37246261	37276234	-1		V$GATA4_Q3	GATA4
rs4174070		chr16	37280728	T	C	MMG00285921	Gtf2e1	37246261	37276234	-1		V$OCT1_Q6	POU2F1
rs4174070	mCV23960469	chr16	37280728	T	C	MMG00285921	Gtf2e1	37246261	37276234	-1		V$GATA4_Q3	GATA4
rs4174070	mCV23960469	chr16	37280728	T	C	MMG00285921	Gtf2e1	37246261	37276234	-1		V$OCT1_Q6	POU2F1
rs4174071		chr16	37281112	A	G	MMG00285921	Gtf2e1	37246261	37276234	-1
rs4174071	mCV23960470	chr16	37281112	A	G	MMG00285921	Gtf2e1	37246261	37276234	-1
rs4174072		chr16	37281133	T	A	MMG00285921	Gtf2e1	37246261	37276234	-1
rs4174072	mCV23960477	chr16	37281133	T	A	MMG00285921	Gtf2e1	37246261	37276234	-1
rs4173826		chr16	36318819	C	T	MMG00285995		36319258	36320835	1
rs4173826	mCV25223488	chr16	36318819	C	T	MMG00285995		36319258	36320835	1
rs4173827		chr16	36318986	A	G	MMG00285995		36319258	36320835	1
rs4173827	mCV25223487	chr16	36318986	A	G	MMG00285995		36319258	36320835	1
rs4173828		chr16	36318988	G	A	MMG00285995		36319258	36320835	1
rs4173828	mCV25223477	chr16	36318988	G	A	MMG00285995		36319258	36320835	1
rs4170210		chr16	32108669	T	G	MMG00286086		32112955	32120173	1
rs4170210	mCV25150956	chr16	32108669	T	G	MMG00286086		32112955	32120173	1
rs4172742		chr16	35281370	A	T	MMG00286261	Sema5b	35285523	35406526	1
rs4172743		chr16	35281373	T	C	MMG00286261	Sema5b	35285523	35406526	1		V$HEB_Q6	TCF12
rs4172747		chr16	35281664	G	A	MMG00286261	Sema5b	35285523	35406526	1	M-H CONS
rs4172756		chr16	35283846	T	C	MMG00286261	Sema5b	35285523	35406526	1		V$HNF4_01	HNF4A
rs4172756	mCV23953192	chr16	35283846	T	C	MMG00286261	Sema5b	35285523	35406526	1		V$HNF4_01	HNF4A
rs4172757		chr16	35284047	C	T	MMG00286261	Sema5b	35285523	35406526	1
rs4172757	mCV23953202	chr16	35284047	C	T	MMG00286261	Sema5b	35285523	35406526	1
rs4172762		chr16	35285103	C	G	MMG00286261	Sema5b	35285523	35406526	1	M-H CONS
rs4172762	mCV23953216	chr16	35285103	C	G	MMG00286261	Sema5b	35285523	35406526	1	M-H CONS
rs4172765		chr16	35285380	C	G	MMG00286261	Sema5b	35285523	35406526	1
rs4171372		chr16	32957240	T	C	MMG00286289	Snx4	32959842	33011070	1
rs4171372	mCV24912795	chr16	32957240	T	C	MMG00286289	Snx4	32959842	33011070	1
rs4221628		chr16	99550134	G	A	MMG00286293	Mx2	99554945	99579761	1		V$CP2_01	TCFCP2	-0.400362	0.000580053
rs4221628	mCV23400822	chr16	99550134	G	A	MMG00286293	Mx2	99554945	99579761	1		V$CP2_01	TCFCP2	-0.400362	0.000580053
rs4221638		chr16	99554022	A	C	MMG00286293	Mx2	99554945	99579761	1
rs4221638	mCV23400812	chr16	99554022	A	C	MMG00286293	Mx2	99554945	99579761	1
rs4221643		chr16	99554548	A	G	MMG00286293	Mx2	99554945	99579761	1
rs4221643	mCV23400807	chr16	99554548	A	G	MMG00286293	Mx2	99554945	99579761	1
rs4221644		chr16	99554786	G	A	MMG00286293	Mx2	99554945	99579761	1		V$GATA4_Q3	GATA4	0.296142	0.00967987
rs4221644	mCV23400806	chr16	99554786	G	A	MMG00286293	Mx2	99554945	99579761	1		V$GATA4_Q3	GATA4	0.296142	0.00967987
rs4221645		chr16	99554818	C	G	MMG00286293	Mx2	99554945	99579761	1		V$RFX1_01	RFX1
rs4221645	mCV23400805	chr16	99554818	C	G	MMG00286293	Mx2	99554945	99579761	1		V$RFX1_01	RFX1
rs4161520		chr16	10556564	T	C	MMG00286321	Litaf	10522719	10556451	-1		V$CMYB_01	CMYB
rs4161520	mCV24140742	chr16	10556564	T	C	MMG00286321	Litaf	10522719	10556451	-1		V$CMYB_01	CMYB
rs32805266	mCV24140755	chr16	10558728	C	T	MMG00286321	Litaf	10522719	10556451	-1
rs4163719		chr16	13546817	C	T	MMG00286466	2900011O08Rik	13548674	13662852	1		V$EVI1_04	EVI1	-0.474205	3.92957e-05
rs4163719	mCV23924687	chr16	13546817	C	T	MMG00286466	2900011O08Rik	13548674	13662852	1		V$EVI1_04	EVI1	-0.474205	3.92957e-05
rs4163720		chr16	13546895	T	C	MMG00286466	2900011O08Rik	13548674	13662852	1		V$OCT1_Q6	POU2F1
rs4163720	mCV23924688	chr16	13546895	T	C	MMG00286466	2900011O08Rik	13548674	13662852	1		V$OCT1_Q6	POU2F1
rs4163723		chr16	13547168	G	C	MMG00286466	2900011O08Rik	13548674	13662852	1		V$IRF7_01	IRF7	-0.457888	7.5633e-05
rs4163723		chr16	13547168	G	C	MMG00286466	2900011O08Rik	13548674	13662852	1		V$MYOGNF1_01	NFIA
rs4163723		chr16	13547168	G	C	MMG00286466	2900011O08Rik	13548674	13662852	1		V$MYOGNF1_01	NFIC
rs4163723	mCV23924694	chr16	13547168	G	C	MMG00286466	2900011O08Rik	13548674	13662852	1		V$IRF7_01	IRF7	-0.457888	7.5633e-05
rs4163723	mCV23924694	chr16	13547168	G	C	MMG00286466	2900011O08Rik	13548674	13662852	1		V$MYOGNF1_01	NFIA
rs4163723	mCV23924694	chr16	13547168	G	C	MMG00286466	2900011O08Rik	13548674	13662852	1		V$MYOGNF1_01	NFIC
rs4163728		chr16	13548416	T	C	MMG00286466	2900011O08Rik	13548674	13662852	1
rs4169717		chr16	31641236	G	A	MMG00286474	F630022B06Rik	31645930	31658022	1		V$PAX6_01	PAX6	0.357235	0.0021003
rs4169717	mCV24785480	chr16	31641236	G	A	MMG00286474	F630022B06Rik	31645930	31658022	1		V$PAX6_01	PAX6	0.357235	0.0021003
rs4169722		chr16	31645181	T	C	MMG00286474	F630022B06Rik	31645930	31658022	1		V$AHRARNT_01	AHR
rs4169722		chr16	31645181	T	C	MMG00286474	F630022B06Rik	31645930	31658022	1		V$AHRARNT_01	ARNT
rs4169722	mCV24785503	chr16	31645181	T	C	MMG00286474	F630022B06Rik	31645930	31658022	1		V$AHRARNT_01	AHR
rs4169722	mCV24785503	chr16	31645181	T	C	MMG00286474	F630022B06Rik	31645930	31658022	1		V$AHRARNT_01	ARNT
rs4169723		chr16	31645419	C	T	MMG00286474	F630022B06Rik	31645930	31658022	1		V$HNF4_01	HNF4A
rs4169723	mCV24785504	chr16	31645419	C	T	MMG00286474	F630022B06Rik	31645930	31658022	1		V$HNF4_01	HNF4A
mCV24785515	mCV24785515	chr16	31645698	T	C	MMG00286474	F630022B06Rik	31645930	31658022	1
rs4169725		chr16	31645698	T	C	MMG00286474	F630022B06Rik	31645930	31658022	1		V$OCT1_Q6	POU2F1	0.522717	4.42698e-06
rs4169726		chr16	31645800	G	A	MMG00286474	F630022B06Rik	31645930	31658022	1		V$HNF4_01	HNF4A
rs4169726	mCV24785516	chr16	31645800	G	A	MMG00286474	F630022B06Rik	31645930	31658022	1		V$HNF4_01	HNF4A
rs4174046		chr16	37271859	G	A	MMG00286499	Rabl3	37276365	37308847	1
rs4174046	mCV23960092	chr16	37271859	G	A	MMG00286499	Rabl3	37276365	37308847	1
rs4174048		chr16	37273456	T	G	MMG00286499	Rabl3	37276365	37308847	1		V$FOXJ2_01	FOXJ2
rs4174048	mCV23960103	chr16	37273456	T	G	MMG00286499	Rabl3	37276365	37308847	1		V$FOXJ2_01	FOXJ2
rs4174049		chr16	37274933	T	C	MMG00286499	Rabl3	37276365	37308847	1
rs4163719		chr16	13546817	C	T	MMG00286524	Ifitm7	13544812	13546634	-1		V$EVI1_04	EVI1	-0.469084	4.84547e-05
rs4163719	mCV23924687	chr16	13546817	C	T	MMG00286524	Ifitm7	13544812	13546634	-1		V$EVI1_04	EVI1	-0.469084	4.84547e-05
rs4163720		chr16	13546895	T	C	MMG00286524	Ifitm7	13544812	13546634	-1		V$OCT1_Q6	POU2F1	0.500579	1.25626e-05
rs4163720	mCV23924688	chr16	13546895	T	C	MMG00286524	Ifitm7	13544812	13546634	-1		V$OCT1_Q6	POU2F1	0.500579	1.25626e-05
rs4163723		chr16	13547168	G	C	MMG00286524	Ifitm7	13544812	13546634	-1		V$IRF7_01	IRF7
rs4163723		chr16	13547168	G	C	MMG00286524	Ifitm7	13544812	13546634	-1		V$MYOGNF1_01	NFIA	-0.29852	0.00917426
rs4163723		chr16	13547168	G	C	MMG00286524	Ifitm7	13544812	13546634	-1		V$MYOGNF1_01	NFIC
rs4163723	mCV23924694	chr16	13547168	G	C	MMG00286524	Ifitm7	13544812	13546634	-1		V$IRF7_01	IRF7
rs4163723	mCV23924694	chr16	13547168	G	C	MMG00286524	Ifitm7	13544812	13546634	-1		V$MYOGNF1_01	NFIA	-0.29852	0.00917426
rs4163723	mCV23924694	chr16	13547168	G	C	MMG00286524	Ifitm7	13544812	13546634	-1		V$MYOGNF1_01	NFIC
rs4163728		chr16	13548416	T	C	MMG00286524	Ifitm7	13544812	13546634	-1
rs4163730		chr16	13551498	C	T	MMG00286524	Ifitm7	13544812	13546634	-1
rs4163730	mCV23924718	chr16	13551498	C	T	MMG00286524	Ifitm7	13544812	13546634	-1
rs4163731		chr16	13551618	A	G	MMG00286524	Ifitm7	13544812	13546634	-1		V$NKX61_01	NKX61
rs4163731		chr16	13551618	A	G	MMG00286524	Ifitm7	13544812	13546634	-1		V$NKX61_01	NKX6A
rs4163731	mCV23924722	chr16	13551618	A	G	MMG00286524	Ifitm7	13544812	13546634	-1		V$NKX61_01	NKX61
rs4163731	mCV23924722	chr16	13551618	A	G	MMG00286524	Ifitm7	13544812	13546634	-1		V$NKX61_01	NKX6A
rs4173403		chr16	35769093	C	T	MMG00286529	Wdr5b	35773855	35775638	1		V$CDC5_01	CDC5
rs4173403	mCV25158288	chr16	35769093	C	T	MMG00286529	Wdr5b	35773855	35775638	1		V$CDC5_01	CDC5
rs4173404		chr16	35769526	G	A	MMG00286529	Wdr5b	35773855	35775638	1		V$GCM_Q2	GCMA
rs4173405		chr16	35769970	C	T	MMG00286529	Wdr5b	35773855	35775638	1
rs4173406		chr16	35770293	G	A	MMG00286529	Wdr5b	35773855	35775638	1
rs4173409		chr16	35770855	T	C	MMG00286529	Wdr5b	35773855	35775638	1		V$SMAD4_Q6	MADH4
rs4173409		chr16	35770855	T	C	MMG00286529	Wdr5b	35773855	35775638	1		V$SMAD4_Q6	SMAD4
rs4173409		chr16	35770855	T	C	MMG00286529	Wdr5b	35773855	35775638	1		V$ZID_01	ZID
rs4173410		chr16	35771003	A	T	MMG00286529	Wdr5b	35773855	35775638	1		V$CEBPGAMMA_Q6	CEBPG
rs4173411		chr16	35771321	C	T	MMG00286529	Wdr5b	35773855	35775638	1		V$HNF1_C	TCF1
rs4173411	mCV25158323	chr16	35771321	C	T	MMG00286529	Wdr5b	35773855	35775638	1		V$HNF1_C	TCF1
rs4173412		chr16	35771613	A	G	MMG00286529	Wdr5b	35773855	35775638	1
rs4165543		chr16	27090734	T	C	MMG00286540	2610529H08Rik	27095196	27151937	1		V$GATA4_Q3	GATA4
rs4165543	mCV23125268	chr16	27090734	T	C	MMG00286540	2610529H08Rik	27095196	27151937	1		V$GATA4_Q3	GATA4
rs4165544		chr16	27090746	C	T	MMG00286540	2610529H08Rik	27095196	27151937	1
rs4165544	mCV23125547	chr16	27090746	C	T	MMG00286540	2610529H08Rik	27095196	27151937	1
rs4165545		chr16	27090761	C	T	MMG00286540	2610529H08Rik	27095196	27151937	1		V$MRF2_01	MRF2
rs4165545	mCV23125548	chr16	27090761	C	T	MMG00286540	2610529H08Rik	27095196	27151937	1		V$MRF2_01	MRF2
rs4165546		chr16	27091108	G	A	MMG00286540	2610529H08Rik	27095196	27151937	1		V$GATA4_Q3	GATA4
rs4165547		chr16	27091870	C	A	MMG00286540	2610529H08Rik	27095196	27151937	1
rs4165547	mCV23125554	chr16	27091870	C	A	MMG00286540	2610529H08Rik	27095196	27151937	1
rs4165549		chr16	27093818	C	T	MMG00286540	2610529H08Rik	27095196	27151937	1
rs4165549	mCV23125559	chr16	27093818	C	T	MMG00286540	2610529H08Rik	27095196	27151937	1
rs4165550		chr16	27094372	A	G	MMG00286540	2610529H08Rik	27095196	27151937	1		V$HNF3ALPHA_Q6	HNF3A
rs4165550	mCV23125560	chr16	27094372	A	G	MMG00286540	2610529H08Rik	27095196	27151937	1		V$HNF3ALPHA_Q6	HNF3A
rs4163848		chr16	13727871	A	G	MMG00286548	Nde1	13731124	13754039	1
rs4163849		chr16	13728224	C	G	MMG00286548	Nde1	13731124	13754039	1		V$TFIIA_Q6	GTF2A1
rs4163849		chr16	13728224	C	G	MMG00286548	Nde1	13731124	13754039	1		V$TFIIA_Q6	GTF2A2	0.529617	3.14325e-06
rs4163849		chr16	13728224	C	G	MMG00286548	Nde1	13731124	13754039	1		V$TFIIA_Q6	GTF2B
rs4163850		chr16	13728296	G	A	MMG00286548	Nde1	13731124	13754039	1		V$HNF4_01	HNF4A
rs4163850	mCV24858024	chr16	13728296	G	A	MMG00286548	Nde1	13731124	13754039	1		V$HNF4_01	HNF4A
rs4163856		chr16	13729413	G	C	MMG00286548	Nde1	13731124	13754039	1
rs4163856	mCV24857741	chr16	13729413	G	C	MMG00286548	Nde1	13731124	13754039	1
rs4163858		chr16	13730148	A	G	MMG00286548	Nde1	13731124	13754039	1		V$HNF4_01	HNF4A
rs4163858	mCV24857739	chr16	13730148	A	G	MMG00286548	Nde1	13731124	13754039	1		V$HNF4_01	HNF4A
rs4163859		chr16	13730217	T	C	MMG00286548	Nde1	13731124	13754039	1
rs4163859	mCV24857729	chr16	13730217	T	C	MMG00286548	Nde1	13731124	13754039	1
rs4169755		chr16	31658458	C	A	MMG00286550	Ncbp2	31660615	31670157	1
rs4169755	mCV24786170	chr16	31658458	C	A	MMG00286550	Ncbp2	31660615	31670157	1
rs4169757		chr16	31660841	G	A	MMG00286733	0610012G03Rik	31659027	31660470	-1		V$ELK1_02	ELK1	0.366281	0.0016283
rs4169757	mCV25178137	chr16	31660841	G	A	MMG00286733	0610012G03Rik	31659027	31660470	-1		V$ELK1_02	ELK1	0.366281	0.0016283
rs4169758		chr16	31661034	A	C	MMG00286733	0610012G03Rik	31659027	31660470	-1
rs4169758	mCV25178138	chr16	31661034	A	C	MMG00286733	0610012G03Rik	31659027	31660470	-1
rs4163505		chr16	13377584	C	G	MMG00286809	Ntan1	13381187	13397347	1		V$MTF1_Q4	MTF1
rs4163505	mCV23923268	chr16	13377584	C	G	MMG00286809	Ntan1	13381187	13397347	1		V$MTF1_Q4	MTF1
rs4163506		chr16	13377596	C	T	MMG00286809	Ntan1	13381187	13397347	1		V$LMO2COM_02	LMO2
rs4163506	mCV23923278	chr16	13377596	C	T	MMG00286809	Ntan1	13381187	13397347	1		V$LMO2COM_02	LMO2
rs8246478		chr16	13380374	T	C	MMG00286809	Ntan1	13381187	13397347	1
rs4172533		chr16	34762757	C	T	MMG00286828	Ptplb	34766639	34850785	1
rs4172534		chr16	34763091	C	T	MMG00286828	Ptplb	34766639	34850785	1		V$FOXJ2_01	FOXJ2
rs4172534		chr16	34763091	C	T	MMG00286828	Ptplb	34766639	34850785	1		V$OCT1_06	POU2F1
rs4172534	mCV25194885	chr16	34763091	C	T	MMG00286828	Ptplb	34766639	34850785	1		V$FOXJ2_01	FOXJ2
rs4172534	mCV25194885	chr16	34763091	C	T	MMG00286828	Ptplb	34766639	34850785	1		V$OCT1_06	POU2F1
rs4172535		chr16	34764796	G	T	MMG00286828	Ptplb	34766639	34850785	1		V$FOXD3_01	FOXD3
rs4172535	mCV25194884	chr16	34764796	G	T	MMG00286828	Ptplb	34766639	34850785	1		V$FOXD3_01	FOXD3
rs4172536		chr16	34766326	C	T	MMG00286828	Ptplb	34766639	34850785	1		V$OCT1_Q6	POU2F1
rs4172536	mCV25194883	chr16	34766326	C	T	MMG00286828	Ptplb	34766639	34850785	1		V$OCT1_Q6	POU2F1
rs4169949		chr16	31812543	A	C	MMG00286830	2010319C14Rik	31796400	31811701	-1
rs4169949	mCV25101147	chr16	31812543	A	C	MMG00286830	2010319C14Rik	31796400	31811701	-1
rs4169954		chr16	31815214	A	G	MMG00286830	2010319C14Rik	31796400	31811701	-1		V$EVI1_04	EVI1
rs4169954	mCV23943776	chr16	31815214	A	G	MMG00286830	2010319C14Rik	31796400	31811701	-1		V$EVI1_04	EVI1
rs4169955		chr16	31815725	G	T	MMG00286830	2010319C14Rik	31796400	31811701	-1
rs4169955	mCV23943786	chr16	31815725	G	T	MMG00286830	2010319C14Rik	31796400	31811701	-1
rs4169956		chr16	31815726	T	A	MMG00286830	2010319C14Rik	31796400	31811701	-1		V$TFIIA_Q6	GTF2A1
rs4169956		chr16	31815726	T	A	MMG00286830	2010319C14Rik	31796400	31811701	-1		V$TFIIA_Q6	GTF2A2
rs4169956		chr16	31815726	T	A	MMG00286830	2010319C14Rik	31796400	31811701	-1		V$TFIIA_Q6	GTF2B	0.450827	9.92909e-05
rs4169956	mCV23943787	chr16	31815726	T	A	MMG00286830	2010319C14Rik	31796400	31811701	-1		V$TFIIA_Q6	GTF2A1
rs4169956	mCV23943787	chr16	31815726	T	A	MMG00286830	2010319C14Rik	31796400	31811701	-1		V$TFIIA_Q6	GTF2A2
rs4169956	mCV23943787	chr16	31815726	T	A	MMG00286830	2010319C14Rik	31796400	31811701	-1		V$TFIIA_Q6	GTF2B	0.450827	9.92909e-05
rs4170225		chr16	32127123	C	A	MMG00287061	0610012D17Rik	32131902	32141256	1
rs4170225	mCV25151003	chr16	32127123	C	A	MMG00287061	0610012D17Rik	32131902	32141256	1
rs4170226		chr16	32127167	A	G	MMG00287061	0610012D17Rik	32131902	32141256	1
rs4170226	mCV25151004	chr16	32127167	A	G	MMG00287061	0610012D17Rik	32131902	32141256	1
rs4170227		chr16	32127423	G	A	MMG00287061	0610012D17Rik	32131902	32141256	1
rs4170227	mCV25151008	chr16	32127423	G	A	MMG00287061	0610012D17Rik	32131902	32141256	1
rs4170228		chr16	32127429	G	T	MMG00287061	0610012D17Rik	32131902	32141256	1
rs4170228	mCV25151009	chr16	32127429	G	T	MMG00287061	0610012D17Rik	32131902	32141256	1
rs4170229		chr16	32127431	G	T	MMG00287061	0610012D17Rik	32131902	32141256	1		V$TFIII_Q6	GTF2I	0.549878	1.09233e-06
rs4170229	mCV25151010	chr16	32127431	G	T	MMG00287061	0610012D17Rik	32131902	32141256	1		V$TFIII_Q6	GTF2I	0.549878	1.09233e-06
rs4170241		chr16	32129662	T	A	MMG00287061	0610012D17Rik	32131902	32141256	1		V$CEBPDELTA_Q6	CEBPD
rs4170241	mCV25151138	chr16	32129662	T	A	MMG00287061	0610012D17Rik	32131902	32141256	1		V$CEBPDELTA_Q6	CEBPD
rs4165635		chr16	27152019	C	G	MMG00288067	D16Bwg1543e	27156197	27157132	1
rs4165635	mCV24540353	chr16	27152019	C	G	MMG00288067	D16Bwg1543e	27156197	27157132	1
rs4165636		chr16	27155089	T	A	MMG00288067	D16Bwg1543e	27156197	27157132	1
rs33595841	mCV24420456	chr17	74910695	G	C	MMG00289379	Spg4	74915240	74965294	1		V$HNF4_01	HNF4A
rs33340320	mCV24420457	chr17	74910761	T	A	MMG00289379	Spg4	74915240	74965294	1		V$IRF7_01	IRF7
rs33720026	mCV24460103	chr17	80069062	C	T	MMG00289424	Cdc42ep3	80047776	80068843	-1
rs33440513	mCV24460124	chr17	80069704	A	G	MMG00289424	Cdc42ep3	80047776	80068843	-1		V$AREB6_03	TCF8
rs33440513	mCV24460124	chr17	80069704	A	G	MMG00289424	Cdc42ep3	80047776	80068843	-1		V$MYOD_01	MYOD
rs33047298	mCV24460137	chr17	80070807	A	T	MMG00289424	Cdc42ep3	80047776	80068843	-1		V$IRF7_01	IRF7
rs33136372	mCV24460398	chr17	80070860	A	C	MMG00289424	Cdc42ep3	80047776	80068843	-1		V$FOXO4_01	FOXO4
rs33136372	mCV24460398	chr17	80070860	A	C	MMG00289424	Cdc42ep3	80047776	80068843	-1		V$FOXO4_01	MLLT7
rs33581437	mCV24460408	chr17	80071011	C	T	MMG00289424	Cdc42ep3	80047776	80068843	-1	M-H CONS
rs33053958	mCV24460409	chr17	80071086	T	C	MMG00289424	Cdc42ep3	80047776	80068843	-1		V$CDC5_01	CDC5
rs33171393	mCV24460410	chr17	80071183	G	A	MMG00289424	Cdc42ep3	80047776	80068843	-1
rs29540474	mCV24460421	chr17	80073261	T	C	MMG00289424	Cdc42ep3	80047776	80068843	-1
rs33180426	mCV24460456	chr17	80073684	G	C	MMG00289424	Cdc42ep3	80047776	80068843	-1
rs33417750	mCV23265872	chr17	11894962	A	C	MMG00289477	Agpat4	11899194	12000014	1
rs33395144	mCV23265860	chr17	11896333	C	A	MMG00289477	Agpat4	11899194	12000014	1
rs33129949	mCV23265848	chr17	11896755	C	G	MMG00289477	Agpat4	11899194	12000014	1		V$CDX2_Q5	CDX2
rs33618768	mCV23510707	chr17	11898037	C	T	MMG00289477	Agpat4	11899194	12000014	1		V$HNF1_C	TCF1
rs33645441	mCV23510706	chr17	11898139	T	C	MMG00289477	Agpat4	11899194	12000014	1		V$TFIII_Q6	GTF2I
rs33241479	mCV23510696	chr17	11898232	T	C	MMG00289477	Agpat4	11899194	12000014	1		V$GATA4_Q3	GATA4
rs33102419	mCV23510695	chr17	11898262	C	T	MMG00289477	Agpat4	11899194	12000014	1
rs33631624	mCV23510675	chr17	11898796	T	C	MMG00289477	Agpat4	11899194	12000014	1
rs33488438	mCV23510674	chr17	11898797	T	C	MMG00289477	Agpat4	11899194	12000014	1		V$MAZR_01	MAZR
rs33702698	mCV23510663	chr17	11898843	C	G	MMG00289477	Agpat4	11899194	12000014	1		V$HNF4_01	HNF4A
rs33702698	mCV23510663	chr17	11898843	C	G	MMG00289477	Agpat4	11899194	12000014	1		V$PPARG_03	PPARG
rs33469445	mCV23510662	chr17	11898845	T	G	MMG00289477	Agpat4	11899194	12000014	1		V$HNF4_01	HNF4A
rs33469445	mCV23510662	chr17	11898845	T	G	MMG00289477	Agpat4	11899194	12000014	1		V$MAZ_Q6	MAZ
rs33274997	mCV25242630	chr17	23735833	C	T	MMG00289479	Pdpk1	23673081	23735345	-1		V$CDPCR1_01	CUTL1
rs33274997	mCV25242630	chr17	23735833	C	T	MMG00289479	Pdpk1	23673081	23735345	-1		V$CDX2_Q5	CDX2
rs33886505	mCV23532241	chr17	7796850	C	T	MMG00289549	Ccr6	7801601	7816160	1
rs33886245	mCV23532204	chr17	7799891	A	G	MMG00289549	Ccr6	7801601	7816160	1
rs33886977	mCV23531909	chr17	7800814	T	C	MMG00289549	Ccr6	7801601	7816160	1		V$CDC5_01	CDC5
rs33886977	mCV23531909	chr17	7800814	T	C	MMG00289549	Ccr6	7801601	7816160	1		V$PAX3_B	PAX3
rs33886406	mCV23531907	chr17	7801319	A	G	MMG00289549	Ccr6	7801601	7816160	1		V$TITF1_Q3	TTF1	0.530216	3.05004e-06
rs3153940	mCV25251250	chr17	24476962	G	A	MMG00289651	Tce1	24481874	24486540	1
rs33609830	mCV25251251	chr17	24476989	G	A	MMG00289651	Tce1	24481874	24486540	1		V$CP2_01	TCFCP2
rs33609830	mCV25251251	chr17	24476989	G	A	MMG00289651	Tce1	24481874	24486540	1		V$GATA4_Q3	GATA4
rs33458783	mCV25251472	chr17	24478351	G	A	MMG00289651	Tce1	24481874	24486540	1		V$NKX25_01	NKX25
rs33195988	mCV25251484	chr17	24478781	T	A	MMG00289651	Tce1	24481874	24486540	1
rs33104217	mCV25251485	chr17	24479001	A	G	MMG00289651	Tce1	24481874	24486540	1		V$CREL_01	REL
rs33104217	mCV25251485	chr17	24479001	A	G	MMG00289651	Tce1	24481874	24486540	1		V$EVI1_04	EVI1	-0.459939	6.9798e-05
rs33462876	mCV25251496	chr17	24479112	A	G	MMG00289651	Tce1	24481874	24486540	1		V$CDC5_01	CDC5
rs33462876	mCV25251496	chr17	24479112	A	G	MMG00289651	Tce1	24481874	24486540	1		V$YY1_02	YY1
rs33398735	mCV25251497	chr17	24479384	G	T	MMG00289651	Tce1	24481874	24486540	1
rs3155855	mCV25251520	chr17	24480609	T	C	MMG00289651	Tce1	24481874	24486540	1
rs33353027	mCV25251531	chr17	24481293	G	C	MMG00289651	Tce1	24481874	24486540	1
rs33592591	mCV24345662	chr17	24037154	T	C	MMG00289653	Dnase1l2	24034334	24036853	-1		V$EVI1_04	EVI1
rs29505717	mCV24345663	chr17	24037465	A	G	MMG00289653	Dnase1l2	24034334	24036853	-1
rs33463309	mCV24347450	chr17	24288315	A	G	MMG00289679	Noxo1	24292002	24294289	1		V$MAZR_01	MAZR
rs33221464	mCV24347722	chr17	24288627	T	C	MMG00289679	Noxo1	24292002	24294289	1
rs33138638	mCV24347746	chr17	24288975	C	G	MMG00289679	Noxo1	24292002	24294289	1
rs33447203	mCV24347748	chr17	24291854	G	A	MMG00289679	Noxo1	24292002	24294289	1
rs33087434	mCV23797953	chr17	23758748	C	G	MMG00289736	5730457F11Rik	23749628	23757532	-1
rs33485908	mCV23798237	chr17	23762117	T	C	MMG00289736	5730457F11Rik	23749628	23757532	-1		V$IRF7_01	IRF7	0.524595	4.0365e-06
rs29499429	mCV23798238	chr17	23762248	A	T	MMG00289736	5730457F11Rik	23749628	23757532	-1		V$OCT1_Q6	POU2F1	-0.395516	0.000676702
rs33353027	mCV25251531	chr17	24481293	G	C	MMG00289767	Nubp2	24477012	24480721	-1
rs33599057	mCV25251532	chr17	24483719	C	T	MMG00289767	Nubp2	24477012	24480721	-1
rs33314563	mCV25251533	chr17	24483721	C	T	MMG00289767	Nubp2	24477012	24480721	-1		V$SMAD3_Q6	SMAD3
rs33071004	mCV25240555	chr17	23591457	T	C	MMG00289830	Prss22	23585909	23591322	-1
rs33117355	mCV25240556	chr17	23591535	A	G	MMG00289830	Prss22	23585909	23591322	-1
rs33065330	mCV25240569	chr17	23592867	A	C	MMG00289830	Prss22	23585909	23591322	-1
rs33510777	mCV25240579	chr17	23592932	A	G	MMG00289830	Prss22	23585909	23591322	-1		V$CETS1P54_01	ETS1
rs33151338	mCV25240580	chr17	23593189	G	A	MMG00289830	Prss22	23585909	23591322	-1		V$AP4_01	TFAP4
rs33151338	mCV25240580	chr17	23593189	G	A	MMG00289830	Prss22	23585909	23591322	-1		V$MYOD_01	MYOD
rs33385835	mCV25240581	chr17	23593452	T	C	MMG00289830	Prss22	23585909	23591322	-1		V$HNF1_C	TCF1
rs33385835	mCV25240581	chr17	23593452	T	C	MMG00289830	Prss22	23585909	23591322	-1		V$SOX9_B1	SOX9
rs33664270	mCV25240592	chr17	23593461	C	G	MMG00289830	Prss22	23585909	23591322	-1
rs33618512	mCV25240593	chr17	23593489	A	T	MMG00289830	Prss22	23585909	23591322	-1		V$GATA4_Q3	GATA4
rs33383191	mCV25240594	chr17	23593591	G	A	MMG00289830	Prss22	23585909	23591322	-1		V$MAZR_01	MAZR
rs33456413	mCV25240866	chr17	23594035	T	C	MMG00289830	Prss22	23585909	23591322	-1		V$HNF4_01	HNF4A
rs29521722	mCV25240867	chr17	23594036	G	C	MMG00289830	Prss22	23585909	23591322	-1
rs33887509	mCV25240877	chr17	23594078	C	T	MMG00289830	Prss22	23585909	23591322	-1
rs33589119	mCV25249770	chr17	24444427	C	A	MMG00289846	1110025H10Rik	24443176	24444414	-1		V$WHN_B	WHN
rs33252852	mCV25249780	chr17	24444442	T	C	MMG00289846	1110025H10Rik	24443176	24444414	-1
rs33186421	mCV25249782	chr17	24444556	A	T	MMG00289846	1110025H10Rik	24443176	24444414	-1
rs3659741	mCV25249794	chr17	24445199	T	G	MMG00289846	1110025H10Rik	24443176	24444414	-1
rs3660399	mCV25249804	chr17	24445322	A	G	MMG00289846	1110025H10Rik	24443176	24444414	-1
rs3661539	mCV25250075	chr17	24445478	G	A	MMG00289846	1110025H10Rik	24443176	24444414	-1
rs33043722	mCV22893828	chr17	47889782	A	G	MMG00289856	Apobec2	47873108	47886551	-1		V$MRF2_01	MRF2
rs33526732	mCV22893817	chr17	47890121	G	A	MMG00289856	Apobec2	47873108	47886551	-1		V$CDPCR1_01	CUTL1
rs33155451	mCV24348418	chr17	24311937	T	C	MMG00289870	1700010O16Rik	24309608	24311821	-1
rs33581161	mCV24348424	chr17	24316374	A	G	MMG00289870	1700010O16Rik	24309608	24311821	-1
rs33718884	mCV23798298	chr17	23768008	T	C	MMG00289949	Atp6v0c	23757661	23763198	-1
rs33149642	mCV25249734	chr17	24442525	A	G	MMG00289961	Hagh	24444824	24458841	1
rs33589119	mCV25249770	chr17	24444427	C	A	MMG00289961	Hagh	24444824	24458841	1		V$WHN_B	WHN
rs33252852	mCV25249780	chr17	24444442	T	C	MMG00289961	Hagh	24444824	24458841	1
rs33186421	mCV25249782	chr17	24444556	A	T	MMG00289961	Hagh	24444824	24458841	1
rs33450586	mCV25112136	chr17	24019689	T	A	MMG00289998	Dci	24020452	24033083	1		V$SMAD3_Q6	SMAD3
mCV25112143	mCV25112143	chr17	24019776	A	C	MMG00289998	Dci	24020452	24033083	1
rs33552577	mCV22874430	chr17	23454191	T	C	MMG00290016	Prss21	23459082	23464122	1		V$IRF7_01	IRF7
rs29523844	mCV22874246	chr17	23454286	C	T	MMG00290016	Prss21	23459082	23464122	1
rs33357625	mCV22874245	chr17	23454537	C	T	MMG00290016	Prss21	23459082	23464122	1		V$SOX9_B1	SOX9
rs33511946	mCV22874244	chr17	23454539	C	T	MMG00290016	Prss21	23459082	23464122	1		V$SOX9_B1	SOX9
rs33352154	mCV22874185	chr17	23457863	G	A	MMG00290016	Prss21	23459082	23464122	1		V$OCT1_Q6	POU2F1
rs16807275	mCV22874172	chr17	23458909	T	G	MMG00290016	Prss21	23459082	23464122	1		V$MRF2_01	MRF2
rs29536245	mCV23145649	chr17	87795337	T	C	MMG00290120	Pigf	87765669	87793811	-1		V$CHOP_01	CEBPA	-0.372926	0.00134383
rs29536245	mCV23145649	chr17	87795337	T	C	MMG00290120	Pigf	87765669	87793811	-1		V$CHOP_01	DDIT3	-0.32587	0.00478958
rs29536245	mCV23145649	chr17	87795337	T	C	MMG00290120	Pigf	87765669	87793811	-1		V$HNF4_01	HNF4A
rs33609084	mCV25147059	chr17	23389539	T	C	MMG00290188	Srrm2	23394238	23415746	1		V$HNF3ALPHA_Q6	HNF3A
rs33078844	mCV22638823	chr17	23391590	C	T	MMG00290188	Srrm2	23394238	23415746	1		V$FOXJ2_01	FOXJ2
rs33471781	mCV22638835	chr17	23391915	A	G	MMG00290188	Srrm2	23394238	23415746	1		V$OCT1_Q6	POU2F1
rs33599255	mCV22638869	chr17	23394072	G	A	MMG00290188	Srrm2	23394238	23415746	1
rs33584265	mCV23088567	chr17	75577555	T	G	MMG00290197	Ltbp1	75579733	75973903	1		V$CDPCR1_01	CUTL1
rs33163351	mCV23088752	chr17	75577699	T	C	MMG00290197	Ltbp1	75579733	75973903	1		V$GATA1_03	GATA1
rs33163351	mCV23088752	chr17	75577699	T	C	MMG00290197	Ltbp1	75579733	75973903	1		V$TFIIA_Q6	GTF2A1
rs33163351	mCV23088752	chr17	75577699	T	C	MMG00290197	Ltbp1	75579733	75973903	1		V$TFIIA_Q6	GTF2A2
rs33163351	mCV23088752	chr17	75577699	T	C	MMG00290197	Ltbp1	75579733	75973903	1		V$TFIIA_Q6	GTF2B
rs33151902	mCV22926274	chr17	12098791	A	G	MMG00290216	Map3k4	12007998	12098762	-1	M-H CONS	V$YY1_02	YY1	-0.492592	1.22e-08
[truncated: 3,284 more rows]
