# Supplementary material for: Cis-regulatory variations: A study of SNPs around genes showing cis-linkage in segregating mouse populations
Source: BMC Genomics. 2006 Sep 15;7:235. doi: 10.1186/1471-2164-7-235 (PMC1618400; doi:10.1186/1471-2164-7-235)
Supplement: Additional file 4 — Comprehensive set of cis-SNPs in non-coding regions of CEGs. All SNPs in the non-coding region (introns and 5 Kb downstream) of the CEGs, along with their location in conserved mouse-human regions (indicated by 'M-H CONS' in the CONSERVATION column), the predicted transcription factor binding sites perturbed by the SNP, and correlation of the gene to the transcription factors (if p < 0.01) (in cases where there is a transcription factor binding site present that is perturbed by a cis-SNP) are given. dbSNP identifiers corresponding to the Celera SNPs are provided. [file 1471-2164-7-235-S4.xls]

## Sheet: S4 NCR cis-SNPs in CEGs
Public dbSNP id	Celera SNP id	CHROMOSOME	SNP LOCATION ON CHROMOSOME	C57BL/6J ALLELE	DBA/2J ALLELE	RSTA GENE-ID	OFFICIALGENESYMBOL	GENE START	GENE END	STRAND	CONSERVATION	TRANSFAC TF MATRIX ID	TF SYMBOL	CORR	PVALUE
rs30801302	mCV22353615	chr1	37414255	C	T	MMG00200107	4933424G06Rik	37411057	37454512	1		V$CDC5_01	CDC5
rs30801302	mCV22353615	chr1	37414255	C	T	MMG00200107	4933424G06Rik	37411057	37454512	1		V$PAX6_01	PAX6
rs32772602	mCV22353928	chr1	37420170	T	C	MMG00200107	4933424G06Rik	37411057	37454512	1
rs30853170	mCV22798204	chr1	37431976	G	A	MMG00200107	4933424G06Rik	37411057	37454512	1
rs31776013	mCV24875346	chr1	37443262	C	T	MMG00200107	4933424G06Rik	37411057	37454512	1
rs32306278	mCV24875347	chr1	37443266	T	G	MMG00200107	4933424G06Rik	37411057	37454512	1		V$TGIF_01	TGIF
rs32306278	mCV24875347	chr1	37443266	T	G	MMG00200107	4933424G06Rik	37411057	37454512	1		V$WHN_B	WHN
rs32116182	mCV24875358	chr1	37444012	T	C	MMG00200107	4933424G06Rik	37411057	37454512	1
rs30991650	mCV24875359	chr1	37444458	C	T	MMG00200107	4933424G06Rik	37411057	37454512	1
mCV24875369	mCV24875369	chr1	37444812	G	T	MMG00200107	4933424G06Rik	37411057	37454512	1
rs32261112	mCV24875702	chr1	37453267	G	C	MMG00200107	4933424G06Rik	37411057	37454512	1		V$CREL_01	REL
rs32400671	mCV22729495	chr1	37457488	A	G	MMG00200107	4933424G06Rik	37411057	37454512	1		V$PAX3_B	PAX3
rs32115632	mCV22729494	chr1	37457575	T	G	MMG00200107	4933424G06Rik	37411057	37454512	1
rs8258217		chr1	175082480	A	G	MMG00200178	Fcer1g	175087297	175092012	-1
rs8258245		chr1	175083129	T	C	MMG00200178	Fcer1g	175087297	175092012	-1
rs8258244		chr1	175083267	C	G	MMG00200178	Fcer1g	175087297	175092012	-1		V$MRF2_01	MRF2
rs32556294	mCV23617040	chr1	175091610	C	G	MMG00200178	Fcer1g	175087297	175092012	-1
rs31547961	mCV23617039	chr1	175091767	A	G	MMG00200178	Fcer1g	175087297	175092012	-1
rs31547960	mCV23617038	chr1	175091807	A	G	MMG00200178	Fcer1g	175087297	175092012	-1
rs30958024	mCV23617028	chr1	175091828	T	C	MMG00200178	Fcer1g	175087297	175092012	-1		V$CDX2_Q5	CDX2
rs32454969	mCV23617027	chr1	175091829	C	T	MMG00200178	Fcer1g	175087297	175092012	-1		V$IK1_01	ZNFN1A1
rs31873943	mCV23259134	chr1	45118572	G	T	MMG00200179		45117605	45118571	1	M-H CONS
rs4222319		chr1	45118892	G	T	MMG00200179		45117605	45118571	1		V$CEBPDELTA_Q6	CEBPD
rs4222320		chr1	45119045	C	T	MMG00200179		45117605	45118571	1		V$ELK1_02	ELK1
rs4222321		chr1	45119126	T	C	MMG00200179		45117605	45118571	1		V$HNF4_01	HNF4A
rs31486332	mCV23259123	chr1	45121673	G	A	MMG00200179		45117605	45118571	1		V$IK1_01	ZNFN1A1
rs31314371	mCV23259122	chr1	45121837	A	G	MMG00200179		45117605	45118571	1	M-H CONS
rs30958298	mCV23259117	chr1	45122263	C	A	MMG00200179		45117605	45118571	1	M-H CONS	V$FOXD3_01	FOXD3
rs31614905	mCV23259116	chr1	45122344	T	G	MMG00200179		45117605	45118571	1	M-H CONS
rs32717794	mCV23259113	chr1	45122443	T	A	MMG00200179		45117605	45118571	1
rs31748532	mCV23259112	chr1	45122563	C	T	MMG00200179		45117605	45118571	1		V$CEBPGAMMA_Q6	CEBPG
rs31748532	mCV23259112	chr1	45122563	C	T	MMG00200179		45117605	45118571	1		V$TEF_Q6	TEF
rs32159529	mCV23259109	chr1	45122983	T	C	MMG00200179		45117605	45118571	1		V$CDC5_01	CDC5
rs32159529	mCV23259109	chr1	45122983	T	C	MMG00200179		45117605	45118571	1		V$FOXD3_01	FOXD3
rs32726506	mCV23259107	chr1	45123248	G	C	MMG00200179		45117605	45118571	1		V$GATA4_Q3	GATA4
rs32726506	mCV23259107	chr1	45123248	G	C	MMG00200179		45117605	45118571	1		V$HNF3ALPHA_Q6	HNF3A
rs6199181	mCV22799663	chr1	122648598	C	T	MMG00200187	Dbi	122653155	122660928	-1		V$HNF4_01	HNF4A
rs31718060	mCV22799652	chr1	122651229	T	A	MMG00200187	Dbi	122653155	122660928	-1		V$NKX25_01	NKX25
rs32628529	mCV22799641	chr1	122652167	T	C	MMG00200187	Dbi	122653155	122660928	-1
rs31998421	mCV22799628	chr1	122656052	T	A	MMG00200187	Dbi	122653155	122660928	-1		V$USF_Q6	USF1	-0.347048	0.00180847
rs6302966	mCV22799442	chr1	122660532	G	A	MMG00200187	Dbi	122653155	122660928	-1
rs32060800	mCV22799409	chr1	122661600	T	G	MMG00200211	3110009E18Rik	122661058	122729051	1		V$AHRARNT_01	AHR
rs32060800	mCV22799409	chr1	122661600	T	G	MMG00200211	3110009E18Rik	122661058	122729051	1		V$AHRARNT_01	ARNT
rs32359577	mCV22799407	chr1	122661906	A	T	MMG00200211	3110009E18Rik	122661058	122729051	1
rs32788919	mCV22799395	chr1	122662635	T	C	MMG00200211	3110009E18Rik	122661058	122729051	1		V$MAZ_Q6	MAZ
rs31185427	mCV22799385	chr1	122662653	G	C	MMG00200211	3110009E18Rik	122661058	122729051	1
rs31398138	mCV22799383	chr1	122662873	A	G	MMG00200211	3110009E18Rik	122661058	122729051	1
rs32114777	mCV22799373	chr1	122662878	A	T	MMG00200211	3110009E18Rik	122661058	122729051	1		V$HNF3ALPHA_Q6	HNF3A
rs33888741	mCV22799162	chr1	122670482	A	G	MMG00200211	3110009E18Rik	122661058	122729051	1
rs32678740	mCV22799124	chr1	122675640	G	A	MMG00200211	3110009E18Rik	122661058	122729051	1		V$TEF_Q6	TEF
rs3659702	mCV22798928	chr1	122676161	C	T	MMG00200211	3110009E18Rik	122661058	122729051	1		V$MYCMAX_B	CMYC
rs3659702	mCV22798928	chr1	122676161	C	T	MMG00200211	3110009E18Rik	122661058	122729051	1		V$MYCMAX_B	MAX
rs3659704	mCV22798927	chr1	122676164	A	T	MMG00200211	3110009E18Rik	122661058	122729051	1
rs31197272	mCV22798867	chr1	122689450	A	G	MMG00200211	3110009E18Rik	122661058	122729051	1		V$EFC_Q6	RFX1
rs31655469	mCV22798856	chr1	122693413	A	T	MMG00200211	3110009E18Rik	122661058	122729051	1		V$CDC5_01	CDC5
rs32405796	mCV27579789	chr1	122717590	G	A	MMG00200211	3110009E18Rik	122661058	122729051	1
rs30471058	mCV27579790	chr1	122718344	A	G	MMG00200211	3110009E18Rik	122661058	122729051	1
rs31898943	mCV27579810	chr1	122728474	G	A	MMG00200211	3110009E18Rik	122661058	122729051	1
rs31203901	mCV22951579	chr1	122730373	T	G	MMG00200211	3110009E18Rik	122661058	122729051	1		V$CDC5_01	CDC5
rs31818618	mCV22951589	chr1	122730440	T	C	MMG00200211	3110009E18Rik	122661058	122729051	1
rs32801506	mCV22951602	chr1	122731845	C	T	MMG00200211	3110009E18Rik	122661058	122729051	1		V$POU1F1_Q6	GHF1
rs32801506	mCV22951602	chr1	122731845	C	T	MMG00200211	3110009E18Rik	122661058	122729051	1		V$POU1F1_Q6	PIT1
rs32801506	mCV22951602	chr1	122731845	C	T	MMG00200211	3110009E18Rik	122661058	122729051	1		V$POU1F1_Q6	POU1F1
rs31570473	mCV22951611	chr1	122731893	T	A	MMG00200211	3110009E18Rik	122661058	122729051	1		V$OCT1_Q6	POU2F1
rs32683345	mCV22951612	chr1	122731904	T	C	MMG00200211	3110009E18Rik	122661058	122729051	1
rs8258245		chr1	175083129	T	C	MMG00200212	Apoa2	175082812	175084093	1
rs8258244		chr1	175083267	C	G	MMG00200212	Apoa2	175082812	175084093	1		V$MRF2_01	MRF2
rs31112996	mCV24576512	chr1	177537653	T	C	MMG00200292		177537024	177542546	1		V$HNF4_01	HNF4A
rs31811037	mCV24576503	chr1	177537693	C	T	MMG00200292		177537024	177542546	1		V$MRF2_01	MRF2
rs30598776	mCV24576502	chr1	177537866	T	C	MMG00200292		177537024	177542546	1		V$NKX25_01	NKX25
rs31583691	mCV24576501	chr1	177537963	C	G	MMG00200292		177537024	177542546	1
rs31854755	mCV24576489	chr1	177538203	C	T	MMG00200292		177537024	177542546	1		V$CDX2_Q5	CDX2
rs31518494	mCV24576479	chr1	177538799	T	A	MMG00200292		177537024	177542546	1
rs31584855	mCV24576466	chr1	177542560	G	C	MMG00200292		177537024	177542546	1		V$FOXO4_01	FOXO4
rs31584855	mCV24576466	chr1	177542560	G	C	MMG00200292		177537024	177542546	1		V$FOXO4_01	MLLT7
rs31196941	mCV23603361	chr1	177545637	G	A	MMG00200292		177537024	177542546	1		V$GATA1_02	GATA1
rs32780316	mCV23603351	chr1	177545665	T	A	MMG00200292		177537024	177542546	1
rs32179813	mCV23603350	chr1	177545936	T	A	MMG00200292		177537024	177542546	1		V$HNF4_01	HNF4A
rs32124358	mCV23603078	chr1	177546938	C	T	MMG00200292		177537024	177542546	1		V$GATA4_Q3	GATA4
rs30368948	mCV24325615	chr1	68704851	A	G	MMG00200296	Cps1	68702627	68810134	1	M-H CONS	V$HNF4_01	HNF4A
rs30372044	mCV24325629	chr1	68706068	A	G	MMG00200296	Cps1	68702627	68810134	1		V$BACH2_01	BACH2
rs30372044	mCV24325629	chr1	68706068	A	G	MMG00200296	Cps1	68702627	68810134	1		V$PAX3_B	PAX3
rs30372050	mCV24325639	chr1	68706169	T	C	MMG00200296	Cps1	68702627	68810134	1
rs30609581	mCV24325641	chr1	68706468	T	C	MMG00200296	Cps1	68702627	68810134	1
rs30372053	mCV24325651	chr1	68706469	T	C	MMG00200296	Cps1	68702627	68810134	1
rs30372936	mCV24325652	chr1	68706502	T	C	MMG00200296	Cps1	68702627	68810134	1		V$LMO2COM_02	LMO2	-0.454822	8.519e-05
rs30369197	mCV24325925	chr1	68708202	G	C	MMG00200296	Cps1	68702627	68810134	1
rs30369200	mCV24325926	chr1	68708235	T	C	MMG00200296	Cps1	68702627	68810134	1		V$OCT1_Q6	POU2F1
rs32079702	mCV24325938	chr1	68708352	G	A	MMG00200296	Cps1	68702627	68810134	1	M-H CONS
rs30369203	mCV24325948	chr1	68708433	T	C	MMG00200296	Cps1	68702627	68810134	1	M-H CONS
rs30370096	mCV24325949	chr1	68708601	G	A	MMG00200296	Cps1	68702627	68810134	1		V$CDX2_Q5	CDX2	0.423902	0.000264384
rs30373205	mCV24325981	chr1	68710823	A	T	MMG00200296	Cps1	68702627	68810134	1		V$CDX2_Q5	CDX2	0.423902	0.000264384
rs30373208	mCV24325982	chr1	68710881	G	A	MMG00200296	Cps1	68702627	68810134	1		V$TEF_Q6	TEF
rs30373211	mCV24325983	chr1	68711048	G	C	MMG00200296	Cps1	68702627	68810134	1		V$ATF1_Q6	ATF1
rs30374134	mCV24325990	chr1	68711060	C	T	MMG00200296	Cps1	68702627	68810134	1
rs30374140	mCV24326001	chr1	68711497	A	G	MMG00200296	Cps1	68702627	68810134	1
rs32305830	mCV24326269	chr1	68711506	C	T	MMG00200296	Cps1	68702627	68810134	1
rs30374143	mCV24326270	chr1	68711524	C	T	MMG00200296	Cps1	68702627	68810134	1		V$FOXO4_01	FOXO4
rs30374143	mCV24326270	chr1	68711524	C	T	MMG00200296	Cps1	68702627	68810134	1		V$FOXO4_01	MLLT7
rs30368521	mCV24326271	chr1	68712766	A	T	MMG00200296	Cps1	68702627	68810134	1
rs30371085	mCV24326314	chr1	68713534	A	G	MMG00200296	Cps1	68702627	68810134	1
rs30371088	mCV24326315	chr1	68713577	T	G	MMG00200296	Cps1	68702627	68810134	1		V$IRF7_01	IRF7
rs30371088	mCV24326315	chr1	68713577	T	G	MMG00200296	Cps1	68702627	68810134	1		V$OCT1_Q6	POU2F1
rs30371091	mCV24326316	chr1	68713628	A	G	MMG00200296	Cps1	68702627	68810134	1
rs30372004	mCV24326326	chr1	68713763	G	A	MMG00200296	Cps1	68702627	68810134	1
rs31783732	mCV24326328	chr1	68713904	C	T	MMG00200296	Cps1	68702627	68810134	1		V$ER_Q6	ER1
rs31783732	mCV24326328	chr1	68713904	C	T	MMG00200296	Cps1	68702627	68810134	1		V$ER_Q6	ESR1
rs30372010	mCV24326338	chr1	68714061	G	A	MMG00200296	Cps1	68702627	68810134	1		V$IRF7_01	IRF7
rs30372013	mCV24326339	chr1	68714077	G	A	MMG00200296	Cps1	68702627	68810134	1
rs31607299	mCV24326340	chr1	68714120	A	T	MMG00200296	Cps1	68702627	68810134	1		V$EVI1_04	EVI1
rs31607299	mCV24326340	chr1	68714120	A	T	MMG00200296	Cps1	68702627	68810134	1		V$IRF7_01	IRF7
rs30373116	mCV24326350	chr1	68714133	T	C	MMG00200296	Cps1	68702627	68810134	1
rs3677035	mCV24326612	chr1	68717272	T	C	MMG00200296	Cps1	68702627	68810134	1	M-H CONS	V$CEBP_C	CEBPA
rs3677035	mCV24326612	chr1	68717272	T	C	MMG00200296	Cps1	68702627	68810134	1	M-H CONS	V$ELK1_02	ELK1
rs30378334	mCV24326623	chr1	68717742	A	G	MMG00200296	Cps1	68702627	68810134	1
rs30374314	mCV24326647	chr1	68720450	T	A	MMG00200296	Cps1	68702627	68810134	1		V$CDC5_01	CDC5
rs30376945	mCV24326659	chr1	68722321	T	C	MMG00200296	Cps1	68702627	68810134	1		V$FOXJ2_01	FOXJ2
rs30376945	mCV24326659	chr1	68722321	T	C	MMG00200296	Cps1	68702627	68810134	1		V$TEF_Q6	TEF
rs30376948	mCV24326660	chr1	68722351	T	C	MMG00200296	Cps1	68702627	68810134	1		V$MRF2_01	MRF2
rs30377874	mCV24326670	chr1	68722708	T	G	MMG00200296	Cps1	68702627	68810134	1
rs30377880	mCV24326671	chr1	68722837	G	C	MMG00200296	Cps1	68702627	68810134	1
rs30377883	mCV24326682	chr1	68722973	A	G	MMG00200296	Cps1	68702627	68810134	1
rs30378829	mCV24326683	chr1	68723055	T	C	MMG00200296	Cps1	68702627	68810134	1		V$EFC_Q6	RFX1	0.366576	0.00161461
rs30378832	mCV24326693	chr1	68723078	G	A	MMG00200296	Cps1	68702627	68810134	1
rs30377212	mCV24326694	chr1	68725848	C	T	MMG00200296	Cps1	68702627	68810134	1		V$CP2_01	TCFCP2
rs30378111	mCV24326695	chr1	68725952	G	A	MMG00200296	Cps1	68702627	68810134	1		V$NMYC_01	NMYC
rs30378111	mCV24326695	chr1	68725952	G	A	MMG00200296	Cps1	68702627	68810134	1		V$USF_C	USF1
rs31663067	mCV24326965	chr1	68726038	T	C	MMG00200296	Cps1	68702627	68810134	1		V$GATA1_05	GATA1
rs31663067	mCV24326965	chr1	68726038	T	C	MMG00200296	Cps1	68702627	68810134	1		V$SMAD3_Q6	SMAD3
rs30378967	mCV24326966	chr1	68726039	A	G	MMG00200296	Cps1	68702627	68810134	1		V$GATA1_05	GATA1
rs30374733	mCV24327013	chr1	68736374	A	C	MMG00200296	Cps1	68702627	68810134	1		V$CEBPGAMMA_Q6	CEBPG
rs32378933	mCV24327025	chr1	68737365	C	T	MMG00200296	Cps1	68702627	68810134	1	M-H CONS	V$GATA4_Q3	GATA4
rs30374386	mCV24818127	chr1	68740151	C	A	MMG00200296	Cps1	68702627	68810134	1		V$HAND1E47_01	HAND1
rs30374386	mCV24818127	chr1	68740151	C	A	MMG00200296	Cps1	68702627	68810134	1		V$HAND1E47_01	TCF3
rs32426563	mCV24327320	chr1	68743875	T	G	MMG00200296	Cps1	68702627	68810134	1		V$CHOP_01	CEBPA
rs32426563	mCV24327320	chr1	68743875	T	G	MMG00200296	Cps1	68702627	68810134	1		V$CHOP_01	DDIT3	0.55646	7.61509e-07
rs32426563	mCV24327320	chr1	68743875	T	G	MMG00200296	Cps1	68702627	68810134	1		V$TCF11MAFG_01	NFE2L1
rs32146861	mCV24327334	chr1	68744480	G	A	MMG00200296	Cps1	68702627	68810134	1		V$HNF4ALPHA_Q6	HNF4	0.582487	1.66868e-07
rs32146861	mCV24327334	chr1	68744480	G	A	MMG00200296	Cps1	68702627	68810134	1		V$HNF4ALPHA_Q6	HNF4A
rs31419285	mCV24327343	chr1	68744639	T	C	MMG00200296	Cps1	68702627	68810134	1		V$EFC_Q6	RFX1	0.366576	0.00161461
rs32469559	mCV24327355	chr1	68750719	G	A	MMG00200296	Cps1	68702627	68810134	1		V$GATA1_02	GATA1
rs31645225	mCV24327356	chr1	68750972	A	G	MMG00200296	Cps1	68702627	68810134	1		V$CDPCR1_01	CUTL1
rs30509947	mCV24327357	chr1	68750983	C	T	MMG00200296	Cps1	68702627	68810134	1
rs31953887	mCV24327683	chr1	68754791	A	G	MMG00200296	Cps1	68702627	68810134	1		V$OCT1_06	POU2F1
rs30373666	mCV24327700	chr1	68755438	G	C	MMG00200296	Cps1	68702627	68810134	1		V$IRF7_01	IRF7
rs30373669	mCV24327701	chr1	68755478	G	C	MMG00200296	Cps1	68702627	68810134	1		V$SMAD4_Q6	MADH4
rs30373669	mCV24327701	chr1	68755478	G	C	MMG00200296	Cps1	68702627	68810134	1		V$SMAD4_Q6	SMAD4	0.391903	0.000757877
rs30374555	mCV24327702	chr1	68755524	G	T	MMG00200296	Cps1	68702627	68810134	1
rs30372362	mCV24327711	chr1	68758343	T	C	MMG00200296	Cps1	68702627	68810134	1	M-H CONS	V$RFX1_02	RFX1	0.366576	0.00161461
rs30373525	mCV24327715	chr1	68758726	A	G	MMG00200296	Cps1	68702627	68810134	1		V$EFC_Q6	RFX1	0.366576	0.00161461
rs30373525	mCV24327715	chr1	68758726	A	G	MMG00200296	Cps1	68702627	68810134	1		V$SOX9_B1	SOX9
rs32790594	mCV24327739	chr1	68764509	T	C	MMG00200296	Cps1	68702627	68810134	1		V$FOXJ2_01	FOXJ2
rs30864641	mCV24328008	chr1	68766842	T	C	MMG00200296	Cps1	68702627	68810134	1
rs31526132	mCV24328009	chr1	68766892	C	A	MMG00200296	Cps1	68702627	68810134	1
rs30556066	mCV24328010	chr1	68766934	G	A	MMG00200296	Cps1	68702627	68810134	1		V$E2F1_Q6	E2F1
rs30556066	mCV24328010	chr1	68766934	G	A	MMG00200296	Cps1	68702627	68810134	1		V$IK1_01	ZNFN1A1
rs32792185	mCV24328018	chr1	68766992	C	T	MMG00200296	Cps1	68702627	68810134	1		V$FOXJ2_01	FOXJ2
rs30374257	mCV24328027	chr1	68771249	T	C	MMG00200296	Cps1	68702627	68810134	1
rs31485440	mCV24328028	chr1	68771378	G	A	MMG00200296	Cps1	68702627	68810134	1
rs30374260	mCV24328038	chr1	68771383	T	C	MMG00200296	Cps1	68702627	68810134	1
mCV24328039	mCV24328039	chr1	68773716	C	T	MMG00200296	Cps1	68702627	68810134	1		V$MAZ_Q6	MAZ
mCV24328039	mCV24328039	chr1	68773716	C	T	MMG00200296	Cps1	68702627	68810134	1		V$MAZR_01	MAZR
rs31594156	mCV24328050	chr1	68773723	A	C	MMG00200296	Cps1	68702627	68810134	1		V$OCT1_06	POU2F1
rs30380503	mCV24328051	chr1	68773746	A	G	MMG00200296	Cps1	68702627	68810134	1
rs31422691	mCV24328061	chr1	68773748	T	C	MMG00200296	Cps1	68702627	68810134	1
rs30382258	mCV24328063	chr1	68774128	C	G	MMG00200296	Cps1	68702627	68810134	1
rs30382261	mCV24328073	chr1	68774416	A	G	MMG00200296	Cps1	68702627	68810134	1
rs30383050	mCV24328086	chr1	68774725	T	C	MMG00200296	Cps1	68702627	68810134	1
rs30383053	mCV24328087	chr1	68774862	T	C	MMG00200296	Cps1	68702627	68810134	1		V$TITF1_Q3	TTF1
rs30383866	mCV24328357	chr1	68774879	C	G	MMG00200296	Cps1	68702627	68810134	1
rs30384861	mCV24328359	chr1	68775174	T	C	MMG00200296	Cps1	68702627	68810134	1		V$GATA1_02	GATA1
rs32055275	mCV24328369	chr1	68775183	C	T	MMG00200296	Cps1	68702627	68810134	1		V$GATA1_02	GATA1
rs32055275	mCV24328369	chr1	68775183	C	T	MMG00200296	Cps1	68702627	68810134	1		V$GATA1_03	GATA1
rs30376694	mCV24328370	chr1	68775206	C	T	MMG00200296	Cps1	68702627	68810134	1		V$CDC5_01	CDC5
rs30377500	mCV24328381	chr1	68775694	G	A	MMG00200296	Cps1	68702627	68810134	1	M-H CONS	V$HNF4_01	HNF4A
rs30377500	mCV24328381	chr1	68775694	G	A	MMG00200296	Cps1	68702627	68810134	1	M-H CONS	V$USF_C	USF1
rs30378659	mCV24328382	chr1	68775851	C	T	MMG00200296	Cps1	68702627	68810134	1		V$CDC5_01	CDC5
rs30381329	mCV24328383	chr1	68776555	G	A	MMG00200296	Cps1	68702627	68810134	1		V$CREL_01	REL
rs30383037	mCV24328422	chr1	68777853	C	T	MMG00200296	Cps1	68702627	68810134	1
rs30384056	mCV24328423	chr1	68777947	C	T	MMG00200296	Cps1	68702627	68810134	1		V$TFIII_Q6	GTF2I
rs30384059	mCV24328424	chr1	68778013	T	C	MMG00200296	Cps1	68702627	68810134	1
rs30384941	mCV24328432	chr1	68778663	A	G	MMG00200296	Cps1	68702627	68810134	1		V$FOXO4_01	FOXO4
rs30384941	mCV24328432	chr1	68778663	A	G	MMG00200296	Cps1	68702627	68810134	1		V$FOXO4_01	MLLT7
rs30380138	mCV24328433	chr1	68779214	C	T	MMG00200296	Cps1	68702627	68810134	1		V$CDPCR1_01	CUTL1
rs30380138	mCV24328433	chr1	68779214	C	T	MMG00200296	Cps1	68702627	68810134	1		V$EVI1_04	EVI1
rs30380141	mCV24328700	chr1	68779303	C	T	MMG00200296	Cps1	68702627	68810134	1		V$CDPCR1_01	CUTL1
rs30380141	mCV24328700	chr1	68779303	C	T	MMG00200296	Cps1	68702627	68810134	1		V$PITX2_Q2	PITX2
mCV24328701	mCV24328701	chr1	68779316	A	G	MMG00200296	Cps1	68702627	68810134	1
rs30380897	mCV24328702	chr1	68779448	C	G	MMG00200296	Cps1	68702627	68810134	1		V$ELK1_02	ELK1
rs30385850	mCV25278161	chr1	68782871	A	G	MMG00200296	Cps1	68702627	68810134	1		V$CDC5_01	CDC5
rs32362079	mCV25278171	chr1	68783036	T	C	MMG00200296	Cps1	68702627	68810134	1	M-H CONS	V$FOXD3_01	FOXD3
rs32362079	mCV25278171	chr1	68783036	T	C	MMG00200296	Cps1	68702627	68810134	1	M-H CONS	V$FOXJ2_01	FOXJ2
rs32544532	mCV25278173	chr1	68783679	C	T	MMG00200296	Cps1	68702627	68810134	1		V$CDPCR1_01	CUTL1
rs31096949	mCV25278183	chr1	68783792	A	G	MMG00200296	Cps1	68702627	68810134	1		V$EVI1_04	EVI1
rs30379005	mCV25278184	chr1	68783957	T	G	MMG00200296	Cps1	68702627	68810134	1		V$CEBPGAMMA_Q6	CEBPG
rs30379005	mCV25278184	chr1	68783957	T	G	MMG00200296	Cps1	68702627	68810134	1		V$FREAC7_01	FOXL1
rs30379011	mCV25278185	chr1	68784227	A	G	MMG00200296	Cps1	68702627	68810134	1		V$FOXJ2_02	FOXJ2
rs30379011	mCV25278185	chr1	68784227	A	G	MMG00200296	Cps1	68702627	68810134	1		V$MRF2_01	MRF2
rs30379904	mCV25278195	chr1	68784262	G	T	MMG00200296	Cps1	68702627	68810134	1		V$RFX1_02	RFX1	0.366576	0.00161461
rs30379904	mCV25278195	chr1	68784262	G	T	MMG00200296	Cps1	68702627	68810134	1		V$USF_Q6	USF1
rs31980410	mCV25278196	chr1	68784907	A	C	MMG00200296	Cps1	68702627	68810134	1	M-H CONS
rs30380646	mCV25278197	chr1	68785043	T	C	MMG00200296	Cps1	68702627	68810134	1	M-H CONS	V$USF_C	USF1
rs32249465	mCV25278207	chr1	68785044	G	A	MMG00200296	Cps1	68702627	68810134	1	M-H CONS	V$USF_C	USF1
rs32249465	mCV25278207	chr1	68785044	G	A	MMG00200296	Cps1	68702627	68810134	1	M-H CONS	V$USF_Q6	USF1
rs31404876	mCV25278208	chr1	68785177	C	G	MMG00200296	Cps1	68702627	68810134	1
rs32223565	mCV25278209	chr1	68785181	G	A	MMG00200296	Cps1	68702627	68810134	1		V$CREB_02	CREB1
rs32436316	mCV25278447	chr1	68791952	A	T	MMG00200296	Cps1	68702627	68810134	1		V$HNF4_01	HNF4A
rs30385842	mCV25278448	chr1	68792094	A	G	MMG00200296	Cps1	68702627	68810134	1		V$CEBPGAMMA_Q6	CEBPG
rs30386665	mCV25278459	chr1	68792355	T	C	MMG00200296	Cps1	68702627	68810134	1		V$FOXJ2_01	FOXJ2
rs30387553	mCV25278460	chr1	68793742	G	A	MMG00200296	Cps1	68702627	68810134	1
rs32379478	mCV25278657	chr1	68798497	A	G	MMG00200296	Cps1	68702627	68810134	1		V$GATA4_Q3	GATA4
rs32379478	mCV25278657	chr1	68798497	A	G	MMG00200296	Cps1	68702627	68810134	1		V$MRF2_01	MRF2
rs30387604	mCV25278658	chr1	68798547	A	G	MMG00200296	Cps1	68702627	68810134	1		V$CETS1P54_01	ETS1
rs30387607	mCV25278659	chr1	68798657	T	C	MMG00200296	Cps1	68702627	68810134	1		V$STAT_01	STAT1
rs30387607	mCV25278659	chr1	68798657	T	C	MMG00200296	Cps1	68702627	68810134	1		V$STAT_01	STAT2
rs30387607	mCV25278659	chr1	68798657	T	C	MMG00200296	Cps1	68702627	68810134	1		V$STAT_01	STAT3
rs30387607	mCV25278659	chr1	68798657	T	C	MMG00200296	Cps1	68702627	68810134	1		V$STAT_01	STAT4
rs30387607	mCV25278659	chr1	68798657	T	C	MMG00200296	Cps1	68702627	68810134	1		V$STAT_01	STAT5A
rs30387607	mCV25278659	chr1	68798657	T	C	MMG00200296	Cps1	68702627	68810134	1		V$STAT_01	STAT5B
rs30387607	mCV25278659	chr1	68798657	T	C	MMG00200296	Cps1	68702627	68810134	1		V$STAT_01	STAT6
rs32071267	mCV25278669	chr1	68798725	C	A	MMG00200296	Cps1	68702627	68810134	1		V$GATA1_02	GATA1
rs30387610	mCV25278670	chr1	68798896	A	G	MMG00200296	Cps1	68702627	68810134	1		V$GATA1_03	GATA1
rs30387613	mCV25278671	chr1	68799049	G	A	MMG00200296	Cps1	68702627	68810134	1		V$CDC5_01	CDC5
rs30388566	mCV25278682	chr1	68799258	A	G	MMG00200296	Cps1	68702627	68810134	1
rs30388569	mCV25278683	chr1	68799370	A	G	MMG00200296	Cps1	68702627	68810134	1		V$GATA4_Q3	GATA4
rs30388572	mCV25278694	chr1	68799665	A	G	MMG00200296	Cps1	68702627	68810134	1		V$TFIIA_Q6	GTF2A1
rs30388572	mCV25278694	chr1	68799665	A	G	MMG00200296	Cps1	68702627	68810134	1		V$TFIIA_Q6	GTF2A2
rs30388572	mCV25278694	chr1	68799665	A	G	MMG00200296	Cps1	68702627	68810134	1		V$TFIIA_Q6	GTF2B
rs30388572	mCV25278694	chr1	68799665	A	G	MMG00200296	Cps1	68702627	68810134	1		V$USF_C	USF1
rs30384465	mCV25278695	chr1	68803418	T	C	MMG00200296	Cps1	68702627	68810134	1		V$CEBPDELTA_Q6	CEBPD
rs30384468	mCV25278705	chr1	68803424	A	G	MMG00200296	Cps1	68702627	68810134	1		V$CEBPDELTA_Q6	CEBPD
rs30384471	mCV25278706	chr1	68803687	T	C	MMG00200296	Cps1	68702627	68810134	1	M-H CONS
rs30385420	mCV25278707	chr1	68803957	A	G	MMG00200296	Cps1	68702627	68810134	1	M-H CONS	V$CREL_01	REL
rs30385420	mCV25278707	chr1	68803957	A	G	MMG00200296	Cps1	68702627	68810134	1	M-H CONS	V$HNF4ALPHA_Q6	HNF4	0.582487	1.66868e-07
rs30385420	mCV25278707	chr1	68803957	A	G	MMG00200296	Cps1	68702627	68810134	1	M-H CONS	V$HNF4ALPHA_Q6	HNF4A
rs30385423	mCV25278717	chr1	68804063	A	G	MMG00200296	Cps1	68702627	68810134	1	M-H CONS
rs30386269	mCV25278719	chr1	68805095	G	T	MMG00200296	Cps1	68702627	68810134	1		V$SOX9_B1	SOX9
rs30387318	mCV25278729	chr1	68805357	G	A	MMG00200296	Cps1	68702627	68810134	1	M-H CONS	V$CHOP_01	CEBPA
rs30387318	mCV25278729	chr1	68805357	G	A	MMG00200296	Cps1	68702627	68810134	1	M-H CONS	V$CHOP_01	DDIT3	0.55646	7.61509e-07
rs30385324	mCV25278741	chr1	68807814	A	G	MMG00200296	Cps1	68702627	68810134	1		V$NKX25_01	NKX25
rs31992273	mCV25278917	chr1	68808177	A	C	MMG00200296	Cps1	68702627	68810134	1		V$GATA4_Q3	GATA4
rs31992273	mCV25278917	chr1	68808177	A	C	MMG00200296	Cps1	68702627	68810134	1		V$IRF7_01	IRF7
rs13472794	mCV25278928	chr1	68810885	C	T	MMG00200296	Cps1	68702627	68810134	1
rs31994685	mCV22566536	chr1	21446560	A	T	MMG00200298		21447902	21460709	-1		V$CDC5_01	CDC5
rs31594627	mCV22566537	chr1	21446746	A	G	MMG00200298		21447902	21460709	-1
rs31107417	mCV22566547	chr1	21446835	C	T	MMG00200298		21447902	21460709	-1
rs32047249	mCV22566548	chr1	21447013	G	A	MMG00200298		21447902	21460709	-1
rs31087486	mCV22566549	chr1	21447069	C	G	MMG00200298		21447902	21460709	-1
rs32435412	mCV22566559	chr1	21447118	C	T	MMG00200298		21447902	21460709	-1
rs32792128	mCV22566561	chr1	21447165	G	A	MMG00200298		21447902	21460709	-1
rs30653788	mCV22566571	chr1	21447177	T	A	MMG00200298		21447902	21460709	-1
rs31679786	mCV22566572	chr1	21447381	T	C	MMG00200298		21447902	21460709	-1		V$RFX1_01	RFX1
rs13475757	mCV22566583	chr1	21449383	G	A	MMG00200298		21447902	21460709	-1
rs32431694	mCV23692905	chr1	21454618	T	C	MMG00200298		21447902	21460709	-1
rs31091373	mCV23692909	chr1	21454633	C	T	MMG00200298		21447902	21460709	-1
rs30995186	mCV23692910	chr1	21454708	T	C	MMG00200298		21447902	21460709	-1
rs32152015	mCV23692911	chr1	21454727	T	G	MMG00200298		21447902	21460709	-1
rs31905014	mCV23630354	chr1	138299763	T	C	MMG00200333	Ipo9	138304120	138350115	-1		V$IK1_01	ZNFN1A1
rs32274591	mCV23630353	chr1	138299776	T	C	MMG00200333	Ipo9	138304120	138350115	-1
rs32496958	mCV23630346	chr1	138299784	A	G	MMG00200333	Ipo9	138304120	138350115	-1
rs31543020	mCV23630345	chr1	138299931	T	C	MMG00200333	Ipo9	138304120	138350115	-1
rs32336479	mCV23630344	chr1	138299968	G	T	MMG00200333	Ipo9	138304120	138350115	-1		V$ELK1_02	ELK1
rs31657160	mCV23630337	chr1	138299998	G	A	MMG00200333	Ipo9	138304120	138350115	-1
rs32236130	mCV23630336	chr1	138300089	T	C	MMG00200333	Ipo9	138304120	138350115	-1
rs30469286	mCV23630335	chr1	138300307	T	C	MMG00200333	Ipo9	138304120	138350115	-1
rs31927533	mCV23630328	chr1	138300319	G	A	MMG00200333	Ipo9	138304120	138350115	-1
rs30523239	mCV23630327	chr1	138300358	A	G	MMG00200333	Ipo9	138304120	138350115	-1		V$NKX25_01	NKX25
rs4222662		chr1	138302148	T	C	MMG00200333	Ipo9	138304120	138350115	-1		V$ER_Q6	ER1
rs4222662		chr1	138302148	T	C	MMG00200333	Ipo9	138304120	138350115	-1		V$ER_Q6	ESR1
rs4222665		chr1	138302221	T	C	MMG00200333	Ipo9	138304120	138350115	-1		V$CREL_01	REL	-0.379531	0.00110553
rs4222666		chr1	138302249	T	C	MMG00200333	Ipo9	138304120	138350115	-1		V$HNF4_01	HNF4A
rs4222666	mCV23630326	chr1	138302249	T	C	MMG00200333	Ipo9	138304120	138350115	-1		V$HNF4_01	HNF4A
rs32040164	mCV23630319	chr1	138302344	C	G	MMG00200333	Ipo9	138304120	138350115	-1
rs32280815	mCV23630318	chr1	138302351	C	T	MMG00200333	Ipo9	138304120	138350115	-1		V$IK1_01	ZNFN1A1
rs31906967	mCV23630317	chr1	138302532	C	T	MMG00200333	Ipo9	138304120	138350115	-1
rs32267333	mCV23630310	chr1	138302590	T	C	MMG00200333	Ipo9	138304120	138350115	-1
rs32490620	mCV23630309	chr1	138302650	C	G	MMG00200333	Ipo9	138304120	138350115	-1
rs31146459	mCV23630047	chr1	138302688	C	T	MMG00200333	Ipo9	138304120	138350115	-1
rs30605613	mCV23630040	chr1	138303260	T	G	MMG00200333	Ipo9	138304120	138350115	-1		V$ELK1_02	ELK1
rs31518969	mCV23630039	chr1	138303788	C	T	MMG00200333	Ipo9	138304120	138350115	-1
rs32336748	mCV23630021	chr1	138306157	G	A	MMG00200333	Ipo9	138304120	138350115	-1		V$GATA_C	GATA1
rs32336748	mCV23630021	chr1	138306157	G	A	MMG00200333	Ipo9	138304120	138350115	-1		V$GATA_C	GATA2	0.322414	0.00521738
rs32336748	mCV23630021	chr1	138306157	G	A	MMG00200333	Ipo9	138304120	138350115	-1		V$GATA_C	GATA3
rs32088042	mCV23630011	chr1	138306179	T	C	MMG00200333	Ipo9	138304120	138350115	-1		V$PAX3_B	PAX3
rs31551490	mCV23630010	chr1	138306199	A	G	MMG00200333	Ipo9	138304120	138350115	-1		V$PAX3_B	PAX3
rs32298429	mCV23630009	chr1	138306457	A	G	MMG00200333	Ipo9	138304120	138350115	-1	M-H CONS
rs32354256	mCV23629281	chr1	138306541	T	C	MMG00200333	Ipo9	138304120	138350115	-1		V$AREB6_02	TCF8
rs32354256	mCV23629281	chr1	138306541	T	C	MMG00200333	Ipo9	138304120	138350115	-1		V$MYOD_01	MYOD
rs30711598	mCV23629280	chr1	138306673	T	C	MMG00200333	Ipo9	138304120	138350115	-1
rs32319880	mCV23629279	chr1	138306708	A	G	MMG00200333	Ipo9	138304120	138350115	-1		V$HNF4ALPHA_Q6	HNF4	-0.526606	3.65376e-06
rs32319880	mCV23629279	chr1	138306708	A	G	MMG00200333	Ipo9	138304120	138350115	-1		V$HNF4ALPHA_Q6	HNF4A
rs32475343	mCV23629269	chr1	138306761	A	G	MMG00200333	Ipo9	138304120	138350115	-1
rs32626288	mCV23629268	chr1	138306783	A	G	MMG00200333	Ipo9	138304120	138350115	-1
rs32702724	mCV23629267	chr1	138306899	G	T	MMG00200333	Ipo9	138304120	138350115	-1		V$FOXJ2_01	FOXJ2
rs32760006	mCV23628954	chr1	138310507	A	G	MMG00200333	Ipo9	138304120	138350115	-1
rs31500868	mCV23628953	chr1	138310542	G	A	MMG00200333	Ipo9	138304120	138350115	-1		V$OCT1_Q6	POU2F1
rs32114081	mCV23628941	chr1	138314118	C	T	MMG00200333	Ipo9	138304120	138350115	-1		V$CDX2_Q5	CDX2	-0.463679	6.02039e-05
rs31723571	mCV23628940	chr1	138314344	A	T	MMG00200333	Ipo9	138304120	138350115	-1
rs31200650	mCV23628934	chr1	138315379	T	C	MMG00200333	Ipo9	138304120	138350115	-1
rs32227140	mCV23628927	chr1	138315393	A	C	MMG00200333	Ipo9	138304120	138350115	-1
rs32341465	mCV23628918	chr1	138317076	G	A	MMG00200333	Ipo9	138304120	138350115	-1		V$S8_01	PRRX2
rs32044744	mCV23628648	chr1	138318734	G	T	MMG00200333	Ipo9	138304120	138350115	-1		V$GATA1_03	GATA1
rs32044744	mCV23628648	chr1	138318734	G	T	MMG00200333	Ipo9	138304120	138350115	-1		V$SOX9_B1	SOX9
rs31996475	mCV23628647	chr1	138319315	C	T	MMG00200333	Ipo9	138304120	138350115	-1		V$CP2_01	TCFCP2	0.495713	1.56291e-05
rs32588511	mCV23628638	chr1	138320088	A	G	MMG00200333	Ipo9	138304120	138350115	-1		V$CDC5_01	CDC5
rs31503040	mCV23628630	chr1	138320276	T	C	MMG00200333	Ipo9	138304120	138350115	-1		V$CDX2_Q5	CDX2	-0.463679	6.02039e-05
rs32102913	mCV23628629	chr1	138320288	A	G	MMG00200333	Ipo9	138304120	138350115	-1
rs30654987	mCV23628628	chr1	138320338	G	A	MMG00200333	Ipo9	138304120	138350115	-1		V$TCF11MAFG_01	NFE2L1
rs32343771	mCV23628622	chr1	138320527	C	A	MMG00200333	Ipo9	138304120	138350115	-1
rs32661369	mCV23628620	chr1	138320929	C	A	MMG00200333	Ipo9	138304120	138350115	-1
rs31132991	mCV23628611	chr1	138322122	C	A	MMG00200333	Ipo9	138304120	138350115	-1		V$EFC_Q6	RFX1
rs31922448	mCV23628603	chr1	138322496	A	T	MMG00200333	Ipo9	138304120	138350115	-1
rs32388951	mCV23628587	chr1	138323545	T	C	MMG00200333	Ipo9	138304120	138350115	-1
rs31599806	mCV23628580	chr1	138323700	T	C	MMG00200333	Ipo9	138304120	138350115	-1		V$OCT1_Q6	POU2F1
rs31310182	mCV23628579	chr1	138323894	A	G	MMG00200333	Ipo9	138304120	138350115	-1		V$EFC_Q6	RFX1
rs32590345	mCV23628578	chr1	138324013	A	G	MMG00200333	Ipo9	138304120	138350115	-1
rs31901208	mCV23628571	chr1	138324020	G	A	MMG00200333	Ipo9	138304120	138350115	-1
rs32659705	mCV23628570	chr1	138324030	A	G	MMG00200333	Ipo9	138304120	138350115	-1
rs31938685	mCV23628290	chr1	138325032	A	C	MMG00200333	Ipo9	138304120	138350115	-1		V$CDPCR1_01	CUTL1	-0.373921	0.00130523
rs31938685	mCV23628290	chr1	138325032	A	C	MMG00200333	Ipo9	138304120	138350115	-1		V$EVI1_04	EVI1	-0.488218	2.1722e-05
rs32651105	mCV23628283	chr1	138325038	A	T	MMG00200333	Ipo9	138304120	138350115	-1		V$EVI1_04	EVI1	-0.488218	2.1722e-05
rs32651105	mCV23628283	chr1	138325038	A	T	MMG00200333	Ipo9	138304120	138350115	-1		V$TAL1ALPHAE47_01	TCF3
rs33860541	mCV23628281	chr1	138325117	A	C	MMG00200333	Ipo9	138304120	138350115	-1		V$CDC5_01	CDC5
rs30461853	mCV23628274	chr1	138325664	G	C	MMG00200333	Ipo9	138304120	138350115	-1	M-H CONS
rs31353410	mCV23628265	chr1	138326011	C	T	MMG00200333	Ipo9	138304120	138350115	-1
rs6271378	mCV23628264	chr1	138326355	G	C	MMG00200333	Ipo9	138304120	138350115	-1	M-H CONS	V$TFIII_Q6	GTF2I	0.549221	1.13186e-06
rs32449505	mCV23628263	chr1	138326424	T	C	MMG00200333	Ipo9	138304120	138350115	-1	M-H CONS
rs33859734	mCV23628257	chr1	138326568	T	C	MMG00200333	Ipo9	138304120	138350115	-1	M-H CONS	V$GATA4_Q3	GATA4
mCV23628256	mCV23628256	chr1	138327062	C	T	MMG00200333	Ipo9	138304120	138350115	-1
rs32671212	mCV23628255	chr1	138327928	A	G	MMG00200333	Ipo9	138304120	138350115	-1
rs31289644	mCV23628245	chr1	138328144	T	C	MMG00200333	Ipo9	138304120	138350115	-1		V$OCT1_Q6	POU2F1
rs32386942	mCV23628233	chr1	138329282	A	G	MMG00200333	Ipo9	138304120	138350115	-1		V$HNF4_01	HNF4A
rs32781962	mCV23628232	chr1	138329717	T	C	MMG00200333	Ipo9	138304120	138350115	-1		V$GATA4_Q3	GATA4
rs31871396	mCV23628222	chr1	138329793	C	T	MMG00200333	Ipo9	138304120	138350115	-1		V$CDPCR1_01	CUTL1	-0.373921	0.00130523
rs31871396	mCV23628222	chr1	138329793	C	T	MMG00200333	Ipo9	138304120	138350115	-1		V$MYCMAX_B	CMYC
rs31871396	mCV23628222	chr1	138329793	C	T	MMG00200333	Ipo9	138304120	138350115	-1		V$MYCMAX_B	MAX
rs31579481	mCV23627950	chr1	138332531	C	T	MMG00200333	Ipo9	138304120	138350115	-1
rs32207155	mCV23627949	chr1	138332607	T	C	MMG00200333	Ipo9	138304120	138350115	-1
rs31711512	mCV23627939	chr1	138332653	A	T	MMG00200333	Ipo9	138304120	138350115	-1		V$GATA4_Q3	GATA4
rs31711512	mCV23627939	chr1	138332653	A	T	MMG00200333	Ipo9	138304120	138350115	-1		V$MRF2_01	MRF2
rs32559509	mCV23627927	chr1	138333382	T	C	MMG00200333	Ipo9	138304120	138350115	-1		V$GATA1_05	GATA1
rs32785166	mCV23627564	chr1	138337088	T	C	MMG00200333	Ipo9	138304120	138350115	-1
rs31941743	mCV23627563	chr1	138337089	G	A	MMG00200333	Ipo9	138304120	138350115	-1
rs31825984	mCV23627554	chr1	138337750	G	A	MMG00200333	Ipo9	138304120	138350115	-1		V$PITX2_Q2	PITX2	-0.389671	0.000812251
rs32016025	mCV23627549	chr1	138338298	G	T	MMG00200333	Ipo9	138304120	138350115	-1
rs31935993	mCV23627543	chr1	138339515	C	A	MMG00200333	Ipo9	138304120	138350115	-1
rs32484935	mCV23627531	chr1	138341928	T	C	MMG00200333	Ipo9	138304120	138350115	-1
rs32629159	mCV23627263	chr1	138343954	G	A	MMG00200333	Ipo9	138304120	138350115	-1		V$OCT1_Q6	POU2F1
rs32480091	mCV23627245	chr1	138345178	C	G	MMG00200333	Ipo9	138304120	138350115	-1
rs31547176	mCV23627241	chr1	138345621	C	T	MMG00200333	Ipo9	138304120	138350115	-1		V$SOX5_01	SOX5	0.390647	0.000788053
rs32423048	mCV23627240	chr1	138345749	C	A	MMG00200333	Ipo9	138304120	138350115	-1
rs31658312	mCV23627239	chr1	138347223	G	T	MMG00200333	Ipo9	138304120	138350115	-1
rs31188441	mCV23627235	chr1	138347276	C	T	MMG00200333	Ipo9	138304120	138350115	-1		V$PAX6_01	PAX6
rs32226934	mCV23627234	chr1	138347313	G	A	MMG00200333	Ipo9	138304120	138350115	-1		V$ATF3_Q6	ATF3	-0.539639	1.8819e-06
rs32226934	mCV23627234	chr1	138347313	G	A	MMG00200333	Ipo9	138304120	138350115	-1		V$ELK1_02	ELK1
rs32729412	mCV23627233	chr1	138348677	G	A	MMG00200333	Ipo9	138304120	138350115	-1
rs31390274	mCV23627229	chr1	138349135	C	T	MMG00200333	Ipo9	138304120	138350115	-1		V$AREB6_01	TCF8
rs31106815	mCV23041799	chr1	166425759	A	T	MMG00200501	Fmo2	166428763	166452629	-1
rs31888835	mCV23041798	chr1	166426071	T	G	MMG00200501	Fmo2	166428763	166452629	-1		V$EVI1_04	EVI1	0.502193	1.16749e-05
rs31888835	mCV23041798	chr1	166426071	T	G	MMG00200501	Fmo2	166428763	166452629	-1		V$HNF4_01	HNF4A
rs31938121	mCV24519799	chr1	166431031	C	T	MMG00200501	Fmo2	166428763	166452629	-1		V$GATA4_Q3	GATA4
rs32469676	mCV24519789	chr1	166431239	T	A	MMG00200501	Fmo2	166428763	166452629	-1	M-H CONS
rs31689102	mCV24519788	chr1	166431257	C	T	MMG00200501	Fmo2	166428763	166452629	-1
rs32684484	mCV24519763	chr1	166432627	C	T	MMG00200501	Fmo2	166428763	166452629	-1		V$GATA1_02	GATA1
rs31454049	mCV24519753	chr1	166432710	C	T	MMG00200501	Fmo2	166428763	166452629	-1		V$AREB6_01	TCF8
rs31454049	mCV24519753	chr1	166432710	C	T	MMG00200501	Fmo2	166428763	166452629	-1		V$AREB6_02	TCF8
rs31942638	mCV24519752	chr1	166432990	C	T	MMG00200501	Fmo2	166428763	166452629	-1		V$GATA4_Q3	GATA4
rs31942638	mCV24519752	chr1	166432990	C	T	MMG00200501	Fmo2	166428763	166452629	-1		V$IRF7_01	IRF7
rs30851706	mCV24519751	chr1	166432997	C	T	MMG00200501	Fmo2	166428763	166452629	-1		V$HNF4_01	HNF4A
rs31025814	mCV24519469	chr1	166434480	T	A	MMG00200501	Fmo2	166428763	166452629	-1		V$PAX6_01	PAX6	-0.620824	1.31911e-08
rs30947230	mCV24519468	chr1	166434481	A	C	MMG00200501	Fmo2	166428763	166452629	-1
rs31049396	mCV24519433	chr1	166437817	C	T	MMG00200501	Fmo2	166428763	166452629	-1		V$PITX2_Q2	PITX2
rs32262975	mCV24519432	chr1	166438093	C	T	MMG00200501	Fmo2	166428763	166452629	-1
rs31795693	mCV24519421	chr1	166438485	T	A	MMG00200501	Fmo2	166428763	166452629	-1		V$EVI1_04	EVI1	0.502193	1.16749e-05
rs32622573	mCV23034244	chr1	166439907	C	T	MMG00200501	Fmo2	166428763	166452629	-1	M-H CONS	V$AREB6_01	TCF8
rs32622573	mCV23034244	chr1	166439907	C	T	MMG00200501	Fmo2	166428763	166452629	-1	M-H CONS	V$MYOD_01	MYOD
rs32581221	mCV23034263	chr1	166451912	A	G	MMG00200501	Fmo2	166428763	166452629	-1
rs32402895	mCV23034270	chr1	166451941	T	C	MMG00200501	Fmo2	166428763	166452629	-1		V$WHN_B	WHN
rs32001028	mCV23034271	chr1	166452299	T	C	MMG00200501	Fmo2	166428763	166452629	-1		V$SMAD4_Q6	MADH4
rs32001028	mCV23034271	chr1	166452299	T	C	MMG00200501	Fmo2	166428763	166452629	-1		V$SMAD4_Q6	SMAD4
rs31289514	mCV23034272	chr1	166452303	T	C	MMG00200501	Fmo2	166428763	166452629	-1		V$RFX1_01	RFX1
rs31474674	mCV23034453	chr1	166452430	C	T	MMG00200501	Fmo2	166428763	166452629	-1
rs31565790	mCV23612451	chr1	176132332	C	T	MMG00200531	Atp1a2	176132333	176155778	-1		V$PAX3_B	PAX3
rs32287313	mCV23612442	chr1	176132628	G	T	MMG00200531	Atp1a2	176132333	176155778	-1
rs31572963	mCV23612440	chr1	176133854	C	G	MMG00200531	Atp1a2	176132333	176155778	-1
rs30600237	mCV23612432	chr1	176134039	A	G	MMG00200531	Atp1a2	176132333	176155778	-1		V$GATA4_Q3	GATA4
rs32633562	mCV23612431	chr1	176134095	C	T	MMG00200531	Atp1a2	176132333	176155778	-1		V$NFKAPPAB_01	NFKB1
rs32633562	mCV23612431	chr1	176134095	C	T	MMG00200531	Atp1a2	176132333	176155778	-1		V$NFKAPPAB_01	RELA
rs31244203	mCV23612430	chr1	176134105	T	C	MMG00200531	Atp1a2	176132333	176155778	-1		V$GATA4_Q3	GATA4
rs31320199	mCV23612424	chr1	176134122	G	A	MMG00200531	Atp1a2	176132333	176155778	-1
rs31571982	mCV23612422	chr1	176134527	T	C	MMG00200531	Atp1a2	176132333	176155778	-1
rs30940647	mCV23612411	chr1	176134569	C	T	MMG00200531	Atp1a2	176132333	176155778	-1		V$TFIIA_Q6	GTF2A1
rs30940647	mCV23612411	chr1	176134569	C	T	MMG00200531	Atp1a2	176132333	176155778	-1		V$TFIIA_Q6	GTF2A2
rs30940647	mCV23612411	chr1	176134569	C	T	MMG00200531	Atp1a2	176132333	176155778	-1		V$TFIIA_Q6	GTF2B
rs31522849	mCV23612410	chr1	176134756	T	C	MMG00200531	Atp1a2	176132333	176155778	-1		V$POU1F1_Q6	GHF1
rs31522849	mCV23612410	chr1	176134756	T	C	MMG00200531	Atp1a2	176132333	176155778	-1		V$POU1F1_Q6	PIT1
rs31522849	mCV23612410	chr1	176134756	T	C	MMG00200531	Atp1a2	176132333	176155778	-1		V$POU1F1_Q6	POU1F1
rs32770131	mCV23612401	chr1	176136828	C	A	MMG00200531	Atp1a2	176132333	176155778	-1		V$TFIIA_Q6	GTF2A1
rs32770131	mCV23612401	chr1	176136828	C	A	MMG00200531	Atp1a2	176132333	176155778	-1		V$TFIIA_Q6	GTF2A2
rs32770131	mCV23612401	chr1	176136828	C	A	MMG00200531	Atp1a2	176132333	176155778	-1		V$TFIIA_Q6	GTF2B
rs31375737	mCV23612400	chr1	176136977	A	G	MMG00200531	Atp1a2	176132333	176155778	-1
rs31508992	mCV23612393	chr1	176137031	G	C	MMG00200531	Atp1a2	176132333	176155778	-1
rs31830373	mCV23612392	chr1	176137050	A	G	MMG00200531	Atp1a2	176132333	176155778	-1		V$MYOD_01	MYOD
rs32292396	mCV23612382	chr1	176137292	A	G	MMG00200531	Atp1a2	176132333	176155778	-1	M-H CONS
rs31570900	mCV23612381	chr1	176137379	A	G	MMG00200531	Atp1a2	176132333	176155778	-1	M-H CONS
rs32089285	mCV23612109	chr1	176137678	G	A	MMG00200531	Atp1a2	176132333	176155778	-1	M-H CONS
rs31519197	mCV23612108	chr1	176137902	A	G	MMG00200531	Atp1a2	176132333	176155778	-1
rs30469550	mCV23612101	chr1	176138066	A	G	MMG00200531	Atp1a2	176132333	176155778	-1
rs32274147	mCV23612094	chr1	176139049	G	A	MMG00200531	Atp1a2	176132333	176155778	-1		V$OCT1_Q6	POU2F1
rs32274147	mCV23612094	chr1	176139049	G	A	MMG00200531	Atp1a2	176132333	176155778	-1		V$SMAD3_Q6	SMAD3
rs31484988	mCV23612089	chr1	176139330	C	G	MMG00200531	Atp1a2	176132333	176155778	-1		V$ER_Q6	ER1
rs31484988	mCV23612089	chr1	176139330	C	G	MMG00200531	Atp1a2	176132333	176155778	-1		V$ER_Q6	ESR1
rs30821160	mCV23612087	chr1	176139367	A	G	MMG00200531	Atp1a2	176132333	176155778	-1
rs30511901	mCV23612083	chr1	176139448	G	A	MMG00200531	Atp1a2	176132333	176155778	-1
rs30928725	mCV23612082	chr1	176139649	G	T	MMG00200531	Atp1a2	176132333	176155778	-1		V$PAX6_01	PAX6
rs31570894	mCV24597391	chr1	176144409	T	C	MMG00200531	Atp1a2	176132333	176155778	-1		V$EVI1_04	EVI1
rs31569762	mCV24597390	chr1	176144748	C	T	MMG00200531	Atp1a2	176132333	176155778	-1
rs32725964	mCV24597382	chr1	176148806	T	G	MMG00200531	Atp1a2	176132333	176155778	-1
rs31565252	mCV24597381	chr1	176148814	A	C	MMG00200531	Atp1a2	176132333	176155778	-1
rs32664860	mCV24597352	chr1	176149643	C	G	MMG00200531	Atp1a2	176132333	176155778	-1
rs30797270	mCV24597351	chr1	176149700	T	A	MMG00200531	Atp1a2	176132333	176155778	-1		V$PAX6_01	PAX6
rs31572187	mCV24597344	chr1	176149723	G	A	MMG00200531	Atp1a2	176132333	176155778	-1
rs31493137	mCV24597343	chr1	176149929	C	T	MMG00200531	Atp1a2	176132333	176155778	-1		V$MRF2_01	MRF2
rs30899922	mCV24597335	chr1	176150270	T	C	MMG00200531	Atp1a2	176132333	176155778	-1
rs31572185	mCV24597324	chr1	176150809	A	G	MMG00200531	Atp1a2	176132333	176155778	-1		V$TFIIA_Q6	GTF2A1
rs31572185	mCV24597324	chr1	176150809	A	G	MMG00200531	Atp1a2	176132333	176155778	-1		V$TFIIA_Q6	GTF2A2
rs31572185	mCV24597324	chr1	176150809	A	G	MMG00200531	Atp1a2	176132333	176155778	-1		V$TFIIA_Q6	GTF2B
rs31572184	mCV24597317	chr1	176150866	T	C	MMG00200531	Atp1a2	176132333	176155778	-1		V$GATA4_Q3	GATA4
rs31873468	mCV24597315	chr1	176151266	T	C	MMG00200531	Atp1a2	176132333	176155778	-1
rs30507048	mCV24597045	chr1	176151286	G	A	MMG00200531	Atp1a2	176132333	176155778	-1		V$HNF4_01	HNF4A
rs31196921	mCV24597043	chr1	176151545	T	C	MMG00200531	Atp1a2	176132333	176155778	-1		V$HAND1E47_01	HAND1
rs31196921	mCV24597043	chr1	176151545	T	C	MMG00200531	Atp1a2	176132333	176155778	-1		V$HAND1E47_01	TCF3
rs31283003	mCV24597036	chr1	176151571	A	G	MMG00200531	Atp1a2	176132333	176155778	-1
rs32660405	mCV24597035	chr1	176151614	T	C	MMG00200531	Atp1a2	176132333	176155778	-1
rs31571138	mCV24597034	chr1	176151655	A	G	MMG00200531	Atp1a2	176132333	176155778	-1
rs30642286	mCV24597008	chr1	176154843	T	C	MMG00200531	Atp1a2	176132333	176155778	-1
rs30804631	mCV24597007	chr1	176155065	G	A	MMG00200531	Atp1a2	176132333	176155778	-1	M-H CONS	V$SMAD3_Q6	SMAD3
rs32440830	mCV24597000	chr1	176155099	A	G	MMG00200531	Atp1a2	176132333	176155778	-1	M-H CONS
rs32288456	mCV22735090	chr1	74157785	A	G	MMG00200694	Smarcal1	74157461	74207484	1
rs31749095	mCV22735100	chr1	74158129	A	G	MMG00200694	Smarcal1	74157461	74207484	1		V$ELK1_02	ELK1
rs31664660	mCV22735161	chr1	74160764	T	G	MMG00200694	Smarcal1	74157461	74207484	1		V$FOXO4_01	FOXO4
rs31664660	mCV22735161	chr1	74160764	T	G	MMG00200694	Smarcal1	74157461	74207484	1		V$FOXO4_01	MLLT7
rs31437193	mCV22735345	chr1	74160870	A	G	MMG00200694	Smarcal1	74157461	74207484	1		V$OCT1_Q6	POU2F1
rs32256426	mCV22735346	chr1	74160872	G	A	MMG00200694	Smarcal1	74157461	74207484	1
rs32740300	mCV22735369	chr1	74162780	T	C	MMG00200694	Smarcal1	74157461	74207484	1
rs32646979	mCV22735381	chr1	74166494	C	A	MMG00200694	Smarcal1	74157461	74207484	1
rs31621325	mCV22735382	chr1	74166754	T	C	MMG00200694	Smarcal1	74157461	74207484	1
rs32718803	mCV22735392	chr1	74167101	G	A	MMG00200694	Smarcal1	74157461	74207484	1		V$EVI1_04	EVI1	-0.33009	0.00430855
rs32718803	mCV22735392	chr1	74167101	G	A	MMG00200694	Smarcal1	74157461	74207484	1		V$HNF4_01	HNF4A
rs31618912	mCV22735393	chr1	74167300	A	T	MMG00200694	Smarcal1	74157461	74207484	1		V$FREAC7_01	FOXL1
rs31618912	mCV22735393	chr1	74167300	A	T	MMG00200694	Smarcal1	74157461	74207484	1		V$OCT1_06	POU2F1
rs32483112	mCV22735404	chr1	74169994	G	A	MMG00200694	Smarcal1	74157461	74207484	1
rs30562079	mCV22735405	chr1	74172365	G	A	MMG00200694	Smarcal1	74157461	74207484	1		V$HNF4ALPHA_Q6	HNF4	-0.475571	3.71364e-05
rs30562079	mCV22735405	chr1	74172365	G	A	MMG00200694	Smarcal1	74157461	74207484	1		V$HNF4ALPHA_Q6	HNF4A
rs32375777	mCV22735406	chr1	74172468	C	T	MMG00200694	Smarcal1	74157461	74207484	1
rs32411375	mCV22735416	chr1	74172897	G	A	MMG00200694	Smarcal1	74157461	74207484	1		V$GATA4_Q3	GATA4
rs32590387	mCV22735417	chr1	74173659	A	G	MMG00200694	Smarcal1	74157461	74207484	1
rs32743486	mCV22735418	chr1	74173661	T	C	MMG00200694	Smarcal1	74157461	74207484	1
rs13475917	mCV22735603	chr1	74173716	C	T	MMG00200694	Smarcal1	74157461	74207484	1
rs31572487	mCV22735604	chr1	74173883	T	C	MMG00200694	Smarcal1	74157461	74207484	1		V$TGIF_01	TGIF
rs32685160	mCV22735605	chr1	74174209	C	T	MMG00200694	Smarcal1	74157461	74207484	1		V$SMAD4_Q6	MADH4
rs32685160	mCV22735605	chr1	74174209	C	T	MMG00200694	Smarcal1	74157461	74207484	1		V$SMAD4_Q6	SMAD4
rs32497853	mCV22735612	chr1	74174903	G	T	MMG00200694	Smarcal1	74157461	74207484	1
rs31011594	mCV22735613	chr1	74175155	A	G	MMG00200694	Smarcal1	74157461	74207484	1
rs31641201	mCV22735614	chr1	74175476	C	T	MMG00200694	Smarcal1	74157461	74207484	1
rs30911729	mCV22735621	chr1	74176923	C	T	MMG00200694	Smarcal1	74157461	74207484	1		V$FOXD3_01	FOXD3
rs30911729	mCV22735621	chr1	74176923	C	T	MMG00200694	Smarcal1	74157461	74207484	1		V$FOXO4_01	FOXO4
rs30911729	mCV22735621	chr1	74176923	C	T	MMG00200694	Smarcal1	74157461	74207484	1		V$FOXO4_01	MLLT7
rs32217978	mCV22735622	chr1	74177373	T	A	MMG00200694	Smarcal1	74157461	74207484	1
rs32763392	mCV22735645	chr1	74179193	A	G	MMG00200694	Smarcal1	74157461	74207484	1
rs31785183	mCV22735646	chr1	74180268	T	A	MMG00200694	Smarcal1	74157461	74207484	1
rs32807598	mCV22735655	chr1	74181354	T	C	MMG00200694	Smarcal1	74157461	74207484	1
rs32681270	mCV22735663	chr1	74183898	C	T	MMG00200694	Smarcal1	74157461	74207484	1
rs31653962	mCV22735669	chr1	74184314	T	C	MMG00200694	Smarcal1	74157461	74207484	1		V$CDPCR1_01	CUTL1
rs32134391	mCV22735670	chr1	74184322	C	T	MMG00200694	Smarcal1	74157461	74207484	1		V$GATA4_Q3	GATA4
rs31264704	mCV22735671	chr1	74184340	G	A	MMG00200694	Smarcal1	74157461	74207484	1
rs31217280	mCV22735866	chr1	74185963	T	C	MMG00200694	Smarcal1	74157461	74207484	1
rs31795620	mCV22735867	chr1	74185996	G	A	MMG00200694	Smarcal1	74157461	74207484	1
rs31613176	mCV22735868	chr1	74186077	A	G	MMG00200694	Smarcal1	74157461	74207484	1		V$GATA4_Q3	GATA4
rs31454699	mCV22735878	chr1	74186216	A	G	MMG00200694	Smarcal1	74157461	74207484	1		V$BACH2_01	BACH2
rs32504251	mCV22735879	chr1	74186542	A	C	MMG00200694	Smarcal1	74157461	74207484	1		V$FOXD3_01	FOXD3
rs32755136	mCV22735880	chr1	74186820	C	T	MMG00200694	Smarcal1	74157461	74207484	1
rs32051377	mCV22735891	chr1	74188956	A	G	MMG00200694	Smarcal1	74157461	74207484	1		V$CEBPDELTA_Q6	CEBPD
rs31428430	mCV22735892	chr1	74188991	G	C	MMG00200694	Smarcal1	74157461	74207484	1		V$GATA_C	GATA1
rs31428430	mCV22735892	chr1	74188991	G	C	MMG00200694	Smarcal1	74157461	74207484	1		V$GATA_C	GATA2	0.473213	4.09351e-05
rs31428430	mCV22735892	chr1	74188991	G	C	MMG00200694	Smarcal1	74157461	74207484	1		V$GATA_C	GATA3
rs32000248	mCV22735902	chr1	74191558	G	A	MMG00200694	Smarcal1	74157461	74207484	1
rs32503016	mCV22735903	chr1	74191561	G	T	MMG00200694	Smarcal1	74157461	74207484	1
rs31574169	mCV22735904	chr1	74191958	C	T	MMG00200694	Smarcal1	74157461	74207484	1
rs31033439	mCV22735915	chr1	74192078	C	T	MMG00200694	Smarcal1	74157461	74207484	1		V$HNF1_C	TCF1
rs30946923	mCV22735916	chr1	74192198	G	A	MMG00200694	Smarcal1	74157461	74207484	1	M-H CONS
rs31816512	mCV22735934	chr1	74193983	G	A	MMG00200694	Smarcal1	74157461	74207484	1		V$CDC5_01	CDC5
rs31816512	mCV22735934	chr1	74193983	G	A	MMG00200694	Smarcal1	74157461	74207484	1		V$FOXJ2_02	FOXJ2
rs32267012	mCV22735945	chr1	74194850	T	C	MMG00200694	Smarcal1	74157461	74207484	1
rs31976606	mCV22736149	chr1	74199388	A	G	MMG00200694	Smarcal1	74157461	74207484	1
rs31200269	mCV22736166	chr1	74201336	C	T	MMG00200694	Smarcal1	74157461	74207484	1
rs32738086	mCV22736175	chr1	74203882	T	C	MMG00200694	Smarcal1	74157461	74207484	1		V$HNF4_01	HNF4A
rs32460123	mCV22736182	chr1	74203965	G	A	MMG00200694	Smarcal1	74157461	74207484	1		V$AML1_Q6	RUNX1
rs32106652	mCV22736191	chr1	74206854	C	G	MMG00200694	Smarcal1	74157461	74207484	1		V$CETS1P54_01	ETS1
rs31602126	mCV22736192	chr1	74206980	G	A	MMG00200694	Smarcal1	74157461	74207484	1		V$FOXJ2_01	FOXJ2
rs31602126	mCV22736192	chr1	74206980	G	A	MMG00200694	Smarcal1	74157461	74207484	1		V$FREAC7_01	FOXL1
rs31088087	mCV22736199	chr1	74207091	G	C	MMG00200694	Smarcal1	74157461	74207484	1		V$TFIII_Q6	GTF2I	0.573473	2.87198e-07
rs4222730		chr1	159890002	G	A	MMG00200737	Soat1	159894667	159931726	-1
rs4222729		chr1	159890085	G	A	MMG00200737	Soat1	159894667	159931726	-1		V$CDC5_01	CDC5
rs4222729		chr1	159890085	G	A	MMG00200737	Soat1	159894667	159931726	-1		V$POU1F1_Q6	GHF1
rs4222729		chr1	159890085	G	A	MMG00200737	Soat1	159894667	159931726	-1		V$POU1F1_Q6	PIT1
rs4222729		chr1	159890085	G	A	MMG00200737	Soat1	159894667	159931726	-1		V$POU1F1_Q6	POU1F1
rs4222728		chr1	159890143	C	A	MMG00200737	Soat1	159894667	159931726	-1
rs4222727		chr1	159890144	C	A	MMG00200737	Soat1	159894667	159931726	-1
rs4222725		chr1	159890202	A	G	MMG00200737	Soat1	159894667	159931726	-1
rs4222724		chr1	159890223	T	C	MMG00200737	Soat1	159894667	159931726	-1
rs32060144	mCV23089778	chr1	159897902	A	T	MMG00200737	Soat1	159894667	159931726	-1		V$FOXD3_01	FOXD3
rs32508439	mCV23089755	chr1	159899323	C	T	MMG00200737	Soat1	159894667	159931726	-1		V$CDC5_01	CDC5
rs31567835	mCV23089754	chr1	159899376	T	A	MMG00200737	Soat1	159894667	159931726	-1		V$GRE_C	GLUR
rs31567835	mCV23089754	chr1	159899376	T	A	MMG00200737	Soat1	159894667	159931726	-1		V$GRE_C	NR3C1	-0.30183	0.00850759
rs32361096	mCV23089753	chr1	159899388	C	T	MMG00200737	Soat1	159894667	159931726	-1		V$EVI1_04	EVI1
rs32361096	mCV23089753	chr1	159899388	C	T	MMG00200737	Soat1	159894667	159931726	-1		V$POU6F1_01	POU6F1
rs32680545	mCV23089742	chr1	159899521	G	A	MMG00200737	Soat1	159894667	159931726	-1
rs31673384	mCV23089741	chr1	159899593	A	C	MMG00200737	Soat1	159894667	159931726	-1
rs30667859	mCV23089731	chr1	159899596	C	T	MMG00200737	Soat1	159894667	159931726	-1
rs31287664	mCV23089521	chr1	159903080	T	C	MMG00200737	Soat1	159894667	159931726	-1
rs31341233	mCV23089507	chr1	159904337	G	A	MMG00200737	Soat1	159894667	159931726	-1		V$CDX2_Q5	CDX2
rs32790310	mCV23089497	chr1	159904346	T	C	MMG00200737	Soat1	159894667	159931726	-1
rs31399092	mCV23089496	chr1	159904351	C	G	MMG00200737	Soat1	159894667	159931726	-1
rs32236813	mCV23089495	chr1	159904503	A	T	MMG00200737	Soat1	159894667	159931726	-1		V$SRF_C	SRF
rs6379835	mCV23089474	chr1	159905525	A	T	MMG00200737	Soat1	159894667	159931726	-1
rs6380287	mCV23089473	chr1	159905564	C	A	MMG00200737	Soat1	159894667	159931726	-1		V$OCT1_Q6	POU2F1
rs32625731	mCV23089463	chr1	159905637	C	T	MMG00200737	Soat1	159894667	159931726	-1
rs32077177	mCV23089462	chr1	159905906	A	T	MMG00200737	Soat1	159894667	159931726	-1		V$NKX61_01	NKX61
rs32077177	mCV23089462	chr1	159905906	A	T	MMG00200737	Soat1	159894667	159931726	-1		V$NKX61_01	NKX6A
rs32077177	mCV23089461	chr1	159905907	C	A	MMG00200737	Soat1	159894667	159931726	-1		V$NKX61_01	NKX61
rs32077177	mCV23089461	chr1	159905907	C	A	MMG00200737	Soat1	159894667	159931726	-1		V$NKX61_01	NKX6A
rs32394871	mCV23089451	chr1	159905908	A	G	MMG00200737	Soat1	159894667	159931726	-1		V$CEBPGAMMA_Q6	CEBPG
rs32394871	mCV23089451	chr1	159905908	A	G	MMG00200737	Soat1	159894667	159931726	-1		V$NKX61_01	NKX61
rs32394871	mCV23089451	chr1	159905908	A	G	MMG00200737	Soat1	159894667	159931726	-1		V$NKX61_01	NKX6A
rs30567774	mCV23089265	chr1	159906393	G	A	MMG00200737	Soat1	159894667	159931726	-1		V$GATA4_Q3	GATA4
rs32414617	mCV23089243	chr1	159908466	A	G	MMG00200737	Soat1	159894667	159931726	-1		V$CEBPDELTA_Q6	CEBPD
rs32605154	mCV23089222	chr1	159909650	T	C	MMG00200737	Soat1	159894667	159931726	-1		V$NKX61_01	NKX61
rs32605154	mCV23089222	chr1	159909650	T	C	MMG00200737	Soat1	159894667	159931726	-1		V$NKX61_01	NKX6A
rs31902148	mCV23089209	chr1	159910467	T	G	MMG00200737	Soat1	159894667	159931726	-1		V$GCM_Q2	GCMA
rs31890077	mCV23089199	chr1	159910468	G	C	MMG00200737	Soat1	159894667	159931726	-1
rs32765703	mCV23089198	chr1	159910470	G	T	MMG00200737	Soat1	159894667	159931726	-1		V$GCM_Q2	GCMA
rs31276673	mCV23088964	chr1	159911944	G	C	MMG00200737	Soat1	159894667	159931726	-1
rs31867142	mCV23088943	chr1	159913354	T	C	MMG00200737	Soat1	159894667	159931726	-1		V$RFX1_02	RFX1
rs31931319	mCV23088933	chr1	159913355	G	T	MMG00200737	Soat1	159894667	159931726	-1		V$RFX1_02	RFX1
rs31276667	mCV23088932	chr1	159913505	T	C	MMG00200737	Soat1	159894667	159931726	-1
rs31276666	mCV23088931	chr1	159913620	A	G	MMG00200737	Soat1	159894667	159931726	-1		V$TFIIA_Q6	GTF2A1	0.365618	0.00168253
rs31276666	mCV23088931	chr1	159913620	A	G	MMG00200737	Soat1	159894667	159931726	-1		V$TFIIA_Q6	GTF2A2
rs31276666	mCV23088931	chr1	159913620	A	G	MMG00200737	Soat1	159894667	159931726	-1		V$TFIIA_Q6	GTF2B	0.505672	9.95421e-06
rs31276664	mCV23088733	chr1	159914091	C	A	MMG00200737	Soat1	159894667	159931726	-1
rs31480977	mCV23088723	chr1	159914092	C	T	MMG00200737	Soat1	159894667	159931726	-1		V$CP2_01	TCFCP2	-0.520402	4.95642e-06
rs31275713	mCV23088722	chr1	159914276	G	A	MMG00200737	Soat1	159894667	159931726	-1
rs31167241	mCV23088721	chr1	159914438	G	A	MMG00200737	Soat1	159894667	159931726	-1		V$POU6F1_01	POU6F1
rs31275711	mCV23088711	chr1	159914480	T	A	MMG00200737	Soat1	159894667	159931726	-1
rs30667001	mCV23088710	chr1	159914554	G	T	MMG00200737	Soat1	159894667	159931726	-1
rs31271368	mCV23088673	chr1	159920674	T	G	MMG00200737	Soat1	159894667	159931726	-1		V$OCT1_Q6	POU2F1
rs31271365	mCV23088477	chr1	159920971	A	T	MMG00200737	Soat1	159894667	159931726	-1
rs31269645	mCV23088475	chr1	159922500	A	G	MMG00200737	Soat1	159894667	159931726	-1
rs31523746	mCV23088463	chr1	159922824	C	T	MMG00200737	Soat1	159894667	159931726	-1
rs31276651	mCV23088452	chr1	159922937	G	A	MMG00200737	Soat1	159894667	159931726	-1	M-H CONS	V$ELK1_02	ELK1	-0.505779	9.90558e-06
rs31276646	mCV23088440	chr1	159923629	T	C	MMG00200737	Soat1	159894667	159931726	-1		V$ELK1_02	ELK1	-0.505779	9.90558e-06
rs31276646	mCV23088440	chr1	159923629	T	C	MMG00200737	Soat1	159894667	159931726	-1		V$IRF7_01	IRF7
rs31275825	mCV23088429	chr1	159924955	T	A	MMG00200737	Soat1	159894667	159931726	-1
rs31274780	mCV23088418	chr1	159925583	T	C	MMG00200737	Soat1	159894667	159931726	-1
rs30521155	mCV23088417	chr1	159925766	A	G	MMG00200737	Soat1	159894667	159931726	-1
rs31274778	mCV23088416	chr1	159925942	A	G	MMG00200737	Soat1	159894667	159931726	-1
rs3677638	mCV23088172	chr1	159926210	T	C	MMG00200737	Soat1	159894667	159931726	-1		V$ELK1_02	ELK1	-0.505779	9.90558e-06
rs3678938	mCV23088171	chr1	159926428	A	G	MMG00200737	Soat1	159894667	159931726	-1		V$CEBPGAMMA_Q6	CEBPG
rs3678938	mCV23088171	chr1	159926428	A	G	MMG00200737	Soat1	159894667	159931726	-1		V$HAND1E47_01	HAND1
rs3678938	mCV23088171	chr1	159926428	A	G	MMG00200737	Soat1	159894667	159931726	-1		V$HAND1E47_01	TCF3
rs30566470	mCV23088164	chr1	159931172	G	T	MMG00200737	Soat1	159894667	159931726	-1		V$OCT1_Q6	POU2F1
rs3163195	mCV24284968	chr1	65037154	T	C	MMG00200762	Adam23	65035825	65182661	1		V$HNF4_01	HNF4A
rs3159267	mCV24284969	chr1	65037165	T	C	MMG00200762	Adam23	65035825	65182661	1		V$HNF4_01	HNF4A
rs31782874	mCV24284981	chr1	65038164	T	C	MMG00200762	Adam23	65035825	65182661	1		V$PAX3_B	PAX3
rs3163173	mCV24284982	chr1	65038276	C	T	MMG00200762	Adam23	65035825	65182661	1
rs3163174	mCV24284992	chr1	65038313	C	T	MMG00200762	Adam23	65035825	65182661	1		V$HNF3ALPHA_Q6	HNF3A
rs3159250	mCV24284993	chr1	65038524	T	G	MMG00200762	Adam23	65035825	65182661	1		V$MYCMAX_B	CMYC
rs3159250	mCV24284993	chr1	65038524	T	G	MMG00200762	Adam23	65035825	65182661	1		V$MYCMAX_B	MAX
rs3159258	mCV24285265	chr1	65039717	A	G	MMG00200762	Adam23	65035825	65182661	1		V$HNF4_01	HNF4A
rs3163188	mCV24285266	chr1	65039759	G	A	MMG00200762	Adam23	65035825	65182661	1		V$XBP1_01	XBP1
rs3163189	mCV24285273	chr1	65039833	C	T	MMG00200762	Adam23	65035825	65182661	1		V$CDC5_01	CDC5
rs3163217	mCV24286328	chr1	65042724	G	A	MMG00200762	Adam23	65035825	65182661	1		V$PPARG_03	PPARG
rs3163217	mCV24286328	chr1	65042724	G	A	MMG00200762	Adam23	65035825	65182661	1		V$TITF1_Q3	TTF1
rs3159286	mCV24286330	chr1	65043147	T	C	MMG00200762	Adam23	65035825	65182661	1		V$CDC5_01	CDC5
rs3159289	mCV24286352	chr1	65043513	G	C	MMG00200762	Adam23	65035825	65182661	1
rs3159299	mCV24286354	chr1	65044560	T	C	MMG00200762	Adam23	65035825	65182661	1	M-H CONS	V$PAX3_B	PAX3
rs3159301	mCV24286364	chr1	65044739	G	A	MMG00200762	Adam23	65035825	65182661	1
rs3163234	mCV24286365	chr1	65045062	A	G	MMG00200762	Adam23	65035825	65182661	1	M-H CONS	V$HNF4_01	HNF4A
rs3159308	mCV24286366	chr1	65045201	C	T	MMG00200762	Adam23	65035825	65182661	1	M-H CONS	V$FOXO4_01	FOXO4
rs3159308	mCV24286366	chr1	65045201	C	T	MMG00200762	Adam23	65035825	65182661	1	M-H CONS	V$FOXO4_01	MLLT7
rs3159308	mCV24286366	chr1	65045201	C	T	MMG00200762	Adam23	65035825	65182661	1	M-H CONS	V$HNF4_01	HNF4A
rs3159312	mCV24286376	chr1	65045443	C	T	MMG00200762	Adam23	65035825	65182661	1		V$TFIIA_Q6	GTF2A1
rs3159312	mCV24286376	chr1	65045443	C	T	MMG00200762	Adam23	65035825	65182661	1		V$TFIIA_Q6	GTF2A2	-0.322087	0.00525947
rs3159312	mCV24286376	chr1	65045443	C	T	MMG00200762	Adam23	65035825	65182661	1		V$TFIIA_Q6	GTF2B
rs3159322	mCV24286377	chr1	65045758	G	A	MMG00200762	Adam23	65035825	65182661	1
rs3163172	mCV24286673	chr1	65050175	T	C	MMG00200762	Adam23	65035825	65182661	1		V$RFX1_02	RFX1
rs3159253	mCV23449088	chr1	65058329	C	T	MMG00200762	Adam23	65035825	65182661	1
rs3159254	mCV23449089	chr1	65058357	C	T	MMG00200762	Adam23	65035825	65182661	1		V$CDPCR1_01	CUTL1
rs3159256	mCV23449099	chr1	65059620	C	G	MMG00200762	Adam23	65035825	65182661	1	M-H CONS
rs3159257	mCV23449100	chr1	65061244	C	T	MMG00200762	Adam23	65035825	65182661	1		V$PAX6_01	PAX6
rs3163183	mCV23449101	chr1	65061297	G	A	MMG00200762	Adam23	65035825	65182661	1		V$CDC5_01	CDC5
rs3163183	mCV23449101	chr1	65061297	G	A	MMG00200762	Adam23	65035825	65182661	1		V$FOXD3_01	FOXD3
rs3159259	mCV23449107	chr1	65067187	A	T	MMG00200762	Adam23	65035825	65182661	1
rs3159261	mCV23449423	chr1	65076271	G	A	MMG00200762	Adam23	65035825	65182661	1
rs3159262	mCV23449424	chr1	65076733	G	A	MMG00200762	Adam23	65035825	65182661	1		V$FOXO4_01	FOXO4
rs3159262	mCV23449424	chr1	65076733	G	A	MMG00200762	Adam23	65035825	65182661	1		V$FOXO4_01	MLLT7
rs3159265	mCV23449430	chr1	65078830	C	T	MMG00200762	Adam23	65035825	65182661	1		V$OCT1_06	POU2F1
rs3159266	mCV23449437	chr1	65078961	A	G	MMG00200762	Adam23	65035825	65182661	1
rs3163196	mCV23449438	chr1	65080111	A	G	MMG00200762	Adam23	65035825	65182661	1		V$IRF7_01	IRF7
rs3159268	mCV23449439	chr1	65080291	C	T	MMG00200762	Adam23	65035825	65182661	1	M-H CONS
rs3159269	mCV23449446	chr1	65080416	G	A	MMG00200762	Adam23	65035825	65182661	1
rs3163197	mCV23449447	chr1	65081410	A	G	MMG00200762	Adam23	65035825	65182661	1
rs3163198	mCV23449448	chr1	65081948	T	C	MMG00200762	Adam23	65035825	65182661	1		V$TFIII_Q6	GTF2I
rs31994177	mCV23449465	chr1	65082129	A	G	MMG00200762	Adam23	65035825	65182661	1		V$RFX1_02	RFX1
rs3163199	mCV23449472	chr1	65082341	A	G	MMG00200762	Adam23	65035825	65182661	1	M-H CONS
rs3159270	mCV23449473	chr1	65082605	G	A	MMG00200762	Adam23	65035825	65182661	1
rs3159281	mCV23449761	chr1	65095722	C	T	MMG00200762	Adam23	65035825	65182661	1	M-H CONS	V$GATA4_Q3	GATA4
rs3159284	mCV23449769	chr1	65099165	G	A	MMG00200762	Adam23	65035825	65182661	1		V$EVI1_04	EVI1
rs3159290	mCV23449778	chr1	65103943	T	G	MMG00200762	Adam23	65035825	65182661	1		V$TFIII_Q6	GTF2I
rs3163222	mCV23449779	chr1	65104204	A	G	MMG00200762	Adam23	65035825	65182661	1		V$TFIII_Q6	GTF2I
rs3159295	mCV24692906	chr1	65108896	A	G	MMG00200762	Adam23	65035825	65182661	1		V$HNF4_01	HNF4A
rs3159296	mCV24692896	chr1	65109124	A	G	MMG00200762	Adam23	65035825	65182661	1
rs3163229	mCV24286692	chr1	65114267	C	T	MMG00200762	Adam23	65035825	65182661	1
rs3159300	mCV24286693	chr1	65114378	A	G	MMG00200762	Adam23	65035825	65182661	1		V$GATA4_Q3	GATA4
rs3163231	mCV24286701	chr1	65114517	T	C	MMG00200762	Adam23	65035825	65182661	1		V$OCT1_02	POU2F1
rs3159306	mCV24286717	chr1	65118797	A	G	MMG00200762	Adam23	65035825	65182661	1		V$AREB6_02	TCF8
rs3163238	mCV24286726	chr1	65120947	A	G	MMG00200762	Adam23	65035825	65182661	1		V$FOXD3_01	FOXD3
rs3163238	mCV24286726	chr1	65120947	A	G	MMG00200762	Adam23	65035825	65182661	1		V$SOX5_01	SOX5
rs3159314	mCV24286998	chr1	65122757	C	T	MMG00200762	Adam23	65035825	65182661	1
rs3159315	mCV24287007	chr1	65123590	G	A	MMG00200762	Adam23	65035825	65182661	1		V$CDPCR1_01	CUTL1
rs3159316	mCV24287014	chr1	65123663	A	G	MMG00200762	Adam23	65035825	65182661	1
rs3163251	mCV24287024	chr1	65124113	G	C	MMG00200762	Adam23	65035825	65182661	1
rs3163252	mCV24287025	chr1	65124374	C	T	MMG00200762	Adam23	65035825	65182661	1		V$EFC_Q6	RFX1
rs3163253	mCV24287032	chr1	65124571	C	T	MMG00200762	Adam23	65035825	65182661	1
rs3159320	mCV24287033	chr1	65124908	G	A	MMG00200762	Adam23	65035825	65182661	1	M-H CONS
rs3159321	mCV24287034	chr1	65124993	A	G	MMG00200762	Adam23	65035825	65182661	1
rs3163254	mCV24287041	chr1	65125099	G	C	MMG00200762	Adam23	65035825	65182661	1	M-H CONS
rs3163255	mCV24287043	chr1	65125761	C	A	MMG00200762	Adam23	65035825	65182661	1	M-H CONS	V$IPF1_Q4	IPF1
rs3163255	mCV24287043	chr1	65125761	C	A	MMG00200762	Adam23	65035825	65182661	1	M-H CONS	V$PAX6_01	PAX6
rs3159323	mCV24287050	chr1	65125827	G	A	MMG00200762	Adam23	65035825	65182661	1		V$HLF_01	HLF
rs3159325	mCV24287052	chr1	65127334	T	C	MMG00200762	Adam23	65035825	65182661	1		V$PAX6_01	PAX6
rs3159326	mCV24287060	chr1	65127769	C	T	MMG00200762	Adam23	65035825	65182661	1
rs3163138	mCV25014927	chr1	65137852	T	G	MMG00200762	Adam23	65035825	65182661	1		V$EVI1_04	EVI1
rs30038281	mCV25014938	chr1	65139976	T	C	MMG00200762	Adam23	65035825	65182661	1		V$RFX1_01	RFX1
rs32795082	mCV22677732	chr1	65161756	G	A	MMG00200762	Adam23	65035825	65182661	1
rs32693246	mCV22677734	chr1	65163430	C	T	MMG00200762	Adam23	65035825	65182661	1		V$TFIII_Q6	GTF2I
rs31534248	mCV22677917	chr1	65163501	A	T	MMG00200762	Adam23	65035825	65182661	1
rs30765905	mCV22677918	chr1	65163870	G	A	MMG00200762	Adam23	65035825	65182661	1	M-H CONS	V$FOXJ2_02	FOXJ2
rs31378728	mCV22677919	chr1	65163997	G	C	MMG00200762	Adam23	65035825	65182661	1	M-H CONS
rs30035096	mCV24805253	chr1	65171274	A	C	MMG00200762	Adam23	65035825	65182661	1
rs30037779	mCV24805546	chr1	65173994	A	G	MMG00200762	Adam23	65035825	65182661	1
rs30039340	mCV24805554	chr1	65174906	C	A	MMG00200762	Adam23	65035825	65182661	1
rs30039343	mCV24805555	chr1	65174950	A	G	MMG00200762	Adam23	65035825	65182661	1
rs32094950	mCV24805562	chr1	65175276	A	C	MMG00200762	Adam23	65035825	65182661	1
rs30037193	mCV24805572	chr1	65176321	A	G	MMG00200762	Adam23	65035825	65182661	1		V$OCT1_Q6	POU2F1
rs32696542	mCV24805573	chr1	65176457	T	C	MMG00200762	Adam23	65035825	65182661	1		V$ELK1_02	ELK1
rs32696542	mCV24805573	chr1	65176457	T	C	MMG00200762	Adam23	65035825	65182661	1		V$GATA4_Q3	GATA4
rs31999283	mCV24805580	chr1	65176522	T	C	MMG00200762	Adam23	65035825	65182661	1
rs30746976	mCV24805581	chr1	65176542	T	A	MMG00200762	Adam23	65035825	65182661	1
rs30042474	mCV24805589	chr1	65177881	C	T	MMG00200762	Adam23	65035825	65182661	1		V$GATA4_Q3	GATA4
rs30044839	mCV24805597	chr1	65179114	T	G	MMG00200762	Adam23	65035825	65182661	1		V$USF_Q6	USF1
rs30714486	mCV24805884	chr1	65184258	T	A	MMG00200762	Adam23	65035825	65182661	1
rs30041366	mCV24805885	chr1	65184614	G	A	MMG00200762	Adam23	65035825	65182661	1	M-H CONS	V$TFIII_Q6	GTF2I
rs31136747	mCV24805892	chr1	65186420	A	G	MMG00200762	Adam23	65035825	65182661	1
rs31541044	mCV24417835	chr1	175276720	G	A	MMG00201169		175276594	175278074	1
rs31540180	mCV24417834	chr1	175277026	G	T	MMG00201169		175276594	175278074	1
rs31453028	mCV24417833	chr1	175277226	G	T	MMG00201169		175276594	175278074	1		V$CDC5_01	CDC5
rs32613271	mCV23114267	chr1	176006194	C	A	MMG00201365	D1Ucla4	176005945	176053269	1	M-H CONS	V$CETS1P54_01	ETS1
rs32079338	mCV23114266	chr1	176006287	C	T	MMG00201365	D1Ucla4	176005945	176053269	1	M-H CONS	V$CP2_01	TCFCP2	0.700087	1.51669e-11
rs30599052	mCV23114259	chr1	176006469	A	T	MMG00201365	D1Ucla4	176005945	176053269	1	M-H CONS
rs31579939	mCV23114258	chr1	176006668	T	C	MMG00201365	D1Ucla4	176005945	176053269	1	M-H CONS	V$SOX5_01	SOX5	0.355566	0.00219943
rs31443859	mCV23114231	chr1	176011961	G	A	MMG00201365	D1Ucla4	176005945	176053269	1
rs30866542	mCV23114230	chr1	176011964	G	A	MMG00201365	D1Ucla4	176005945	176053269	1
rs31246865	mCV23114226	chr1	176012381	G	A	MMG00201365	D1Ucla4	176005945	176053269	1		V$GATA4_Q3	GATA4
rs31579135	mCV23114219	chr1	176012725	T	C	MMG00201365	D1Ucla4	176005945	176053269	1		V$CREL_01	REL
rs31579135	mCV23114219	chr1	176012725	T	C	MMG00201365	D1Ucla4	176005945	176053269	1		V$OCT1_Q6	POU2F1
rs31089999	mCV23114218	chr1	176012748	T	C	MMG00201365	D1Ucla4	176005945	176053269	1
rs31578412	mCV23114022	chr1	176013487	A	G	MMG00201365	D1Ucla4	176005945	176053269	1
rs31578411	mCV23114021	chr1	176013538	C	T	MMG00201365	D1Ucla4	176005945	176053269	1
rs31578410	mCV23114020	chr1	176013616	A	G	MMG00201365	D1Ucla4	176005945	176053269	1		V$CDC5_01	CDC5
rs31578407	mCV23114005	chr1	176013883	C	T	MMG00201365	D1Ucla4	176005945	176053269	1
rs31529942	mCV23113998	chr1	176014086	C	T	MMG00201365	D1Ucla4	176005945	176053269	1
rs31475594	mCV23113997	chr1	176014144	G	A	MMG00201365	D1Ucla4	176005945	176053269	1
rs31631253	mCV23113951	chr1	176017698	G	A	MMG00201365	D1Ucla4	176005945	176053269	1
rs31577642	mCV23113767	chr1	176017850	T	C	MMG00201365	D1Ucla4	176005945	176053269	1
rs31577638	mCV23113755	chr1	176018688	G	C	MMG00201365	D1Ucla4	176005945	176053269	1		V$NKX3A_01	NKX31
rs31577638	mCV23113755	chr1	176018688	G	C	MMG00201365	D1Ucla4	176005945	176053269	1		V$NKX3A_01	NKX3A
rs31577637	mCV23113741	chr1	176019604	G	A	MMG00201365	D1Ucla4	176005945	176053269	1
rs31963832	mCV23113730	chr1	176020573	A	T	MMG00201365	D1Ucla4	176005945	176053269	1		V$PAX6_01	PAX6
rs31576520	mCV23113707	chr1	176022243	T	C	MMG00201365	D1Ucla4	176005945	176053269	1		V$PAX5_01	PAX5	-0.481763	2.86461e-05
rs31338065	mCV23113706	chr1	176022798	G	A	MMG00201365	D1Ucla4	176005945	176053269	1		V$TFIIA_Q6	GTF2A1
rs31338065	mCV23113706	chr1	176022798	G	A	MMG00201365	D1Ucla4	176005945	176053269	1		V$TFIIA_Q6	GTF2A2
rs31338065	mCV23113706	chr1	176022798	G	A	MMG00201365	D1Ucla4	176005945	176053269	1		V$TFIIA_Q6	GTF2B	-0.517088	1.64009e-06
rs31576518	mCV23113705	chr1	176022960	T	G	MMG00201365	D1Ucla4	176005945	176053269	1		V$FOXJ2_02	FOXJ2
rs31576517	mCV23113695	chr1	176023141	T	A	MMG00201365	D1Ucla4	176005945	176053269	1
rs31502212	mCV23113694	chr1	176023380	A	G	MMG00201365	D1Ucla4	176005945	176053269	1		V$GATA4_Q3	GATA4
rs31472141	mCV23113693	chr1	176023438	A	G	MMG00201365	D1Ucla4	176005945	176053269	1
rs31576514	mCV23113683	chr1	176023511	A	G	MMG00201365	D1Ucla4	176005945	176053269	1
rs31517141	mCV23113682	chr1	176023626	C	A	MMG00201365	D1Ucla4	176005945	176053269	1		V$GATA4_Q3	GATA4
rs31517141	mCV23113682	chr1	176023626	C	A	MMG00201365	D1Ucla4	176005945	176053269	1		V$IRF7_01	IRF7	-0.545202	1.40401e-06
rs30656812	mCV23113497	chr1	176023771	T	C	MMG00201365	D1Ucla4	176005945	176053269	1		V$IRF7_01	IRF7	-0.545202	1.40401e-06
rs31575614	mCV23113496	chr1	176024947	C	A	MMG00201365	D1Ucla4	176005945	176053269	1		V$CDX2_Q5	CDX2	-0.426386	0.000242444
rs31338955	mCV23113495	chr1	176024990	C	T	MMG00201365	D1Ucla4	176005945	176053269	1		V$OCT1_Q6	POU2F1
rs31574693	mCV23113484	chr1	176025186	C	T	MMG00201365	D1Ucla4	176005945	176053269	1
rs30559267	mCV23113473	chr1	176025663	T	G	MMG00201365	D1Ucla4	176005945	176053269	1
rs31374670	mCV23113472	chr1	176026197	A	G	MMG00201365	D1Ucla4	176005945	176053269	1		V$MRF2_01	MRF2
rs32071668	mCV23113471	chr1	176026308	G	A	MMG00201365	D1Ucla4	176005945	176053269	1
rs32560809	mCV23113438	chr1	176029977	A	G	MMG00201365	D1Ucla4	176005945	176053269	1
rs32367935	mCV23113425	chr1	176030972	A	G	MMG00201365	D1Ucla4	176005945	176053269	1		V$ELK1_02	ELK1	0.497666	1.4324e-05
rs32367935	mCV23113425	chr1	176030972	A	G	MMG00201365	D1Ucla4	176005945	176053269	1		V$TFIIA_Q6	GTF2A1
rs32367935	mCV23113425	chr1	176030972	A	G	MMG00201365	D1Ucla4	176005945	176053269	1		V$TFIIA_Q6	GTF2A2
rs32367935	mCV23113425	chr1	176030972	A	G	MMG00201365	D1Ucla4	176005945	176053269	1		V$TFIIA_Q6	GTF2B	-0.517088	1.64009e-06
rs3705274	mCV23113240	chr1	176031930	G	A	MMG00201365	D1Ucla4	176005945	176053269	1
rs30720837	mCV23113226	chr1	176033390	A	G	MMG00201365	D1Ucla4	176005945	176053269	1		V$CDC5_01	CDC5
rs31575694	mCV23615274	chr1	176041913	A	G	MMG00201365	D1Ucla4	176005945	176053269	1		V$MAZ_Q6	MAZ
rs31575694	mCV23615274	chr1	176041913	A	G	MMG00201365	D1Ucla4	176005945	176053269	1		V$TFIII_Q6	GTF2I	0.590553	1.00987e-07
rs32219069	mCV23615240	chr1	176045080	C	T	MMG00201365	D1Ucla4	176005945	176053269	1		V$HAND1E47_01	HAND1
rs32219069	mCV23615240	chr1	176045080	C	T	MMG00201365	D1Ucla4	176005945	176053269	1		V$HAND1E47_01	TCF3
rs32219069	mCV23615240	chr1	176045080	C	T	MMG00201365	D1Ucla4	176005945	176053269	1		V$IRF7_01	IRF7	-0.545202	1.40401e-06
rs31574055	mCV23615239	chr1	176045658	C	T	MMG00201365	D1Ucla4	176005945	176053269	1
rs31572989	mCV23615227	chr1	176046576	G	A	MMG00201365	D1Ucla4	176005945	176053269	1		V$CEBPDELTA_Q6	CEBPD
rs4222852		chr1	176047329	A	G	MMG00201365	D1Ucla4	176005945	176053269	1
rs31572151	mCV23615205	chr1	176048122	C	T	MMG00201365	D1Ucla4	176005945	176053269	1		V$AREB6_02	TCF8
rs31572148	mCV23615204	chr1	176048365	G	A	MMG00201365	D1Ucla4	176005945	176053269	1		V$GATA4_Q3	GATA4
rs31524812	mCV23615203	chr1	176048983	G	A	MMG00201365	D1Ucla4	176005945	176053269	1		V$CDC5_01	CDC5
rs31571147	mCV23615109	chr1	176050044	T	C	MMG00201365	D1Ucla4	176005945	176053269	1
rs31281944	mCV23615108	chr1	176050223	G	A	MMG00201365	D1Ucla4	176005945	176053269	1
rs31042020	mCV23615064	chr1	176053584	C	T	MMG00201365	D1Ucla4	176005945	176053269	1
rs31573228	mCV23615040	chr1	176056532	C	T	MMG00201365	D1Ucla4	176005945	176053269	1		V$RFX1_01	RFX1	-0.448075	0.000110203
rs31573225	mCV23615028	chr1	176057481	T	G	MMG00201365	D1Ucla4	176005945	176053269	1
rs32392357	mCV22676207	chr1	10010422	T	A	MMG00201372		10007456	10021343	1
rs31391631	mCV22676208	chr1	10013074	A	T	MMG00201372		10007456	10021343	1		V$HNF1_C	TCF1
rs32089244	mCV22676209	chr1	10014617	C	T	MMG00201372		10007456	10021343	1		V$CEBPDELTA_Q6	CEBPD	-0.306322	0.00766918
rs30991889	mCV22676233	chr1	10021909	G	T	MMG00201372		10007456	10021343	1
rs32193165	mCV22676243	chr1	10022103	G	T	MMG00201372		10007456	10021343	1
rs31055924	mCV23128378	chr1	175919455	T	C	MMG00201479		175923902	175940497	-1
rs31423733	mCV23128353	chr1	175921409	A	G	MMG00201479		175923902	175940497	-1		V$GATA1_03	GATA1
rs31581748	mCV23128352	chr1	175921515	C	T	MMG00201479		175923902	175940497	-1
rs32437269	mCV23128318	chr1	175923861	C	T	MMG00201479		175923902	175940497	-1
rs31579119	mCV23128047	chr1	175925454	A	T	MMG00201479		175923902	175940497	-1		V$SMAD4_Q6	MADH4
rs31579119	mCV23128047	chr1	175925454	A	T	MMG00201479		175923902	175940497	-1		V$SMAD4_Q6	SMAD4	0.308648	0.00726329
rs32388209	mCV23128045	chr1	175925799	T	C	MMG00201479		175923902	175940497	-1	M-H CONS
rs31579117	mCV23128035	chr1	175925838	C	T	MMG00201479		175923902	175940497	-1	M-H CONS	V$EVI1_04	EVI1	0.351799	0.00243838
rs32229761	mCV23128034	chr1	175925844	A	G	MMG00201479		175923902	175940497	-1	M-H CONS	V$EVI1_04	EVI1	0.351799	0.00243838
rs31578263	mCV23128022	chr1	175926699	A	G	MMG00201479		175923902	175940497	-1
rs31578260	mCV23128021	chr1	175927302	T	G	MMG00201479		175923902	175940497	-1
rs31578259	mCV23128011	chr1	175927376	T	C	MMG00201479		175923902	175940497	-1		V$USF_Q6	USF1
rs31501252	mCV23128010	chr1	175927416	T	C	MMG00201479		175923902	175940497	-1
rs31578256	mCV23128009	chr1	175927619	G	A	MMG00201479		175923902	175940497	-1		V$HNF4_01	HNF4A
rs30665802	mCV23127999	chr1	175927757	C	G	MMG00201479		175923902	175940497	-1	M-H CONS	V$HNF4_01	HNF4A
rs31578255	mCV23127998	chr1	175927764	A	G	MMG00201479		175923902	175940497	-1	M-H CONS	V$MYOD_01	MYOD
rs31577301	mCV23127986	chr1	175928330	A	C	MMG00201479		175923902	175940497	-1		V$SMAD3_Q6	SMAD3
rs30857937	mCV23127985	chr1	175928333	G	A	MMG00201479		175923902	175940497	-1		V$SMAD3_Q6	SMAD3
rs31576269	mCV23127973	chr1	175930421	A	G	MMG00201479		175923902	175940497	-1	M-H CONS	V$GATA4_Q3	GATA4
rs31398850	mCV23127963	chr1	175930547	C	T	MMG00201479		175923902	175940497	-1
rs30651264	mCV23127701	chr1	175930563	G	A	MMG00201479		175923902	175940497	-1		V$E47_01	TCF3
rs30651264	mCV23127701	chr1	175930563	G	A	MMG00201479		175923902	175940497	-1		V$SMAD4_Q6	MADH4
rs30651264	mCV23127701	chr1	175930563	G	A	MMG00201479		175923902	175940497	-1		V$SMAD4_Q6	SMAD4	0.308648	0.00726329
rs31029020	mCV23127690	chr1	175933589	C	T	MMG00201479		175923902	175940497	-1
rs31583006	mCV23127689	chr1	175933708	T	C	MMG00201479		175923902	175940497	-1		V$ER_Q6	ER1
rs31583006	mCV23127689	chr1	175933708	T	C	MMG00201479		175923902	175940497	-1		V$ER_Q6	ESR1
rs31500265	mCV23127688	chr1	175933735	C	T	MMG00201479		175923902	175940497	-1		V$EFC_Q6	RFX1
rs31500265	mCV23127688	chr1	175933735	C	T	MMG00201479		175923902	175940497	-1		V$PPARA_02	PPARA
rs31500265	mCV23127688	chr1	175933735	C	T	MMG00201479		175923902	175940497	-1		V$PPARA_02	RXRA
rs31583005	mCV23127279	chr1	175933846	A	G	MMG00201479		175923902	175940497	-1
rs31583004	mCV23127278	chr1	175934061	C	T	MMG00201479		175923902	175940497	-1
rs31582411	mCV23127277	chr1	175934209	T	C	MMG00201479		175923902	175940497	-1		V$HNF4_01	HNF4A
rs31582408	mCV23127006	chr1	175934579	A	G	MMG00201479		175923902	175940497	-1		V$FOXJ2_01	FOXJ2	0.326571	0.00470664
rs31581376	mCV23126935	chr1	175937103	C	G	MMG00201479		175923902	175940497	-1		V$MRF2_01	MRF2
rs31581374	mCV23126640	chr1	175938165	A	G	MMG00201479		175923902	175940497	-1		V$HNF4ALPHA_Q6	HNF4	0.667568	3.27278e-10
rs31581374	mCV23126640	chr1	175938165	A	G	MMG00201479		175923902	175940497	-1		V$HNF4ALPHA_Q6	HNF4A
rs30464531	mCV23126629	chr1	175939205	A	G	MMG00201479		175923902	175940497	-1		V$CDC5_01	CDC5
rs30464531	mCV23126629	chr1	175939205	A	G	MMG00201479		175923902	175940497	-1		V$CEBP_C	CEBPA
rs31580402	mCV23126628	chr1	175939403	G	A	MMG00201479		175923902	175940497	-1		V$PAX3_B	PAX3
rs32723319	mCV23126627	chr1	175939521	C	T	MMG00201479		175923902	175940497	-1
rs31580401	mCV23126617	chr1	175939563	A	G	MMG00201479		175923902	175940497	-1		V$EVI1_04	EVI1	0.351799	0.00243838
rs31776854	mCV23658373	chr1	128256428	G	A	MMG00201481	Slc35f5	128256156	128290935	1
rs31448784	mCV23658103	chr1	128256433	G	C	MMG00201481	Slc35f5	128256156	128290935	1
rs32016983	mCV23658102	chr1	128256451	T	C	MMG00201481	Slc35f5	128256156	128290935	1		V$ER_Q6	ER1
rs32016983	mCV23658102	chr1	128256451	T	C	MMG00201481	Slc35f5	128256156	128290935	1		V$ER_Q6	ESR1
rs32016983	mCV23658102	chr1	128256451	T	C	MMG00201481	Slc35f5	128256156	128290935	1		V$HNF4_01	HNF4A
rs32747094	mCV23658101	chr1	128256648	G	A	MMG00201481	Slc35f5	128256156	128290935	1		V$GATA1_03	GATA1	-0.322989	0.00514404
rs31790460	mCV23658081	chr1	128257370	C	T	MMG00201481	Slc35f5	128256156	128290935	1
rs32245331	mCV23658070	chr1	128260371	T	C	MMG00201481	Slc35f5	128256156	128290935	1		V$FOXD3_01	FOXD3
rs31444030	mCV23658068	chr1	128260458	C	T	MMG00201481	Slc35f5	128256156	128290935	1		V$ETS2_B	ETS2	0.339132	0.00341648
rs31444030	mCV23658068	chr1	128260458	C	T	MMG00201481	Slc35f5	128256156	128290935	1		V$NERF_Q2	NERF
rs32303709	mCV23658045	chr1	128262381	T	A	MMG00201481	Slc35f5	128256156	128290935	1		V$NFY_Q6	NFYA
rs32303709	mCV23658045	chr1	128262381	T	A	MMG00201481	Slc35f5	128256156	128290935	1		V$NFY_Q6	NFYB
rs32303709	mCV23658045	chr1	128262381	T	A	MMG00201481	Slc35f5	128256156	128290935	1		V$NFY_Q6	NFYC	0.433176	0.0001906
rs31003301	mCV23658044	chr1	128263616	G	A	MMG00201481	Slc35f5	128256156	128290935	1		V$PAX6_01	PAX6
rs31947484	mCV23658037	chr1	128263630	G	A	MMG00201481	Slc35f5	128256156	128290935	1	M-H CONS
rs31916880	mCV24587764	chr1	128265457	T	C	MMG00201481	Slc35f5	128256156	128290935	1		V$BACH2_01	BACH2
rs31606476	mCV24587765	chr1	128265538	C	T	MMG00201481	Slc35f5	128256156	128290935	1		V$GATA4_Q3	GATA4
rs32807663	mCV24587773	chr1	128265596	C	T	MMG00201481	Slc35f5	128256156	128290935	1		V$GATA4_Q3	GATA4
rs32807663	mCV24587773	chr1	128265596	C	T	MMG00201481	Slc35f5	128256156	128290935	1		V$NKX25_01	NKX25
rs32163652	mCV24587774	chr1	128265761	C	T	MMG00201481	Slc35f5	128256156	128290935	1		V$PAX3_B	PAX3
rs31209527	mCV24587786	chr1	128266381	G	A	MMG00201481	Slc35f5	128256156	128290935	1		V$MRF2_01	MRF2
rs31931752	mCV24587797	chr1	128266737	T	C	MMG00201481	Slc35f5	128256156	128290935	1	M-H CONS	V$HNF1_C	TCF1
rs32647027	mCV24587832	chr1	128267834	C	T	MMG00201481	Slc35f5	128256156	128290935	1		V$GATA4_Q3	GATA4
rs32647027	mCV24587832	chr1	128267834	C	T	MMG00201481	Slc35f5	128256156	128290935	1		V$IRF7_01	IRF7
rs32792935	mCV24587833	chr1	128267953	A	C	MMG00201481	Slc35f5	128256156	128290935	1		V$CDC5_01	CDC5
rs32466767	mCV22750829	chr1	128270172	G	A	MMG00201481	Slc35f5	128256156	128290935	1
rs32780855	mCV22750830	chr1	128270183	T	C	MMG00201481	Slc35f5	128256156	128290935	1		V$HNF3ALPHA_Q6	HNF3A
rs32805371	mCV22750837	chr1	128270281	T	G	MMG00201481	Slc35f5	128256156	128290935	1
rs32145349	mCV22750847	chr1	128270632	T	C	MMG00201481	Slc35f5	128256156	128290935	1	M-H CONS
rs32000251	mCV22750848	chr1	128270660	A	G	MMG00201481	Slc35f5	128256156	128290935	1	M-H CONS
rs30853505	mCV22750855	chr1	128270953	C	T	MMG00201481	Slc35f5	128256156	128290935	1		V$CDC5_01	CDC5
rs30853505	mCV22750855	chr1	128270953	C	T	MMG00201481	Slc35f5	128256156	128290935	1		V$FOXO4_01	FOXO4
rs30853505	mCV22750855	chr1	128270953	C	T	MMG00201481	Slc35f5	128256156	128290935	1		V$FOXO4_01	MLLT7
rs32068890	mCV22750857	chr1	128271188	T	G	MMG00201481	Slc35f5	128256156	128290935	1		V$AR_Q2	AR
rs32068890	mCV22750857	chr1	128271188	T	G	MMG00201481	Slc35f5	128256156	128290935	1		V$FOXD3_01	FOXD3
rs32524193	mCV22750864	chr1	128271208	G	A	MMG00201481	Slc35f5	128256156	128290935	1
rs31674439	mCV22750866	chr1	128271765	G	A	MMG00201481	Slc35f5	128256156	128290935	1
rs31842692	mCV22750873	chr1	128272059	C	G	MMG00201481	Slc35f5	128256156	128290935	1		V$NKX3A_01	NKX31
rs31842692	mCV22750873	chr1	128272059	C	G	MMG00201481	Slc35f5	128256156	128290935	1		V$NKX3A_01	NKX3A
rs31963009	mCV22775150	chr1	128279502	G	A	MMG00201481	Slc35f5	128256156	128290935	1
rs32788202	mCV22775149	chr1	128279554	C	T	MMG00201481	Slc35f5	128256156	128290935	1		V$CDC5_01	CDC5
rs32786038	mCV22775138	chr1	128280372	C	T	MMG00201481	Slc35f5	128256156	128290935	1
rs31329929	mCV22775137	chr1	128280690	A	G	MMG00201481	Slc35f5	128256156	128290935	1		V$ETS1_B	CETS1
rs31329929	mCV22775137	chr1	128280690	A	G	MMG00201481	Slc35f5	128256156	128290935	1		V$ETS1_B	ETS1
rs32587088	mCV22774953	chr1	128280704	A	G	MMG00201481	Slc35f5	128256156	128290935	1		V$PAX5_02	PAX5
rs32414776	mCV22774951	chr1	128281016	C	T	MMG00201481	Slc35f5	128256156	128290935	1
mCV22774939	mCV22774939	chr1	128283708	G	A	MMG00201481	Slc35f5	128256156	128290935	1		V$RFX1_01	RFX1
mCV22774939	mCV22774939	chr1	128283708	G	A	MMG00201481	Slc35f5	128256156	128290935	1		V$TEF_Q6	TEF
rs31566222	mCV22774916	chr1	128284434	C	A	MMG00201481	Slc35f5	128256156	128290935	1
rs32449996	mCV22774685	chr1	128289452	T	G	MMG00201481	Slc35f5	128256156	128290935	1		V$AREB6_03	TCF8
rs32449996	mCV22774685	chr1	128289452	T	G	MMG00201481	Slc35f5	128256156	128290935	1		V$IRF7_01	IRF7
rs32217983	mCV22774684	chr1	128289454	A	T	MMG00201481	Slc35f5	128256156	128290935	1		V$AREB6_03	TCF8
rs32378106	mCV22774661	chr1	128291395	C	T	MMG00201481	Slc35f5	128256156	128290935	1		V$CP2_01	TCFCP2
rs30853964	mCV22774651	chr1	128291445	T	C	MMG00201481	Slc35f5	128256156	128290935	1		V$SOX5_01	SOX5
rs32733105	mCV22774650	chr1	128291490	T	G	MMG00201481	Slc35f5	128256156	128290935	1
rs32433790	mCV22961598	chr1	137470343	G	A	MMG00201511	Jarid1b	137467652	137540075	1		V$TITF1_Q3	TTF1	0.37861	0.00113634
rs30561224	mCV22961634	chr1	137471578	A	G	MMG00201511	Jarid1b	137467652	137540075	1		V$CHOP_01	CEBPA
rs30561224	mCV22961634	chr1	137471578	A	G	MMG00201511	Jarid1b	137467652	137540075	1		V$CHOP_01	DDIT3
rs32519322	mCV22961646	chr1	137471909	T	C	MMG00201511	Jarid1b	137467652	137540075	1
rs30500655	mCV22962088	chr1	137476440	G	A	MMG00201511	Jarid1b	137467652	137540075	1
rs30862453	mCV22962112	chr1	137477851	T	C	MMG00201511	Jarid1b	137467652	137540075	1		V$NMYC_01	NMYC
rs30862453	mCV22962112	chr1	137477851	T	C	MMG00201511	Jarid1b	137467652	137540075	1		V$USF_C	USF1
rs32404635	mCV22962122	chr1	137477881	T	A	MMG00201511	Jarid1b	137467652	137540075	1		V$HNF4ALPHA_Q6	HNF4	-0.472371	4.23761e-05
rs32404635	mCV22962122	chr1	137477881	T	A	MMG00201511	Jarid1b	137467652	137540075	1		V$HNF4ALPHA_Q6	HNF4A
rs31783404	mCV22962123	chr1	137478173	T	G	MMG00201511	Jarid1b	137467652	137540075	1		V$HNF4_01	HNF4A
rs31783404	mCV22962123	chr1	137478173	T	G	MMG00201511	Jarid1b	137467652	137540075	1		V$HNF4ALPHA_Q6	HNF4	-0.472371	4.23761e-05
rs31783404	mCV22962123	chr1	137478173	T	G	MMG00201511	Jarid1b	137467652	137540075	1		V$HNF4ALPHA_Q6	HNF4A
rs30862452	mCV22962134	chr1	137478310	T	C	MMG00201511	Jarid1b	137467652	137540075	1
rs31615789	mCV23255187	chr1	137492322	A	T	MMG00201511	Jarid1b	137467652	137540075	1		V$CEBPDELTA_Q6	CEBPD
rs30860303	mCV23255163	chr1	137494672	G	A	MMG00201511	Jarid1b	137467652	137540075	1		V$NFY_Q6	NFYA
rs30860303	mCV23255163	chr1	137494672	G	A	MMG00201511	Jarid1b	137467652	137540075	1		V$NFY_Q6	NFYB
rs30860303	mCV23255163	chr1	137494672	G	A	MMG00201511	Jarid1b	137467652	137540075	1		V$NFY_Q6	NFYC	-0.369654	0.00119007
rs30860296	mCV23255154	chr1	137495538	C	T	MMG00201511	Jarid1b	137467652	137540075	1
rs30805623	mCV23254848	chr1	137498570	T	C	MMG00201511	Jarid1b	137467652	137540075	1
rs30658667	mCV23254482	chr1	137502914	G	C	MMG00201511	Jarid1b	137467652	137540075	1		V$EVI1_04	EVI1	-0.309026	0.00719912
rs30865434	mCV23254481	chr1	137502973	T	C	MMG00201511	Jarid1b	137467652	137540075	1		V$MRF2_01	MRF2
rs30865434	mCV23254481	chr1	137502973	T	C	MMG00201511	Jarid1b	137467652	137540075	1		V$OCT1_02	POU2F1	0.419036	0.000312618
rs30864373	mCV23254468	chr1	137503112	A	G	MMG00201511	Jarid1b	137467652	137540075	1		V$CDC5_01	CDC5
rs30864373	mCV23254468	chr1	137503112	A	G	MMG00201511	Jarid1b	137467652	137540075	1		V$CEBPGAMMA_Q6	CEBPG
rs31475375	mCV23254466	chr1	137503191	G	A	MMG00201511	Jarid1b	137467652	137540075	1		V$CDPCR1_01	CUTL1	-0.433148	0.000190788
rs30864372	mCV23254459	chr1	137503265	G	C	MMG00201511	Jarid1b	137467652	137540075	1
rs31563819	mCV23254458	chr1	137503278	G	T	MMG00201511	Jarid1b	137467652	137540075	1		V$CP2_01	TCFCP2
rs31707584	mCV23254457	chr1	137503279	T	G	MMG00201511	Jarid1b	137467652	137540075	1		V$CP2_01	TCFCP2
rs3696869	mCV23254190	chr1	137503418	C	T	MMG00201511	Jarid1b	137467652	137540075	1		V$GATA4_Q3	GATA4
rs3696869	mCV23254190	chr1	137503418	C	T	MMG00201511	Jarid1b	137467652	137540075	1		V$TFIIA_Q6	GTF2A1
rs3696869	mCV23254190	chr1	137503418	C	T	MMG00201511	Jarid1b	137467652	137540075	1		V$TFIIA_Q6	GTF2A2
rs3696869	mCV23254190	chr1	137503418	C	T	MMG00201511	Jarid1b	137467652	137540075	1		V$TFIIA_Q6	GTF2B	0.395863	0.000669343
rs30862184	mCV23254162	chr1	137507514	C	T	MMG00201511	Jarid1b	137467652	137540075	1		V$FOXJ2_01	FOXJ2	-0.325024	0.00489143
rs31640129	mCV23254153	chr1	137508228	A	C	MMG00201511	Jarid1b	137467652	137540075	1
rs30861577	mCV23254145	chr1	137508308	T	C	MMG00201511	Jarid1b	137467652	137540075	1		V$CDPCR1_01	CUTL1	-0.433148	0.000190788
rs30861576	mCV23254144	chr1	137508453	A	G	MMG00201511	Jarid1b	137467652	137540075	1		V$HNF4_01	HNF4A
rs32054685	mCV23254137	chr1	137508586	A	G	MMG00201511	Jarid1b	137467652	137540075	1		V$FOXJ2_01	FOXJ2	-0.325024	0.00489143
rs30856970	mCV23254136	chr1	137508588	A	G	MMG00201511	Jarid1b	137467652	137540075	1
rs30861204	mCV23254106	chr1	137511114	A	T	MMG00201511	Jarid1b	137467652	137540075	1		V$OCT1_Q6	POU2F1	0.419036	0.000312618
rs30860273	mCV23254105	chr1	137511138	C	G	MMG00201511	Jarid1b	137467652	137540075	1		V$HEB_Q6	TCF12
rs30860273	mCV23254105	chr1	137511138	C	G	MMG00201511	Jarid1b	137467652	137540075	1		V$OCT1_Q6	POU2F1	0.419036	0.000312618
rs30860271	mCV23253837	chr1	137511266	T	C	MMG00201511	Jarid1b	137467652	137540075	1		V$ER_Q6	ER1
rs30860271	mCV23253837	chr1	137511266	T	C	MMG00201511	Jarid1b	137467652	137540075	1		V$ER_Q6	ESR1
rs32605819	mCV23253826	chr1	137512109	T	C	MMG00201511	Jarid1b	137467652	137540075	1
rs30860268	mCV23253825	chr1	137512424	A	G	MMG00201511	Jarid1b	137467652	137540075	1		V$ER_Q6	ER1
rs30860268	mCV23253825	chr1	137512424	A	G	MMG00201511	Jarid1b	137467652	137540075	1		V$ER_Q6	ESR1
rs30860267	mCV23253819	chr1	137512554	T	C	MMG00201511	Jarid1b	137467652	137540075	1		V$CEBPGAMMA_Q6	CEBPG
rs30860267	mCV23253819	chr1	137512554	T	C	MMG00201511	Jarid1b	137467652	137540075	1		V$SOX5_01	SOX5
rs30860266	mCV23253817	chr1	137512688	T	A	MMG00201511	Jarid1b	137467652	137540075	1		V$GATA4_Q3	GATA4
rs30860265	mCV23253810	chr1	137512714	T	C	MMG00201511	Jarid1b	137467652	137540075	1
rs30872720	mCV23253792	chr1	137515894	C	T	MMG00201511	Jarid1b	137467652	137540075	1		V$CDPCR1_01	CUTL1	-0.433148	0.000190788
rs30872719	mCV23253791	chr1	137515976	T	G	MMG00201511	Jarid1b	137467652	137540075	1		V$EVI1_04	EVI1	-0.309026	0.00719912
rs30872719	mCV23253791	chr1	137515976	T	G	MMG00201511	Jarid1b	137467652	137540075	1		V$RORA1_01	RORA
rs3722886	mCV23253774	chr1	137517668	A	G	MMG00201511	Jarid1b	137467652	137540075	1
rs30872082	mCV23253765	chr1	137518709	G	C	MMG00201511	Jarid1b	137467652	137540075	1		V$OCT1_06	POU2F1	0.419036	0.000312618
rs30872077	mCV23253485	chr1	137522763	G	C	MMG00201511	Jarid1b	137467652	137540075	1		V$GATA4_Q3	GATA4
rs30870560	mCV23253477	chr1	137527034	G	A	MMG00201511	Jarid1b	137467652	137540075	1
rs30870556	mCV23253472	chr1	137528404	G	A	MMG00201511	Jarid1b	137467652	137540075	1		V$CDC5_01	CDC5
rs30870555	mCV23253471	chr1	137528498	G	A	MMG00201511	Jarid1b	137467652	137540075	1
rs32313829	mCV23253470	chr1	137528944	G	T	MMG00201511	Jarid1b	137467652	137540075	1		V$FOXO4_01	FOXO4
rs32313829	mCV23253470	chr1	137528944	G	T	MMG00201511	Jarid1b	137467652	137540075	1		V$FOXO4_01	MLLT7	-0.468158	5.03037e-05
rs32313829	mCV23253470	chr1	137528944	G	T	MMG00201511	Jarid1b	137467652	137540075	1		V$GATA4_Q3	GATA4
mCV23253469	mCV23253469	chr1	137528949	A	T	MMG00201511	Jarid1b	137467652	137540075	1		V$FOXJ2_01	FOXJ2	-0.325024	0.00489143
mCV23253469	mCV23253469	chr1	137528949	A	T	MMG00201511	Jarid1b	137467652	137540075	1		V$FOXO4_01	FOXO4
mCV23253469	mCV23253469	chr1	137528949	A	T	MMG00201511	Jarid1b	137467652	137540075	1		V$FOXO4_01	MLLT7	-0.468158	5.03037e-05
rs30870554	mCV23253468	chr1	137528996	C	A	MMG00201511	Jarid1b	137467652	137540075	1
rs30869623	mCV23253467	chr1	137529338	C	T	MMG00201511	Jarid1b	137467652	137540075	1		V$CREL_01	REL
rs31578963	mCV23253466	chr1	137529743	G	C	MMG00201511	Jarid1b	137467652	137540075	1		V$ELK1_02	ELK1
rs30869621	mCV23253465	chr1	137529965	G	A	MMG00201511	Jarid1b	137467652	137540075	1		V$GATA1_02	GATA1
rs30597190	mCV23253464	chr1	137530041	C	A	MMG00201511	Jarid1b	137467652	137540075	1
rs30869619	mCV23253446	chr1	137530114	A	T	MMG00201511	Jarid1b	137467652	137540075	1		V$BACH2_01	BACH2	-0.309274	0.00715726
rs30869619	mCV23253446	chr1	137530114	A	T	MMG00201511	Jarid1b	137467652	137540075	1		V$NKX25_01	NKX25
rs30869618	mCV23253445	chr1	137530210	G	A	MMG00201511	Jarid1b	137467652	137540075	1
rs30747963	mCV23253444	chr1	137530337	A	C	MMG00201511	Jarid1b	137467652	137540075	1		V$HNF4_01	HNF4A
rs32418668	mCV23253436	chr1	137530703	G	A	MMG00201511	Jarid1b	137467652	137540075	1		V$OCT1_Q6	POU2F1	0.419036	0.000312618
rs30869616	mCV23253435	chr1	137530793	G	A	MMG00201511	Jarid1b	137467652	137540075	1		V$CDC5_01	CDC5
rs30868808	mCV23253418	chr1	137532498	A	G	MMG00201511	Jarid1b	137467652	137540075	1
rs31475566	mCV23253149	chr1	137532685	C	T	MMG00201511	Jarid1b	137467652	137540075	1
rs30868805	mCV23253148	chr1	137532689	A	G	MMG00201511	Jarid1b	137467652	137540075	1		V$USF_C	USF1
rs30863648	mCV23253126	chr1	137534372	T	C	MMG00201511	Jarid1b	137467652	137540075	1
rs3715732	mCV23253073	chr1	137543061	A	G	MMG00201511	Jarid1b	137467652	137540075	1		V$MYCMAX_B	CMYC
rs3715732	mCV23253073	chr1	137543061	A	G	MMG00201511	Jarid1b	137467652	137540075	1		V$MYCMAX_B	MAX
rs3718944	mCV23253071	chr1	137543570	G	A	MMG00201511	Jarid1b	137467652	137540075	1		V$EFC_Q6	RFX1
rs30864998	mCV23253067	chr1	137544055	C	T	MMG00201511	Jarid1b	137467652	137540075	1		V$GATA4_Q3	GATA4
rs30864996	mCV23253066	chr1	137544404	T	C	MMG00201511	Jarid1b	137467652	137540075	1		V$TFIIA_Q6	GTF2A1
rs30864996	mCV23253066	chr1	137544404	T	C	MMG00201511	Jarid1b	137467652	137540075	1		V$TFIIA_Q6	GTF2A2
rs30864996	mCV23253066	chr1	137544404	T	C	MMG00201511	Jarid1b	137467652	137540075	1		V$TFIIA_Q6	GTF2B	0.395863	0.000669343
rs30607773	mCV23253065	chr1	137544545	T	C	MMG00201511	Jarid1b	137467652	137540075	1		V$HNF4_01	HNF4A
rs32138298	mCV23252800	chr1	137544592	G	A	MMG00201511	Jarid1b	137467652	137540075	1
rs31093363	mCV23252799	chr1	137544598	A	G	MMG00201511	Jarid1b	137467652	137540075	1
rs30864083	mCV23252794	chr1	137544734	C	T	MMG00201511	Jarid1b	137467652	137540075	1		V$CDC5_01	CDC5
rs31665311	mCV23744364	chr1	37526623	A	G	MMG00201519	D1Bwg0491e	37488749	37635742	-1
rs31601203	mCV24141019	chr1	37576038	T	C	MMG00201519	D1Bwg0491e	37488749	37635742	-1
rs32471940	mCV24877108	chr1	37623598	C	T	MMG00201519	D1Bwg0491e	37488749	37635742	-1
rs31444432	mCV24317933	chr1	68279129	T	C	MMG00201554	Rpe	68278842	68297754	1
rs32692092	mCV24317934	chr1	68279212	G	C	MMG00201554	Rpe	68278842	68297754	1
rs32222107	mCV24317935	chr1	68281301	T	C	MMG00201554	Rpe	68278842	68297754	1		V$FOXO4_01	FOXO4
rs32222107	mCV24317935	chr1	68281301	T	C	MMG00201554	Rpe	68278842	68297754	1		V$FOXO4_01	MLLT7
rs32222107	mCV24317935	chr1	68281301	T	C	MMG00201554	Rpe	68278842	68297754	1		V$IRF7_01	IRF7
rs32447496	mCV24317942	chr1	68281382	T	C	MMG00201554	Rpe	68278842	68297754	1
rs32332323	mCV24317944	chr1	68281592	T	C	MMG00201554	Rpe	68278842	68297754	1
rs32055350	mCV24317991	chr1	68286696	C	T	MMG00201554	Rpe	68278842	68297754	1		V$CP2_01	TCFCP2
rs30601562	mCV24317992	chr1	68286962	C	T	MMG00201554	Rpe	68278842	68297754	1		V$CDC5_01	CDC5
rs30897034	mCV24317993	chr1	68287021	T	A	MMG00201554	Rpe	68278842	68297754	1
rs32769326	mCV24318000	chr1	68287022	G	A	MMG00201554	Rpe	68278842	68297754	1
rs31192525	mCV24318001	chr1	68287026	T	C	MMG00201554	Rpe	68278842	68297754	1
rs30301886	mCV24318002	chr1	68287328	G	A	MMG00201554	Rpe	68278842	68297754	1
rs30301892	mCV24318294	chr1	68290533	C	T	MMG00201554	Rpe	68278842	68297754	1		V$NKX25_01	NKX25
rs30302691	mCV24318312	chr1	68291741	G	A	MMG00201554	Rpe	68278842	68297754	1
rs30303464	mCV24318319	chr1	68291849	T	C	MMG00201554	Rpe	68278842	68297754	1		V$ETS1_B	CETS1
rs30303464	mCV24318319	chr1	68291849	T	C	MMG00201554	Rpe	68278842	68297754	1		V$ETS1_B	ETS1	0.325961	0.00477878
rs30303467	mCV24318320	chr1	68291853	C	T	MMG00201554	Rpe	68278842	68297754	1
rs30304366	mCV24318321	chr1	68292188	T	C	MMG00201554	Rpe	68278842	68297754	1
rs30304369	mCV24318328	chr1	68292221	G	A	MMG00201554	Rpe	68278842	68297754	1
rs31050746	mCV24318347	chr1	68294745	A	C	MMG00201554	Rpe	68278842	68297754	1
rs30311654	mCV24318353	chr1	68294916	A	G	MMG00201554	Rpe	68278842	68297754	1
rs30311657	mCV24318354	chr1	68295187	T	C	MMG00201554	Rpe	68278842	68297754	1		V$SOX5_01	SOX5
rs30315920	mCV24318650	chr1	68299954	G	A	MMG00201554	Rpe	68278842	68297754	1
rs30302187	mCV24318969	chr1	68302684	A	C	MMG00201554	Rpe	68278842	68297754	1		V$NKX61_01	NKX61
rs30302187	mCV24318969	chr1	68302684	A	C	MMG00201554	Rpe	68278842	68297754	1		V$NKX61_01	NKX6A
rs31513284	mCV23065233	chr1	163621913	A	C	MMG00201560	Tnn	163624739	163692552	-1
rs32407191	mCV23065232	chr1	163621923	A	G	MMG00201560	Tnn	163624739	163692552	-1
rs30801936	mCV23064459	chr1	163627887	T	C	MMG00201560	Tnn	163624739	163692552	-1
rs31908046	mCV23064446	chr1	163629730	T	G	MMG00201560	Tnn	163624739	163692552	-1		V$ELK1_01	ELK1
rs31171012	mCV23063700	chr1	163637821	G	T	MMG00201560	Tnn	163624739	163692552	-1		V$HAND1E47_01	HAND1	-0.378417	0.00114289
rs31171012	mCV23063700	chr1	163637821	G	T	MMG00201560	Tnn	163624739	163692552	-1		V$HAND1E47_01	TCF3
rs30551793	mCV23063692	chr1	163637930	C	T	MMG00201560	Tnn	163624739	163692552	-1		V$TFIII_Q6	GTF2I
rs31226785	mCV23063683	chr1	163638884	A	G	MMG00201560	Tnn	163624739	163692552	-1		V$CP2_01	TCFCP2
rs32498932	mCV23063666	chr1	163645835	T	C	MMG00201560	Tnn	163624739	163692552	-1
rs32762044	mCV23063657	chr1	163647159	G	C	MMG00201560	Tnn	163624739	163692552	-1
mCV23063647	mCV23063647	chr1	163648360	A	G	MMG00201560	Tnn	163624739	163692552	-1	M-H CONS	V$CDX2_Q5	CDX2
rs32313889	mCV24563194	chr1	163651753	T	C	MMG00201560	Tnn	163624739	163692552	-1		V$MAZ_Q6	MAZ
rs31431612	mCV24563185	chr1	163652667	G	C	MMG00201560	Tnn	163624739	163692552	-1		V$ER_Q6	ER1
rs31431612	mCV24563185	chr1	163652667	G	C	MMG00201560	Tnn	163624739	163692552	-1		V$ER_Q6	ESR1	-0.401878	0.00055247
rs32248660	mCV24563178	chr1	163652678	T	G	MMG00201560	Tnn	163624739	163692552	-1
rs31269340	mCV24562909	chr1	163657341	C	T	MMG00201560	Tnn	163624739	163692552	-1
rs31791134	mCV24562892	chr1	163660173	G	C	MMG00201560	Tnn	163624739	163692552	-1
rs32056294	mCV24562890	chr1	163660413	T	G	MMG00201560	Tnn	163624739	163692552	-1		V$OCT1_02	POU2F1
rs32689108	mCV24562883	chr1	163660574	A	G	MMG00201560	Tnn	163624739	163692552	-1		V$MYCMAX_B	CMYC
rs32689108	mCV24562883	chr1	163660574	A	G	MMG00201560	Tnn	163624739	163692552	-1		V$MYCMAX_B	MAX
rs31855603	mCV24562872	chr1	163661206	C	T	MMG00201560	Tnn	163624739	163692552	-1		V$TFIIA_Q6	GTF2A1
rs31855603	mCV24562872	chr1	163661206	C	T	MMG00201560	Tnn	163624739	163692552	-1		V$TFIIA_Q6	GTF2A2
rs31855603	mCV24562872	chr1	163661206	C	T	MMG00201560	Tnn	163624739	163692552	-1		V$TFIIA_Q6	GTF2B
rs31484593	mCV24562863	chr1	163661226	G	T	MMG00201560	Tnn	163624739	163692552	-1		V$PAX3_B	PAX3
mCV24562828	mCV24562828	chr1	163674544	G	C	MMG00201560	Tnn	163624739	163692552	-1
rs31678290	mCV24562555	chr1	163675890	C	A	MMG00201560	Tnn	163624739	163692552	-1	M-H CONS	V$CDPCR1_01	CUTL1
rs32220318	mCV24562510	chr1	163681206	T	C	MMG00201560	Tnn	163624739	163692552	-1
rs31571965	mCV24562170	chr1	163687758	A	G	MMG00201560	Tnn	163624739	163692552	-1
rs32285822	mCV24562162	chr1	163687898	A	G	MMG00201560	Tnn	163624739	163692552	-1
rs31435125	mCV24562161	chr1	163687913	T	C	MMG00201560	Tnn	163624739	163692552	-1		V$EFC_Q6	RFX1
rs31460435	mCV24562160	chr1	163688028	T	G	MMG00201560	Tnn	163624739	163692552	-1		V$CEBPGAMMA_Q6	CEBPG
rs31044213	mCV24562153	chr1	163688046	T	A	MMG00201560	Tnn	163624739	163692552	-1
rs31194318	mCV23245133	chr1	137982337	A	G	MMG00201604	Ptprv	137987001	138009169	-1		V$TFIIA_Q6	GTF2A1
rs31194318	mCV23245133	chr1	137982337	A	G	MMG00201604	Ptprv	137987001	138009169	-1		V$TFIIA_Q6	GTF2A2	0.4072	0.000464665
rs31194318	mCV23245133	chr1	137982337	A	G	MMG00201604	Ptprv	137987001	138009169	-1		V$TFIIA_Q6	GTF2B
rs32055292	mCV23245123	chr1	137982383	G	A	MMG00201604	Ptprv	137987001	138009169	-1
rs32439894	mCV23245121	chr1	137983326	T	C	MMG00201604	Ptprv	137987001	138009169	-1
rs31358093	mCV23245098	chr1	137988251	G	A	MMG00201604	Ptprv	137987001	138009169	-1
rs31979509	mCV23245097	chr1	137988257	T	A	MMG00201604	Ptprv	137987001	138009169	-1
rs32000084	mCV23245086	chr1	137988553	A	G	MMG00201604	Ptprv	137987001	138009169	-1
rs31516120	mCV23245085	chr1	137988565	G	A	MMG00201604	Ptprv	137987001	138009169	-1	M-H CONS
rs32081502	mCV23244805	chr1	137991658	T	C	MMG00201604	Ptprv	137987001	138009169	-1		V$RFX1_02	RFX1
rs32319677	mCV23635208	chr1	137996935	C	T	MMG00201604	Ptprv	137987001	138009169	-1		V$SMAD4_Q6	MADH4
rs32319677	mCV23635208	chr1	137996935	C	T	MMG00201604	Ptprv	137987001	138009169	-1		V$SMAD4_Q6	SMAD4
rs31723656	mCV23635203	chr1	137997138	G	A	MMG00201604	Ptprv	137987001	138009169	-1		V$HNF4_01	HNF4A
rs31473466	mCV23635195	chr1	137998770	G	A	MMG00201604	Ptprv	137987001	138009169	-1	M-H CONS	V$TITF1_Q3	TTF1
rs32493236	mCV23635191	chr1	137998778	G	A	MMG00201604	Ptprv	137987001	138009169	-1		V$IRF7_01	IRF7
rs31957184	mCV23635184	chr1	137999967	T	C	MMG00201604	Ptprv	137987001	138009169	-1		V$CEBPDELTA_Q6	CEBPD
rs16797590	mCV23635183	chr1	138000050	A	G	MMG00201604	Ptprv	137987001	138009169	-1
rs32254135	mCV23634478	chr1	138000518	A	G	MMG00201604	Ptprv	137987001	138009169	-1
rs31003303	mCV23634216	chr1	138000536	T	C	MMG00201604	Ptprv	137987001	138009169	-1
rs16797585	mCV23634206	chr1	138003113	T	C	MMG00201604	Ptprv	137987001	138009169	-1
rs32081312	mCV23634205	chr1	138003121	C	G	MMG00201604	Ptprv	137987001	138009169	-1
rs31984910	mCV23634204	chr1	138003173	C	T	MMG00201604	Ptprv	137987001	138009169	-1		V$RFX1_02	RFX1
rs31198160	mCV23634194	chr1	138003183	T	C	MMG00201604	Ptprv	137987001	138009169	-1
rs30550045	mCV23634193	chr1	138003213	G	A	MMG00201604	Ptprv	137987001	138009169	-1
rs31912744	mCV23634192	chr1	138003375	C	A	MMG00201604	Ptprv	137987001	138009169	-1		V$EFC_Q6	RFX1
rs31912744	mCV23634192	chr1	138003375	C	A	MMG00201604	Ptprv	137987001	138009169	-1		V$USF_Q6	USF1
rs32056242	mCV23634182	chr1	138003410	C	T	MMG00201604	Ptprv	137987001	138009169	-1		V$SMAD4_Q6	MADH4
rs32056242	mCV23634182	chr1	138003410	C	T	MMG00201604	Ptprv	137987001	138009169	-1		V$SMAD4_Q6	SMAD4
rs32760774	mCV23633864	chr1	138003825	G	A	MMG00201604	Ptprv	137987001	138009169	-1	M-H CONS
rs30698202	mCV23633847	chr1	138005913	A	G	MMG00201604	Ptprv	137987001	138009169	-1		V$HNF4_01	HNF4A
rs30995402	mCV23633836	chr1	138006341	C	T	MMG00201604	Ptprv	137987001	138009169	-1		V$HNF4_01	HNF4A
rs30803521	mCV23633835	chr1	138006408	A	G	MMG00201604	Ptprv	137987001	138009169	-1
rs32802364	mCV23633830	chr1	138006720	G	C	MMG00201604	Ptprv	137987001	138009169	-1
rs32701268	mCV24874309	chr1	36957155	T	C	MMG00201611		36960781	36969602	-1
rs30900078	mCV24874319	chr1	36957294	G	C	MMG00201611		36960781	36969602	-1
rs32359858	mCV24874673	chr1	36962841	C	A	MMG00201611		36960781	36969602	-1
rs32041071	mCV24874680	chr1	36962907	C	T	MMG00201611		36960781	36969602	-1		V$ELK1_02	ELK1
rs32766777	mCV24874681	chr1	36962920	G	A	MMG00201611		36960781	36969602	-1		V$GATA4_Q3	GATA4
rs32704033	mCV24874953	chr1	36963085	C	T	MMG00201611		36960781	36969602	-1		V$USF_Q6	USF1
rs32678909	mCV24874954	chr1	36963101	A	G	MMG00201611		36960781	36969602	-1
rs32184454	mCV24874965	chr1	36963307	C	T	MMG00201611		36960781	36969602	-1		V$EVI1_04	EVI1
rs32184454	mCV24874965	chr1	36963307	C	T	MMG00201611		36960781	36969602	-1		V$GATA1_03	GATA1
rs31545596	mCV24874978	chr1	36965206	T	G	MMG00201611		36960781	36969602	-1		V$GATA4_Q3	GATA4
rs32769366	mCV24874979	chr1	36965307	T	C	MMG00201611		36960781	36969602	-1		V$CDX2_Q5	CDX2
rs32769366	mCV24874979	chr1	36965307	T	C	MMG00201611		36960781	36969602	-1		V$PAX3_B	PAX3	0.308242	0.00747966
rs31786257	mCV24874989	chr1	36965312	T	C	MMG00201611		36960781	36969602	-1
rs13491334	mCV27576432	chr1	197089183	T	C	MMG00201614	AA408296	197082368	197108216	-1
rs32126916	mCV27576422	chr1	197098212	C	T	MMG00201614	AA408296	197082368	197108216	-1
rs31429133	mCV22692472	chr1	47894206	A	G	MMG00201648	Slc39a10	47897800	47943767	-1
rs32343450	mCV22692471	chr1	47894295	A	G	MMG00201648	Slc39a10	47897800	47943767	-1		V$HNF4_01	HNF4A
rs30793509	mCV22692460	chr1	47895499	T	C	MMG00201648	Slc39a10	47897800	47943767	-1
rs32598308	mCV22692459	chr1	47895530	C	T	MMG00201648	Slc39a10	47897800	47943767	-1		V$USF_Q6	USF1	-0.326685	0.00469325
rs31549648	mCV22692458	chr1	47896137	C	T	MMG00201648	Slc39a10	47897800	47943767	-1		V$NKX25_01	NKX25
rs31452329	mCV22692448	chr1	47896138	C	A	MMG00201648	Slc39a10	47897800	47943767	-1		V$EVI1_04	EVI1	-0.317052	0.005946
rs32271534	mCV22692447	chr1	47896578	C	A	MMG00201648	Slc39a10	47897800	47943767	-1		V$MYOD_01	MYOD
rs30670660	mCV22692446	chr1	47896647	A	T	MMG00201648	Slc39a10	47897800	47943767	-1		V$NKX25_01	NKX25
rs32355781	mCV22692436	chr1	47896938	C	T	MMG00201648	Slc39a10	47897800	47943767	-1
rs30712344	mCV22692435	chr1	47897372	T	C	MMG00201648	Slc39a10	47897800	47943767	-1		V$PAX3_B	PAX3
rs31916922	mCV22692213	chr1	47903618	C	T	MMG00201648	Slc39a10	47897800	47943767	-1
rs31796638	mCV22692202	chr1	47904283	C	T	MMG00201648	Slc39a10	47897800	47943767	-1		V$PAX3_B	PAX3
rs32553408	mCV22692201	chr1	47904455	A	C	MMG00201648	Slc39a10	47897800	47943767	-1
rs31803472	mCV22692190	chr1	47906522	T	C	MMG00201648	Slc39a10	47897800	47943767	-1		V$GATA4_Q3	GATA4
rs31803472	mCV22692190	chr1	47906522	T	C	MMG00201648	Slc39a10	47897800	47943767	-1		V$MRF2_01	MRF2
rs3712347	mCV22691946	chr1	47920432	T	C	MMG00201648	Slc39a10	47897800	47943767	-1	M-H CONS	V$YY1_02	YY1
rs30655633	mCV22691941	chr1	47921606	T	G	MMG00201648	Slc39a10	47897800	47943767	-1
rs32475423	mCV22691940	chr1	47921769	T	A	MMG00201648	Slc39a10	47897800	47943767	-1		V$IRF7_01	IRF7	-0.590938	1.03375e-11
rs32475423	mCV22691940	chr1	47921769	T	A	MMG00201648	Slc39a10	47897800	47943767	-1		V$LMO2COM_02	LMO2	0.339592	0.00337568
rs32352951	mCV22691939	chr1	47921967	G	C	MMG00201648	Slc39a10	47897800	47943767	-1
rs32759819	mCV22691935	chr1	47922023	A	G	MMG00201648	Slc39a10	47897800	47943767	-1		V$SOX5_01	SOX5	0.341895	0.00317805
rs31527722	mCV22691923	chr1	47923081	A	G	MMG00201648	Slc39a10	47897800	47943767	-1		V$FOXJ2_02	FOXJ2
rs30906919	mCV22691921	chr1	47923275	A	G	MMG00201648	Slc39a10	47897800	47943767	-1
rs31679411	mCV22691723	chr1	47928867	T	A	MMG00201648	Slc39a10	47897800	47943767	-1		V$EVI1_04	EVI1	-0.317052	0.005946
rs13475849	mCV22691705	chr1	47929067	G	C	MMG00201648	Slc39a10	47897800	47943767	-1
rs30610266	mCV22691704	chr1	47929316	T	C	MMG00201648	Slc39a10	47897800	47943767	-1		V$SOX5_01	SOX5	0.341895	0.00317805
rs31624626	mCV22691703	chr1	47929413	C	T	MMG00201648	Slc39a10	47897800	47943767	-1
rs32709190	mCV22691693	chr1	47929744	A	G	MMG00201648	Slc39a10	47897800	47943767	-1		V$CDX2_Q5	CDX2	-0.319383	0.000385608
rs31473508	mCV22691692	chr1	47929755	T	A	MMG00201648	Slc39a10	47897800	47943767	-1		V$OCT1_Q6	POU2F1
rs30762286	mCV22691685	chr1	47931588	C	T	MMG00201648	Slc39a10	47897800	47943767	-1
rs32336771	mCV22691680	chr1	47931597	C	T	MMG00201648	Slc39a10	47897800	47943767	-1
rs33624240	mCV22691679	chr1	47931836	C	A	MMG00201648	Slc39a10	47897800	47943767	-1
rs32501247	mCV22691678	chr1	47931938	C	A	MMG00201648	Slc39a10	47897800	47943767	-1
rs30611055	mCV22691674	chr1	47932235	T	A	MMG00201648	Slc39a10	47897800	47943767	-1		V$FOXD3_01	FOXD3
rs32805700	mCV22691672	chr1	47932472	G	A	MMG00201648	Slc39a10	47897800	47943767	-1		V$EVI1_04	EVI1	-0.317052	0.005946
rs32489144	mCV22691668	chr1	47932744	T	G	MMG00201648	Slc39a10	47897800	47943767	-1
rs32582772	mCV22691666	chr1	47933311	T	C	MMG00201648	Slc39a10	47897800	47943767	-1
rs31334792	mCV22691654	chr1	47936207	A	G	MMG00201648	Slc39a10	47897800	47943767	-1		V$EVI1_04	EVI1	-0.317052	0.005946
rs31334792	mCV22691654	chr1	47936207	A	G	MMG00201648	Slc39a10	47897800	47943767	-1		V$MRF2_01	MRF2
rs31773318	mCV22691649	chr1	47936313	T	A	MMG00201648	Slc39a10	47897800	47943767	-1		V$HNF1_C	TCF1	-0.360089	2.69814e-05
rs31773318	mCV22691648	chr1	47936314	T	A	MMG00201648	Slc39a10	47897800	47943767	-1		V$HNF1_C	TCF1	-0.360089	2.69814e-05
rs32733551	mCV22691644	chr1	47936912	A	C	MMG00201648	Slc39a10	47897800	47943767	-1
rs32441136	mCV22691642	chr1	47937151	T	C	MMG00201648	Slc39a10	47897800	47943767	-1
rs31546957	mCV22691453	chr1	47941539	G	A	MMG00201648	Slc39a10	47897800	47943767	-1
rs30757689	mCV22691446	chr1	47941569	C	A	MMG00201648	Slc39a10	47897800	47943767	-1
rs32142866	mCV22691445	chr1	47941605	G	C	MMG00201648	Slc39a10	47897800	47943767	-1		V$ELK1_02	ELK1
rs32142866	mCV22691445	chr1	47941605	G	C	MMG00201648	Slc39a10	47897800	47943767	-1		V$OCT1_Q6	POU2F1
rs32209715	mCV22691444	chr1	47941643	T	G	MMG00201648	Slc39a10	47897800	47943767	-1		V$HAND1E47_01	HAND1	-0.592135	5.25016e-11
rs32209715	mCV22691444	chr1	47941643	T	G	MMG00201648	Slc39a10	47897800	47943767	-1		V$HAND1E47_01	TCF3
rs32321754	mCV22691434	chr1	47941696	G	T	MMG00201648	Slc39a10	47897800	47943767	-1		V$CDC5_01	CDC5
rs32321754	mCV22691434	chr1	47941696	G	T	MMG00201648	Slc39a10	47897800	47943767	-1		V$CDX2_Q5	CDX2	-0.319383	0.000385608
rs32359475	mCV22691432	chr1	47941880	A	G	MMG00201648	Slc39a10	47897800	47943767	-1
rs32409968	mCV22691422	chr1	47941901	A	G	MMG00201648	Slc39a10	47897800	47943767	-1		V$POU6F1_01	POU6F1
rs31621753	mCV22691421	chr1	47941931	G	C	MMG00201648	Slc39a10	47897800	47943767	-1		V$NKX25_01	NKX25
rs31797070	mCV22691420	chr1	47942104	G	A	MMG00201648	Slc39a10	47897800	47943767	-1
rs32478632	mCV22691410	chr1	47942151	G	A	MMG00201648	Slc39a10	47897800	47943767	-1		V$MYCMAX_B	CMYC
rs32478632	mCV22691410	chr1	47942151	G	A	MMG00201648	Slc39a10	47897800	47943767	-1		V$MYCMAX_B	MAX
rs32722315	mCV22691409	chr1	47942168	C	T	MMG00201648	Slc39a10	47897800	47943767	-1
rs32805125	mCV22691397	chr1	47942295	A	T	MMG00201648	Slc39a10	47897800	47943767	-1		V$CDX2_Q5	CDX2	-0.319383	0.000385608
rs32805125	mCV22691397	chr1	47942295	A	T	MMG00201648	Slc39a10	47897800	47943767	-1		V$NKX25_01	NKX25
rs32242562	mCV22691396	chr1	47942375	G	T	MMG00201648	Slc39a10	47897800	47943767	-1		V$PAX6_01	PAX6
rs32577794	mCV22691386	chr1	47942428	C	G	MMG00201648	Slc39a10	47897800	47943767	-1		V$EFC_Q6	RFX1	-0.381932	0.00102868
rs32435297	mCV22691385	chr1	47942431	T	C	MMG00201648	Slc39a10	47897800	47943767	-1		V$EFC_Q6	RFX1	-0.381932	0.00102868
rs30758516	mCV22691201	chr1	47942438	A	T	MMG00201648	Slc39a10	47897800	47943767	-1		V$EFC_Q6	RFX1	-0.381932	0.00102868
rs30758516	mCV22691201	chr1	47942438	A	T	MMG00201648	Slc39a10	47897800	47943767	-1		V$FOXD3_01	FOXD3
rs32148483	mCV22691200	chr1	47942598	T	C	MMG00201648	Slc39a10	47897800	47943767	-1		V$ELK1_02	ELK1
rs32148483	mCV22691200	chr1	47942598	T	C	MMG00201648	Slc39a10	47897800	47943767	-1		V$HNF4_01	HNF4A
rs32613419	mCV22691199	chr1	47942702	C	T	MMG00201648	Slc39a10	47897800	47943767	-1
rs31912047	mCV22691188	chr1	47942874	G	T	MMG00201648	Slc39a10	47897800	47943767	-1
rs30846874	mCV24783962	chr1	25403349	G	A	MMG00201744	Bai3	25408067	26166678	-1		V$EFC_Q6	RFX1
rs30846874	mCV24783962	chr1	25403349	G	A	MMG00201744	Bai3	25408067	26166678	-1		V$OCT1_Q6	POU2F1
rs30465993	mCV24783963	chr1	25403350	C	A	MMG00201744	Bai3	25408067	26166678	-1		V$OCT1_Q6	POU2F1
rs32464486	mCV24783964	chr1	25403351	A	T	MMG00201744	Bai3	25408067	26166678	-1		V$OCT1_Q6	POU2F1
rs32505823	mCV24784246	chr1	25436143	C	T	MMG00201744	Bai3	25408067	26166678	-1		V$GATA1_03	GATA1
rs30840808	mCV24784445	chr1	25453092	G	C	MMG00201744	Bai3	25408067	26166678	-1
rs31527956	mCV23707188	chr1	25505512	T	C	MMG00201744	Bai3	25408067	26166678	-1
rs31102636	mCV23707459	chr1	25509236	A	G	MMG00201744	Bai3	25408067	26166678	-1		V$FOXJ2_01	FOXJ2
rs32331645	mCV23707466	chr1	25509774	A	G	MMG00201744	Bai3	25408067	26166678	-1
mCV23707477	mCV23707477	chr1	25515411	T	A	MMG00201744	Bai3	25408067	26166678	-1
rs30596099	mCV23707484	chr1	25517370	G	A	MMG00201744	Bai3	25408067	26166678	-1	M-H CONS	V$HNF4_01	HNF4A
rs32069100	mCV23707495	chr1	25520565	T	C	MMG00201744	Bai3	25408067	26166678	-1		V$OCT1_02	POU2F1
rs32391014	mCV23707502	chr1	25520603	T	C	MMG00201744	Bai3	25408067	26166678	-1
rs32083468	mCV23707503	chr1	25520707	T	C	MMG00201744	Bai3	25408067	26166678	-1
rs32466353	mCV23707504	chr1	25520950	T	C	MMG00201744	Bai3	25408067	26166678	-1	M-H CONS
rs32467322	mCV23707520	chr1	25521695	T	C	MMG00201744	Bai3	25408067	26166678	-1		V$CEBPDELTA_Q6	CEBPD	-0.389923	0.000805943
rs32016817	mCV23707521	chr1	25521703	G	A	MMG00201744	Bai3	25408067	26166678	-1		V$TITF1_Q3	TTF1
rs31532154	mCV23707529	chr1	25521923	A	G	MMG00201744	Bai3	25408067	26166678	-1		V$PPARG_03	PPARG
rs31168303	mCV23707530	chr1	25521983	T	C	MMG00201744	Bai3	25408067	26166678	-1		V$CP2_01	TCFCP2
rs30701736	mCV23707531	chr1	25521986	A	T	MMG00201744	Bai3	25408067	26166678	-1		V$CP2_01	TCFCP2
rs30701736	mCV23707531	chr1	25521986	A	T	MMG00201744	Bai3	25408067	26166678	-1		V$GATA4_Q3	GATA4	-0.355771	0.00218705
rs32003143	mCV23707538	chr1	25522264	T	G	MMG00201744	Bai3	25408067	26166678	-1		V$EVI1_04	EVI1	-0.435857	0.000173063
rs32388014	mCV23707539	chr1	25522329	G	A	MMG00201744	Bai3	25408067	26166678	-1
rs32467177	mCV23707810	chr1	25524557	T	G	MMG00201744	Bai3	25408067	26166678	-1
rs32468166	mCV23707817	chr1	25525988	T	C	MMG00201744	Bai3	25408067	26166678	-1		V$PAX5_01	PAX5
rs32554253	mCV23707818	chr1	25526014	G	A	MMG00201744	Bai3	25408067	26166678	-1
rs32469181	mCV23707826	chr1	25526713	T	C	MMG00201744	Bai3	25408067	26166678	-1		V$HNF4_01	HNF4A
rs30662436	mCV23707827	chr1	25526787	T	C	MMG00201744	Bai3	25408067	26166678	-1
rs32610895	mCV23707828	chr1	25526791	C	T	MMG00201744	Bai3	25408067	26166678	-1		V$MAZ_Q6	MAZ
rs30837022	mCV23707835	chr1	25526912	A	G	MMG00201744	Bai3	25408067	26166678	-1		V$CREBP1CJUN_01	CJUN
rs30837022	mCV23707835	chr1	25526912	A	G	MMG00201744	Bai3	25408067	26166678	-1		V$CREBP1CJUN_01	CREBP1
rs32467494	mCV23707837	chr1	25527589	A	G	MMG00201744	Bai3	25408067	26166678	-1		V$RORA1_01	RORA
rs30472228	mCV23707844	chr1	25527733	C	T	MMG00201744	Bai3	25408067	26166678	-1		V$GATA4_Q3	GATA4	-0.355771	0.00218705
rs31749160	mCV23707875	chr1	25528966	T	C	MMG00201744	Bai3	25408067	26166678	-1
rs31972899	mCV23707879	chr1	25528998	G	A	MMG00201744	Bai3	25408067	26166678	-1
rs32470977	mCV23707880	chr1	25529111	T	C	MMG00201744	Bai3	25408067	26166678	-1	M-H CONS
rs31689938	mCV23707881	chr1	25529195	T	C	MMG00201744	Bai3	25408067	26166678	-1
rs31895224	mCV23707885	chr1	25529443	C	G	MMG00201744	Bai3	25408067	26166678	-1		V$AP4_01	TFAP4
rs31299623	mCV23708150	chr1	25530673	G	A	MMG00201744	Bai3	25408067	26166678	-1
rs32467656	mCV23708151	chr1	25530678	T	C	MMG00201744	Bai3	25408067	26166678	-1		V$EVI1_04	EVI1	-0.435857	0.000173063
rs32467656	mCV23708151	chr1	25530678	T	C	MMG00201744	Bai3	25408067	26166678	-1		V$TITF1_Q3	TTF1
rs32240118	mCV23708154	chr1	25531080	A	G	MMG00201744	Bai3	25408067	26166678	-1		V$OCT1_Q6	POU2F1
rs32465268	mCV24784456	chr1	25540333	C	T	MMG00201744	Bai3	25408067	26166678	-1		V$NKX25_01	NKX25
rs32467901	mCV24784458	chr1	25541614	C	T	MMG00201744	Bai3	25408067	26166678	-1
rs32668564	mCV24784468	chr1	25542265	A	T	MMG00201744	Bai3	25408067	26166678	-1		V$TATA_C	TBP
rs31892655	mCV24784470	chr1	25543416	G	A	MMG00201744	Bai3	25408067	26166678	-1
rs32164699	mCV24784482	chr1	25544882	A	G	MMG00201744	Bai3	25408067	26166678	-1	M-H CONS	V$HNF4_01	HNF4A
rs31351895	mCV24784495	chr1	25552990	T	C	MMG00201744	Bai3	25408067	26166678	-1		V$POU1F1_Q6	GHF1
rs31351895	mCV24784495	chr1	25552990	T	C	MMG00201744	Bai3	25408067	26166678	-1		V$POU1F1_Q6	PIT1
rs31351895	mCV24784495	chr1	25552990	T	C	MMG00201744	Bai3	25408067	26166678	-1		V$POU1F1_Q6	POU1F1
rs32423357	mCV24784505	chr1	25553025	G	A	MMG00201744	Bai3	25408067	26166678	-1
rs32472320	mCV24784714	chr1	25562595	G	A	MMG00201744	Bai3	25408067	26166678	-1
rs31489122	mCV24784715	chr1	25563328	A	G	MMG00201744	Bai3	25408067	26166678	-1		V$CDC5_01	CDC5
rs31489122	mCV24784715	chr1	25563328	A	G	MMG00201744	Bai3	25408067	26166678	-1		V$CDPCR1_01	CUTL1	-0.424091	0.000262654
rs31398101	mCV24784725	chr1	25563432	A	G	MMG00201744	Bai3	25408067	26166678	-1		V$FOXJ2_02	FOXJ2
rs31398101	mCV24784725	chr1	25563432	A	G	MMG00201744	Bai3	25408067	26166678	-1		V$MRF2_01	MRF2
rs30794399	mCV24784727	chr1	25564032	A	G	MMG00201744	Bai3	25408067	26166678	-1	M-H CONS
rs30512766	mCV24784750	chr1	25565158	A	G	MMG00201744	Bai3	25408067	26166678	-1		V$CEBP_C	CEBPA	-0.539537	1.89197e-06
rs30858382	mCV24784752	chr1	25565428	C	T	MMG00201744	Bai3	25408067	26166678	-1		V$MRF2_01	MRF2
rs30821746	mCV24784762	chr1	25565534	C	A	MMG00201744	Bai3	25408067	26166678	-1		V$CDC5_01	CDC5
rs31909339	mCV24784763	chr1	25565773	G	A	MMG00201744	Bai3	25408067	26166678	-1		V$GATA1_03	GATA1
rs32670310	mCV24784764	chr1	25565806	T	C	MMG00201744	Bai3	25408067	26166678	-1
rs31962469	mCV24784948	chr1	25566093	T	A	MMG00201744	Bai3	25408067	26166678	-1
rs31913458	mCV24784949	chr1	25566401	C	T	MMG00201744	Bai3	25408067	26166678	-1		V$USF_C	USF1
rs32312044	mCV24784950	chr1	25566447	G	C	MMG00201744	Bai3	25408067	26166678	-1	M-H CONS	V$EVI1_04	EVI1	-0.435857	0.000173063
rs32312044	mCV24784950	chr1	25566447	G	C	MMG00201744	Bai3	25408067	26166678	-1	M-H CONS	V$FOXJ2_01	FOXJ2
rs31820183	mCV24784982	chr1	25567070	T	A	MMG00201744	Bai3	25408067	26166678	-1	M-H CONS
rs31917015	mCV24784983	chr1	25567117	T	G	MMG00201744	Bai3	25408067	26166678	-1	M-H CONS	V$GATA_C	GATA1
rs31917015	mCV24784983	chr1	25567117	T	G	MMG00201744	Bai3	25408067	26166678	-1	M-H CONS	V$GATA_C	GATA2
rs31917015	mCV24784983	chr1	25567117	T	G	MMG00201744	Bai3	25408067	26166678	-1	M-H CONS	V$GATA_C	GATA3
rs6357184	mCV24784984	chr1	25567558	T	C	MMG00201744	Bai3	25408067	26166678	-1		V$OCT1_Q6	POU2F1
rs6357227	mCV24784994	chr1	25567588	T	C	MMG00201744	Bai3	25408067	26166678	-1		V$IPF1_Q4	IPF1	-0.314895	0.00626286
rs32278810	mCV24784995	chr1	25567621	A	G	MMG00201744	Bai3	25408067	26166678	-1		V$HAND1E47_01	HAND1
rs32278810	mCV24784995	chr1	25567621	A	G	MMG00201744	Bai3	25408067	26166678	-1		V$HAND1E47_01	TCF3
rs32454366	mCV24784996	chr1	25568010	T	C	MMG00201744	Bai3	25408067	26166678	-1	M-H CONS	V$CEBPGAMMA_Q6	CEBPG
rs32454366	mCV24784996	chr1	25568010	T	C	MMG00201744	Bai3	25408067	26166678	-1	M-H CONS	V$TATA_C	TBP
rs13475770	mCV24785006	chr1	25568062	T	A	MMG00201744	Bai3	25408067	26166678	-1	M-H CONS
rs30663217	mCV24785008	chr1	25569685	A	G	MMG00201744	Bai3	25408067	26166678	-1		V$GATA4_Q3	GATA4	-0.355771	0.00218705
rs31827688	mCV24785018	chr1	25569698	C	T	MMG00201744	Bai3	25408067	26166678	-1
rs32357718	mCV24785020	chr1	25570344	A	G	MMG00201744	Bai3	25408067	26166678	-1
rs32298428	mCV24785030	chr1	25570677	T	C	MMG00201744	Bai3	25408067	26166678	-1		V$HNF4_01	HNF4A
rs31497570	mCV24785031	chr1	25570851	T	C	MMG00201744	Bai3	25408067	26166678	-1		V$HNF4_01	HNF4A
rs32306923	mCV24785032	chr1	25570930	G	A	MMG00201744	Bai3	25408067	26166678	-1		V$GATA4_Q3	GATA4	-0.355771	0.00218705
rs32306923	mCV24785032	chr1	25570930	G	A	MMG00201744	Bai3	25408067	26166678	-1		V$TITF1_Q3	TTF1
rs32125180	mCV24785215	chr1	25570986	C	T	MMG00201744	Bai3	25408067	26166678	-1		V$PAX3_B	PAX3
rs32634983	mCV24785216	chr1	25571022	C	T	MMG00201744	Bai3	25408067	26166678	-1		V$EFC_Q6	RFX1
rs32006947	mCV24785236	chr1	25571931	C	T	MMG00201744	Bai3	25408067	26166678	-1		V$ETS2_B	ETS2
rs31275297	mCV24785245	chr1	25574571	T	C	MMG00201744	Bai3	25408067	26166678	-1		V$HNF4_01	HNF4A
rs31567874	mCV24785266	chr1	25577231	G	A	MMG00201744	Bai3	25408067	26166678	-1
rs32366431	mCV24785267	chr1	25577356	C	G	MMG00201744	Bai3	25408067	26166678	-1		V$PAX3_B	PAX3
rs32238819	mCV24785268	chr1	25577398	T	A	MMG00201744	Bai3	25408067	26166678	-1		V$IPF1_Q4	IPF1	-0.314895	0.00626286
rs31191889	mCV24785278	chr1	25577414	A	T	MMG00201744	Bai3	25408067	26166678	-1		V$EFC_Q6	RFX1
rs31191889	mCV24785278	chr1	25577414	A	T	MMG00201744	Bai3	25408067	26166678	-1		V$GATA_C	GATA1
rs31191889	mCV24785278	chr1	25577414	A	T	MMG00201744	Bai3	25408067	26166678	-1		V$GATA_C	GATA2
rs31191889	mCV24785278	chr1	25577414	A	T	MMG00201744	Bai3	25408067	26166678	-1		V$GATA_C	GATA3
rs30549803	mCV24785279	chr1	25577759	A	T	MMG00201744	Bai3	25408067	26166678	-1	M-H CONS	V$SOX9_B1	SOX9	0.347355	0.0027837
rs30940861	mCV24785290	chr1	25579011	C	T	MMG00201744	Bai3	25408067	26166678	-1
rs31717854	mCV24785291	chr1	25579771	A	G	MMG00201744	Bai3	25408067	26166678	-1		V$PAX3_B	PAX3
rs31717854	mCV24785291	chr1	25579771	A	G	MMG00201744	Bai3	25408067	26166678	-1		V$PAX6_01	PAX6	0.599756	5.58195e-08
rs32612556	mCV24617737	chr1	25640871	T	G	MMG00201744	Bai3	25408067	26166678	-1
rs30852757	mCV24617735	chr1	25653576	T	C	MMG00201744	Bai3	25408067	26166678	-1
rs32154528	mCV24145675	chr1	25676109	A	G	MMG00201744	Bai3	25408067	26166678	-1
rs32489306	mCV24145685	chr1	25683266	C	T	MMG00201744	Bai3	25408067	26166678	-1
rs31377581	mCV24145686	chr1	25685233	A	G	MMG00201744	Bai3	25408067	26166678	-1
rs31549635	mCV24145723	chr1	25689918	C	T	MMG00201744	Bai3	25408067	26166678	-1		V$FOXD3_01	FOXD3
rs31549635	mCV24145723	chr1	25689918	C	T	MMG00201744	Bai3	25408067	26166678	-1		V$GATA4_Q3	GATA4	-0.355771	0.00218705
rs31436287	mCV24145735	chr1	25690647	C	T	MMG00201744	Bai3	25408067	26166678	-1		V$MRF2_01	MRF2
rs31550566	mCV24146004	chr1	25690776	C	T	MMG00201744	Bai3	25408067	26166678	-1
rs3711129	mCV24146361	chr1	25702973	C	T	MMG00201744	Bai3	25408067	26166678	-1
rs32490351	mCV24146362	chr1	25703403	A	G	MMG00201744	Bai3	25408067	26166678	-1
rs32309246	mCV24146372	chr1	25704817	G	A	MMG00201744	Bai3	25408067	26166678	-1		V$TFIIA_Q6	GTF2A1
rs32309246	mCV24146372	chr1	25704817	G	A	MMG00201744	Bai3	25408067	26166678	-1		V$TFIIA_Q6	GTF2A2
rs32309246	mCV24146372	chr1	25704817	G	A	MMG00201744	Bai3	25408067	26166678	-1		V$TFIIA_Q6	GTF2B
rs3706393	mCV24146385	chr1	25710147	G	A	MMG00201744	Bai3	25408067	26166678	-1
rs30698008	mCV24146386	chr1	25710619	C	G	MMG00201744	Bai3	25408067	26166678	-1	M-H CONS
rs31662730	mCV24146420	chr1	25720705	T	A	MMG00201744	Bai3	25408067	26166678	-1		V$GATA4_Q3	GATA4	-0.355771	0.00218705
rs30498885	mCV24146694	chr1	25723969	A	C	MMG00201744	Bai3	25408067	26166678	-1
rs31621773	mCV24146704	chr1	25723978	G	A	MMG00201744	Bai3	25408067	26166678	-1		V$ELK1_02	ELK1
rs31621773	mCV24146704	chr1	25723978	G	A	MMG00201744	Bai3	25408067	26166678	-1		V$SOX5_01	SOX5
rs31055502	mCV24146715	chr1	25728382	G	C	MMG00201744	Bai3	25408067	26166678	-1
rs32367932	mCV24146741	chr1	25742344	G	A	MMG00201744	Bai3	25408067	26166678	-1
rs32144575	mCV24146751	chr1	25742387	A	T	MMG00201744	Bai3	25408067	26166678	-1		V$CREL_01	REL	-0.374461	0.00128473
rs30565319	mCV23708177	chr1	25750282	A	G	MMG00201744	Bai3	25408067	26166678	-1		V$EFC_Q6	RFX1
rs31595001	mCV23708189	chr1	25752685	A	G	MMG00201744	Bai3	25408067	26166678	-1
rs32569848	mCV23708199	chr1	25752984	C	T	MMG00201744	Bai3	25408067	26166678	-1		V$OCT1_Q6	POU2F1
rs31657412	mCV23708211	chr1	25756030	T	G	MMG00201744	Bai3	25408067	26166678	-1
rs32310956	mCV23708212	chr1	25763774	G	A	MMG00201744	Bai3	25408067	26166678	-1
rs31772725	mCV23708213	chr1	25763875	T	C	MMG00201744	Bai3	25408067	26166678	-1
rs32199799	mCV23708496	chr1	25767988	A	C	MMG00201744	Bai3	25408067	26166678	-1
mCV23708497	mCV23708497	chr1	25770837	T	C	MMG00201744	Bai3	25408067	26166678	-1		V$EVI1_04	EVI1	-0.435857	0.000173063
mCV23708497	mCV23708497	chr1	25770837	T	C	MMG00201744	Bai3	25408067	26166678	-1		V$HNF3ALPHA_Q6	HNF3A
rs32494119	mCV23708508	chr1	25771917	T	C	MMG00201744	Bai3	25408067	26166678	-1
rs31422126	mCV23708509	chr1	25772076	T	A	MMG00201744	Bai3	25408067	26166678	-1		V$OCT1_02	POU2F1
rs32026432	mCV23708519	chr1	25772162	G	A	MMG00201744	Bai3	25408067	26166678	-1		V$FOXJ2_01	FOXJ2
rs30979592	mCV23708521	chr1	25772821	T	G	MMG00201744	Bai3	25408067	26166678	-1		V$PAX6_01	PAX6	0.599756	5.58195e-08
rs32499485	mCV23708531	chr1	25773143	A	G	MMG00201744	Bai3	25408067	26166678	-1		V$NKX61_01	NKX61
rs32499485	mCV23708531	chr1	25773143	A	G	MMG00201744	Bai3	25408067	26166678	-1		V$NKX61_01	NKX6A
rs32084279	mCV23708532	chr1	25773915	G	A	MMG00201744	Bai3	25408067	26166678	-1		V$GATA1_02	GATA1
rs31382276	mCV23708533	chr1	25774627	T	G	MMG00201744	Bai3	25408067	26166678	-1		V$FOXO4_01	FOXO4
rs31382276	mCV23708533	chr1	25774627	T	G	MMG00201744	Bai3	25408067	26166678	-1		V$FOXO4_01	MLLT7	-0.306511	0.0076355
rs31489144	mCV23708543	chr1	25774890	A	T	MMG00201744	Bai3	25408067	26166678	-1
rs31468627	mCV23708544	chr1	25775555	C	A	MMG00201744	Bai3	25408067	26166678	-1		V$FOXO4_01	FOXO4
rs31468627	mCV23708544	chr1	25775555	C	A	MMG00201744	Bai3	25408067	26166678	-1		V$FOXO4_01	MLLT7	-0.306511	0.0076355
rs31610360	mCV23708545	chr1	25775582	C	T	MMG00201744	Bai3	25408067	26166678	-1		V$NKX25_01	NKX25
rs32015068	mCV23708555	chr1	25775737	T	A	MMG00201744	Bai3	25408067	26166678	-1
rs31601788	mCV23708556	chr1	25775892	G	A	MMG00201744	Bai3	25408067	26166678	-1
rs32384978	mCV23708557	chr1	25776287	A	T	MMG00201744	Bai3	25408067	26166678	-1		V$CDC5_01	CDC5
rs32611486	mCV23708568	chr1	25778282	C	T	MMG00201744	Bai3	25408067	26166678	-1
rs32458111	mCV23708569	chr1	25778293	C	A	MMG00201744	Bai3	25408067	26166678	-1
rs31884613	mCV23708579	chr1	25778424	A	G	MMG00201744	Bai3	25408067	26166678	-1
rs31607588	mCV23708850	chr1	25779185	G	A	MMG00201744	Bai3	25408067	26166678	-1
rs31218846	mCV23708851	chr1	25779680	A	G	MMG00201744	Bai3	25408067	26166678	-1		V$CDX2_Q5	CDX2
rs31218846	mCV23708851	chr1	25779680	A	G	MMG00201744	Bai3	25408067	26166678	-1		V$SOX9_B1	SOX9	0.347355	0.0027837
rs32488575	mCV23708852	chr1	25780259	A	C	MMG00201744	Bai3	25408067	26166678	-1
rs32316167	mCV23708862	chr1	25780418	A	T	MMG00201744	Bai3	25408067	26166678	-1		V$HNF1_C	TCF1	-0.352551	0.00238895
rs32316167	mCV23708862	chr1	25780418	A	T	MMG00201744	Bai3	25408067	26166678	-1		V$IRF7_01	IRF7
rs3657464	mCV23708874	chr1	25782361	A	G	MMG00201744	Bai3	25408067	26166678	-1		V$LMO2COM_02	LMO2
rs32489549	mCV23708875	chr1	25782702	G	A	MMG00201744	Bai3	25408067	26166678	-1
rs31340615	mCV23708886	chr1	25783495	A	G	MMG00201744	Bai3	25408067	26166678	-1
rs32402663	mCV23708887	chr1	25783845	G	A	MMG00201744	Bai3	25408067	26166678	-1
rs32314536	mCV23708888	chr1	25783866	C	A	MMG00201744	Bai3	25408067	26166678	-1		V$CDC5_01	CDC5
rs32314536	mCV23708888	chr1	25783866	C	A	MMG00201744	Bai3	25408067	26166678	-1		V$TFIIA_Q6	GTF2A1
rs32314536	mCV23708888	chr1	25783866	C	A	MMG00201744	Bai3	25408067	26166678	-1		V$TFIIA_Q6	GTF2A2
rs32314536	mCV23708888	chr1	25783866	C	A	MMG00201744	Bai3	25408067	26166678	-1		V$TFIIA_Q6	GTF2B
rs31421818	mCV23709545	chr1	25784009	T	C	MMG00201744	Bai3	25408067	26166678	-1
rs30574480	mCV23709546	chr1	25784116	T	C	MMG00201744	Bai3	25408067	26166678	-1		V$GATA1_02	GATA1
rs32661321	mCV23709556	chr1	25784120	C	T	MMG00201744	Bai3	25408067	26166678	-1
rs31683013	mCV23709558	chr1	25785782	G	A	MMG00201744	Bai3	25408067	26166678	-1		V$OCT1_Q6	POU2F1
rs31683013	mCV23709558	chr1	25785782	G	A	MMG00201744	Bai3	25408067	26166678	-1		V$USF_C	USF1
rs31943292	mCV23709582	chr1	25795258	T	C	MMG00201744	Bai3	25408067	26166678	-1
rs31899688	mCV23709589	chr1	25795263	G	T	MMG00201744	Bai3	25408067	26166678	-1
rs30805242	mCV23709590	chr1	25795294	C	G	MMG00201744	Bai3	25408067	26166678	-1		V$TFIIA_Q6	GTF2A1
rs30805242	mCV23709590	chr1	25795294	C	G	MMG00201744	Bai3	25408067	26166678	-1		V$TFIIA_Q6	GTF2A2
rs30805242	mCV23709590	chr1	25795294	C	G	MMG00201744	Bai3	25408067	26166678	-1		V$TFIIA_Q6	GTF2B
rs31237216	mCV23709591	chr1	25795399	T	C	MMG00201744	Bai3	25408067	26166678	-1
rs32395787	mCV23709598	chr1	25796222	G	A	MMG00201744	Bai3	25408067	26166678	-1		V$CEBPGAMMA_Q6	CEBPG
rs32575649	mCV23709606	chr1	25796724	T	A	MMG00201744	Bai3	25408067	26166678	-1		V$CDC5_01	CDC5
rs30704168	mCV23709607	chr1	25796891	C	G	MMG00201744	Bai3	25408067	26166678	-1	M-H CONS
rs31948844	mCV23709615	chr1	25797701	C	T	MMG00201744	Bai3	25408067	26166678	-1		V$CDPCR1_01	CUTL1	-0.424091	0.000262654
rs32490890	mCV23709616	chr1	25797713	C	A	MMG00201744	Bai3	25408067	26166678	-1
rs31641379	mCV23709617	chr1	25798227	C	T	MMG00201744	Bai3	25408067	26166678	-1
rs30592474	mCV23709624	chr1	25798572	G	T	MMG00201744	Bai3	25408067	26166678	-1		V$FOXD3_01	FOXD3
rs32245256	mCV23709886	chr1	25798692	T	G	MMG00201744	Bai3	25408067	26166678	-1
rs31441956	mCV23709887	chr1	25800382	A	G	MMG00201744	Bai3	25408067	26166678	-1
rs31666076	mCV23709903	chr1	25802699	T	A	MMG00201744	Bai3	25408067	26166678	-1	M-H CONS
rs32511704	mCV25093777	chr1	25809384	A	G	MMG00201744	Bai3	25408067	26166678	-1		V$CDPCR1_01	CUTL1	-0.424091	0.000262654
rs31088069	mCV25093776	chr1	25810147	T	C	MMG00201744	Bai3	25408067	26166678	-1
rs32496996	mCV24738709	chr1	25813103	G	A	MMG00201744	Bai3	25408067	26166678	-1		V$ELK1_02	ELK1
rs32496999	mCV24738713	chr1	25813251	T	G	MMG00201744	Bai3	25408067	26166678	-1		V$ATF1_Q6	ATF1	-0.334857	0.000272964
rs32496999	mCV24738713	chr1	25813251	T	G	MMG00201744	Bai3	25408067	26166678	-1		V$HNF1_C	TCF1	-0.352551	0.00238895
rs32053658	mCV25393490	chr1	25820054	A	G	MMG00201744	Bai3	25408067	26166678	-1
rs31330430	mCV25089839	chr1	25821934	C	T	MMG00201744	Bai3	25408067	26166678	-1		V$CP2_01	TCFCP2
rs32502314	mCV25089850	chr1	25824494	C	T	MMG00201744	Bai3	25408067	26166678	-1
rs31619219	mCV25089851	chr1	25825206	T	C	MMG00201744	Bai3	25408067	26166678	-1		V$CEBPDELTA_Q6	CEBPD	-0.389923	0.000805943
rs31619219	mCV25089851	chr1	25825206	T	C	MMG00201744	Bai3	25408067	26166678	-1		V$OCT1_02	POU2F1
rs31718314	mCV25089876	chr1	25830128	T	A	MMG00201744	Bai3	25408067	26166678	-1
rs30746145	mCV25089973	chr1	25830188	G	T	MMG00201744	Bai3	25408067	26166678	-1	M-H CONS	V$FOXJ2_01	FOXJ2
rs32327023	mCV25089974	chr1	25830227	C	T	MMG00201744	Bai3	25408067	26166678	-1	M-H CONS
rs32706751	mCV25089985	chr1	25832008	A	T	MMG00201744	Bai3	25408067	26166678	-1
rs32503846	mCV25089998	chr1	25837909	A	C	MMG00201744	Bai3	25408067	26166678	-1		V$TFIIA_Q6	GTF2A1
rs32503846	mCV25089998	chr1	25837909	A	C	MMG00201744	Bai3	25408067	26166678	-1		V$TFIIA_Q6	GTF2A2
rs32503846	mCV25089998	chr1	25837909	A	C	MMG00201744	Bai3	25408067	26166678	-1		V$TFIIA_Q6	GTF2B
rs31332031	mCV25089999	chr1	25837991	A	G	MMG00201744	Bai3	25408067	26166678	-1		V$CDX2_Q5	CDX2
rs32504684	mCV25090009	chr1	25838194	C	T	MMG00201744	Bai3	25408067	26166678	-1		V$HNF4_01	HNF4A
rs32504684	mCV25090009	chr1	25838194	C	T	MMG00201744	Bai3	25408067	26166678	-1		V$OCT1_Q6	POU2F1
rs31669761	mCV25090156	chr1	25843127	G	T	MMG00201744	Bai3	25408067	26166678	-1		V$FREAC7_01	FOXL1	-0.416954	0.000335581
rs31860149	mCV25090157	chr1	25843645	C	T	MMG00201744	Bai3	25408067	26166678	-1
rs31886538	mCV25090158	chr1	25843836	A	G	MMG00201744	Bai3	25408067	26166678	-1		V$MAZR_01	MAZR
rs31748899	mCV25090169	chr1	25847982	T	C	MMG00201744	Bai3	25408067	26166678	-1		V$HNF4_01	HNF4A
rs30812408	mCV25090170	chr1	25848224	A	T	MMG00201744	Bai3	25408067	26166678	-1		V$EVI1_04	EVI1	-0.435857	0.000173063
rs31008099	mCV25090180	chr1	25849052	A	G	MMG00201744	Bai3	25408067	26166678	-1
rs32503667	mCV25090181	chr1	25849181	T	A	MMG00201744	Bai3	25408067	26166678	-1
rs32277449	mCV25090182	chr1	25849372	A	C	MMG00201744	Bai3	25408067	26166678	-1
rs31551466	mCV25090192	chr1	25849436	T	G	MMG00201744	Bai3	25408067	26166678	-1		V$NKX25_01	NKX25
rs31551466	mCV25090192	chr1	25849436	T	G	MMG00201744	Bai3	25408067	26166678	-1		V$PAX3_B	PAX3
rs32507451	mCV25090324	chr1	25854666	T	C	MMG00201744	Bai3	25408067	26166678	-1		V$MYCMAX_02	CMYC
rs32507451	mCV25090324	chr1	25854666	T	C	MMG00201744	Bai3	25408067	26166678	-1		V$MYCMAX_02	MAX
rs32507451	mCV25090324	chr1	25854666	T	C	MMG00201744	Bai3	25408067	26166678	-1		V$NMYC_01	NMYC
rs32375444	mCV25090326	chr1	25855966	T	C	MMG00201744	Bai3	25408067	26166678	-1
rs31915654	mCV25090356	chr1	25859735	A	G	MMG00201744	Bai3	25408067	26166678	-1
rs30621912	mCV25090358	chr1	25866692	C	A	MMG00201744	Bai3	25408067	26166678	-1
rs32033265	mCV25090368	chr1	25866931	G	A	MMG00201744	Bai3	25408067	26166678	-1		V$WHN_B	WHN
rs31050764	mCV25090369	chr1	25866971	G	A	MMG00201744	Bai3	25408067	26166678	-1		V$CDPCR1_01	CUTL1	-0.424091	0.000262654
rs31050764	mCV25090369	chr1	25866971	G	A	MMG00201744	Bai3	25408067	26166678	-1		V$PAX6_01	PAX6	0.599756	5.58195e-08
rs32507228	mCV25090370	chr1	25867129	A	G	MMG00201744	Bai3	25408067	26166678	-1
rs32594132	mCV25090380	chr1	25867137	A	G	MMG00201744	Bai3	25408067	26166678	-1		V$CMYB_01	CMYB
rs32594132	mCV25090380	chr1	25867137	A	G	MMG00201744	Bai3	25408067	26166678	-1		V$HNF4_01	HNF4A
rs31714128	mCV25090381	chr1	25867172	T	C	MMG00201744	Bai3	25408067	26166678	-1
rs31748201	mCV25090382	chr1	25867175	C	T	MMG00201744	Bai3	25408067	26166678	-1
rs32507231	mCV25090392	chr1	25867234	A	T	MMG00201744	Bai3	25408067	26166678	-1		V$CEBPDELTA_Q6	CEBPD	-0.389923	0.000805943
rs32507231	mCV25090392	chr1	25867234	A	T	MMG00201744	Bai3	25408067	26166678	-1		V$IRF7_01	IRF7
rs31866208	mCV25090394	chr1	25867434	A	T	MMG00201744	Bai3	25408067	26166678	-1
rs32328503	mCV25090491	chr1	25867476	C	T	MMG00201744	Bai3	25408067	26166678	-1		V$HNF4_01	HNF4A
rs32224896	mCV25090515	chr1	25870998	T	C	MMG00201744	Bai3	25408067	26166678	-1
rs32510545	mCV25090516	chr1	25871101	T	G	MMG00201744	Bai3	25408067	26166678	-1
rs31523024	mCV25090526	chr1	25871150	C	T	MMG00201744	Bai3	25408067	26166678	-1		V$OCT1_06	POU2F1
rs31523024	mCV25090526	chr1	25871150	C	T	MMG00201744	Bai3	25408067	26166678	-1		V$TEF_Q6	TEF
rs30615122	mCV25090528	chr1	25871335	A	T	MMG00201744	Bai3	25408067	26166678	-1		V$CEBPGAMMA_Q6	CEBPG
rs31474239	mCV25090538	chr1	25871356	C	T	MMG00201744	Bai3	25408067	26166678	-1		V$CDC5_01	CDC5
rs31474239	mCV25090538	chr1	25871356	C	T	MMG00201744	Bai3	25408067	26166678	-1		V$HNF4ALPHA_Q6	HNF4
rs31474239	mCV25090538	chr1	25871356	C	T	MMG00201744	Bai3	25408067	26166678	-1		V$HNF4ALPHA_Q6	HNF4A
rs32001497	mCV25090550	chr1	25875541	C	T	MMG00201744	Bai3	25408067	26166678	-1		V$GATA1_02	GATA1
rs32001497	mCV25090550	chr1	25875541	C	T	MMG00201744	Bai3	25408067	26166678	-1		V$LMO2COM_02	LMO2
rs13475772	mCV24785586	chr1	25915356	G	T	MMG00201744	Bai3	25408067	26166678	-1		V$OCT1_Q6	POU2F1
rs32518057	mCV24738937	chr1	25984996	C	T	MMG00201744	Bai3	25408067	26166678	-1		V$EFC_Q6	RFX1
rs31283124	mCV24147109	chr1	26027517	G	A	MMG00201744	Bai3	25408067	26166678	-1		V$EVI1_04	EVI1	-0.435857	0.000173063
rs32357723	mCV24785953	chr1	26036091	G	C	MMG00201744	Bai3	25408067	26166678	-1
rs32249228	mCV24786259	chr1	26040916	G	T	MMG00201744	Bai3	25408067	26166678	-1		V$HNF4_01	HNF4A
rs31723968	mCV24786260	chr1	26041031	G	A	MMG00201744	Bai3	25408067	26166678	-1		V$MYCMAX_02	CMYC
rs31723968	mCV24786260	chr1	26041031	G	A	MMG00201744	Bai3	25408067	26166678	-1		V$MYCMAX_02	MAX
rs31375569	mCV24738952	chr1	26102498	C	T	MMG00201744	Bai3	25408067	26166678	-1		V$TITF1_Q3	TTF1
rs32546681	mCV24739179	chr1	26120378	A	G	MMG00201744	Bai3	25408067	26166678	-1
rs32367007	mCV24739197	chr1	26122308	C	T	MMG00201744	Bai3	25408067	26166678	-1		V$PPARG_03	PPARG
rs32426829	mCV24739492	chr1	26122348	G	A	MMG00201744	Bai3	25408067	26166678	-1
rs32220315	mCV24739500	chr1	26122719	G	A	MMG00201744	Bai3	25408067	26166678	-1
rs31522665	mCV24739501	chr1	26122772	A	G	MMG00201744	Bai3	25408067	26166678	-1		V$CDC5_01	CDC5
rs31871878	mCV24739711	chr1	26127319	T	C	MMG00201744	Bai3	25408067	26166678	-1
rs31831068	mCV24739721	chr1	26129016	A	G	MMG00201744	Bai3	25408067	26166678	-1		V$OCT1_Q6	POU2F1
rs31774269	mCV24739729	chr1	26129622	C	A	MMG00201744	Bai3	25408067	26166678	-1
rs6236548	mCV24739730	chr1	26130219	T	C	MMG00201744	Bai3	25408067	26166678	-1	M-H CONS
rs32151939	mCV24739737	chr1	26130319	C	T	MMG00201744	Bai3	25408067	26166678	-1		V$HNF4_01	HNF4A
rs31625090	mCV24739738	chr1	26130410	A	C	MMG00201744	Bai3	25408067	26166678	-1		V$ELK1_02	ELK1
rs31625090	mCV24739738	chr1	26130410	A	C	MMG00201744	Bai3	25408067	26166678	-1		V$TFIII_Q6	GTF2I
rs32384698	mCV24739739	chr1	26131120	C	A	MMG00201744	Bai3	25408067	26166678	-1		V$FOXD3_01	FOXD3
rs31842693	mCV24739748	chr1	26132559	G	T	MMG00201744	Bai3	25408067	26166678	-1		V$SOX5_01	SOX5
rs31604457	mCV24739755	chr1	26133232	C	T	MMG00201744	Bai3	25408067	26166678	-1
rs6312257	mCV22741436	chr1	26135048	A	G	MMG00201744	Bai3	25408067	26166678	-1
rs32547143	mCV22741437	chr1	26135383	G	A	MMG00201744	Bai3	25408067	26166678	-1		V$SOX5_01	SOX5
rs32042948	mCV22741447	chr1	26136687	G	A	MMG00201744	Bai3	25408067	26166678	-1		V$HNF1_C	TCF1	-0.352551	0.00238895
rs31750618	mCV22741458	chr1	26139524	G	A	MMG00201744	Bai3	25408067	26166678	-1
rs31528314	mCV22741459	chr1	26139744	A	G	MMG00201744	Bai3	25408067	26166678	-1		V$CREL_01	REL	-0.374461	0.00128473
rs32029993	mCV22741469	chr1	26139766	C	T	MMG00201744	Bai3	25408067	26166678	-1		V$EVI1_04	EVI1	-0.435857	0.000173063
rs32547409	mCV22741471	chr1	26140727	C	T	MMG00201744	Bai3	25408067	26166678	-1
rs31054554	mCV22741481	chr1	26140965	A	C	MMG00201744	Bai3	25408067	26166678	-1
rs32047840	mCV22741483	chr1	26141399	T	C	MMG00201744	Bai3	25408067	26166678	-1
rs31784475	mCV22741493	chr1	26141837	T	C	MMG00201744	Bai3	25408067	26166678	-1		V$CDX2_Q5	CDX2
rs31927000	mCV23710660	chr1	26158061	G	A	MMG00201744	Bai3	25408067	26166678	-1		V$HNF4_01	HNF4A
rs32376676	mCV23710970	chr1	26164131	C	T	MMG00201744	Bai3	25408067	26166678	-1		V$ELK1_02	ELK1
rs32228158	mCV23249693	chr1	46471040	C	G	MMG00201776	Col5a2	46473724	46600223	-1		V$TFIII_Q6	GTF2I
rs31736822	mCV23249692	chr1	46471121	A	G	MMG00201776	Col5a2	46473724	46600223	-1		V$E4BP4_01	NFIL3
rs30849921	mCV23249681	chr1	46471296	C	G	MMG00201776	Col5a2	46473724	46600223	-1		V$PPARA_02	PPARA	0.400374	0.000579833
rs30849921	mCV23249681	chr1	46471296	C	G	MMG00201776	Col5a2	46473724	46600223	-1		V$PPARA_02	RXRA
rs30967117	mCV23249680	chr1	46471311	G	A	MMG00201776	Col5a2	46473724	46600223	-1		V$AREB6_01	TCF8
rs31963248	mCV23249679	chr1	46471400	A	G	MMG00201776	Col5a2	46473724	46600223	-1		V$WHN_B	WHN
rs31271097	mCV23249408	chr1	46471474	T	C	MMG00201776	Col5a2	46473724	46600223	-1		V$FOXD3_01	FOXD3	0.371005	0.00142117
rs31858121	mCV25097614	chr1	46473710	T	C	MMG00201776	Col5a2	46473724	46600223	-1	M-H CONS
rs32604159	mCV25097625	chr1	46474209	C	T	MMG00201776	Col5a2	46473724	46600223	-1
rs32318320	mCV25097626	chr1	46474772	G	A	MMG00201776	Col5a2	46473724	46600223	-1		V$HNF4_01	HNF4A
rs32756457	mCV25097637	chr1	46474921	C	A	MMG00201776	Col5a2	46473724	46600223	-1
rs31745933	mCV25097650	chr1	46478127	C	T	MMG00201776	Col5a2	46473724	46600223	-1		V$CDC5_01	CDC5
rs30661354	mCV25097660	chr1	46478351	C	G	MMG00201776	Col5a2	46473724	46600223	-1		V$FOXJ2_01	FOXJ2
rs32311504	mCV25097661	chr1	46478397	G	A	MMG00201776	Col5a2	46473724	46600223	-1
rs32600101	mCV25097662	chr1	46478532	G	A	MMG00201776	Col5a2	46473724	46600223	-1		V$OCT1_Q6	POU2F1
rs32333105	mCV25097674	chr1	46478934	G	A	MMG00201776	Col5a2	46473724	46600223	-1
rs31369506	mCV25097684	chr1	46479711	C	T	MMG00201776	Col5a2	46473724	46600223	-1
rs31646396	mCV25097695	chr1	46482933	G	A	MMG00201776	Col5a2	46473724	46600223	-1
rs31578176	mCV25097783	chr1	46483338	G	A	MMG00201776	Col5a2	46473724	46600223	-1
rs31534245	mCV25097794	chr1	46483646	A	G	MMG00201776	Col5a2	46473724	46600223	-1		V$HNF4_01	HNF4A
rs32543267	mCV25097795	chr1	46483913	T	C	MMG00201776	Col5a2	46473724	46600223	-1		V$NKX3A_01	NKX31
rs32543267	mCV25097795	chr1	46483913	T	C	MMG00201776	Col5a2	46473724	46600223	-1		V$NKX3A_01	NKX3A
rs32032675	mCV25097796	chr1	46483926	C	T	MMG00201776	Col5a2	46473724	46600223	-1		V$CDC5_01	CDC5
rs31363765	mCV25097806	chr1	46483951	G	A	MMG00201776	Col5a2	46473724	46600223	-1
rs32638839	mCV25097808	chr1	46485113	A	G	MMG00201776	Col5a2	46473724	46600223	-1		V$CEBPGAMMA_Q6	CEBPG
rs32620898	mCV25097818	chr1	46485744	A	G	MMG00201776	Col5a2	46473724	46600223	-1
rs32755951	mCV25097819	chr1	46486073	C	T	MMG00201776	Col5a2	46473724	46600223	-1
rs31186033	mCV25097831	chr1	46486540	C	T	MMG00201776	Col5a2	46473724	46600223	-1
rs32396446	mCV25097853	chr1	46488961	A	G	MMG00201776	Col5a2	46473724	46600223	-1		V$FOXJ2_01	FOXJ2
rs31738491	mCV25097854	chr1	46488963	T	C	MMG00201776	Col5a2	46473724	46600223	-1		V$FOXJ2_01	FOXJ2
rs31997775	mCV25097866	chr1	46494250	A	G	MMG00201776	Col5a2	46473724	46600223	-1		V$FOXJ2_01	FOXJ2
rs32166893	mCV22671205	chr1	46510183	G	A	MMG00201776	Col5a2	46473724	46600223	-1		V$SMAD3_Q6	SMAD3
rs30997202	mCV22671198	chr1	46511608	T	A	MMG00201776	Col5a2	46473724	46600223	-1		V$RFX1_02	RFX1	-0.422213	0.000280305
rs32006877	mCV25009210	chr1	46514150	C	T	MMG00201776	Col5a2	46473724	46600223	-1		V$OCT1_Q6	POU2F1
rs31594753	mCV25009209	chr1	46515072	T	C	MMG00201776	Col5a2	46473724	46600223	-1		V$PAX6_01	PAX6	-0.449559	0.000104189
rs31408168	mCV25009202	chr1	46515420	C	T	MMG00201776	Col5a2	46473724	46600223	-1
rs32150945	mCV25009201	chr1	46515879	T	A	MMG00201776	Col5a2	46473724	46600223	-1		V$OCT1_Q6	POU2F1
rs31841358	mCV25009200	chr1	46516036	A	G	MMG00201776	Col5a2	46473724	46600223	-1		V$AML1_Q6	RUNX1	0.463651	6.02699e-05
rs31841358	mCV25009200	chr1	46516036	A	G	MMG00201776	Col5a2	46473724	46600223	-1		V$GATA4_Q3	GATA4
rs32771066	mCV25009193	chr1	46516045	T	A	MMG00201776	Col5a2	46473724	46600223	-1		V$HNF4_01	HNF4A
rs31943286	mCV25009192	chr1	46517388	C	T	MMG00201776	Col5a2	46473724	46600223	-1		V$HNF4_01	HNF4A
rs31453027	mCV25009191	chr1	46518271	A	C	MMG00201776	Col5a2	46473724	46600223	-1		V$OCT1_Q6	POU2F1
rs32726512	mCV25009184	chr1	46518560	T	C	MMG00201776	Col5a2	46473724	46600223	-1
rs32703249	mCV25009182	chr1	46520087	T	C	MMG00201776	Col5a2	46473724	46600223	-1
rs3702251	mCV25008995	chr1	46520909	A	G	MMG00201776	Col5a2	46473724	46600223	-1		V$FOXJ2_01	FOXJ2
rs31974547	mCV25008957	chr1	46523261	C	T	MMG00201776	Col5a2	46473724	46600223	-1		V$EVI1_04	EVI1	0.447339	0.000113301
rs31974547	mCV25008957	chr1	46523261	C	T	MMG00201776	Col5a2	46473724	46600223	-1		V$SOX9_B1	SOX9	-0.315694	0.00620773
rs32374419	mCV25008956	chr1	46523273	G	A	MMG00201776	Col5a2	46473724	46600223	-1
rs31867139	mCV25008955	chr1	46523397	G	A	MMG00201776	Col5a2	46473724	46600223	-1		V$OCT1_Q6	POU2F1
rs31125434	mCV25008930	chr1	46526752	T	C	MMG00201776	Col5a2	46473724	46600223	-1
rs32606970	mCV25008921	chr1	46527795	C	T	MMG00201776	Col5a2	46473724	46600223	-1
rs31761495	mCV25008920	chr1	46527844	G	A	MMG00201776	Col5a2	46473724	46600223	-1		V$PITX2_Q2	PITX2	0.34506	0.00292289
rs32245787	mCV25008919	chr1	46528147	G	A	MMG00201776	Col5a2	46473724	46600223	-1
rs31889333	mCV25008912	chr1	46528300	C	A	MMG00201776	Col5a2	46473724	46600223	-1		V$MRF2_01	MRF2
rs31889333	mCV25008912	chr1	46528300	C	A	MMG00201776	Col5a2	46473724	46600223	-1		V$NKX3A_01	NKX31
rs31889333	mCV25008912	chr1	46528300	C	A	MMG00201776	Col5a2	46473724	46600223	-1		V$NKX3A_01	NKX3A
rs32778438	mCV25449338	chr1	46531897	G	A	MMG00201776	Col5a2	46473724	46600223	-1		V$HNF1_C	TCF1
rs31053400	mCV25449337	chr1	46531899	T	C	MMG00201776	Col5a2	46473724	46600223	-1		V$HNF1_C	TCF1
rs31053400	mCV25449337	chr1	46531899	T	C	MMG00201776	Col5a2	46473724	46600223	-1		V$POU1F1_Q6	GHF1
rs31053400	mCV25449337	chr1	46531899	T	C	MMG00201776	Col5a2	46473724	46600223	-1		V$POU1F1_Q6	PIT1
rs31053400	mCV25449337	chr1	46531899	T	C	MMG00201776	Col5a2	46473724	46600223	-1		V$POU1F1_Q6	POU1F1
rs32001251	mCV25449333	chr1	46531963	T	G	MMG00201776	Col5a2	46473724	46600223	-1
rs31793480	mCV25449332	chr1	46532071	C	T	MMG00201776	Col5a2	46473724	46600223	-1
rs32572707	mCV25449331	chr1	46533034	T	C	MMG00201776	Col5a2	46473724	46600223	-1		V$OCT1_Q6	POU2F1
rs32391569	mCV25449312	chr1	46534073	G	A	MMG00201776	Col5a2	46473724	46600223	-1		V$CEBPGAMMA_Q6	CEBPG
rs32455493	mCV25449304	chr1	46534514	C	T	MMG00201776	Col5a2	46473724	46600223	-1	M-H CONS	V$MRF2_01	MRF2
rs3654631	mCV25449300	chr1	46535413	T	C	MMG00201776	Col5a2	46473724	46600223	-1		V$OCT1_Q6	POU2F1
rs31171517	mCV25449299	chr1	46536784	T	C	MMG00201776	Col5a2	46473724	46600223	-1
rs32180616	mCV25449298	chr1	46536864	G	T	MMG00201776	Col5a2	46473724	46600223	-1		V$CDPCR1_01	CUTL1
rs32224890	mCV25449294	chr1	46536926	T	A	MMG00201776	Col5a2	46473724	46600223	-1		V$CDPCR1_01	CUTL1
rs32224890	mCV25449294	chr1	46536926	T	A	MMG00201776	Col5a2	46473724	46600223	-1		V$STAT5A_02	STAT5A	0.477212	3.46857e-05
rs31978453	mCV25449275	chr1	46538671	G	T	MMG00201776	Col5a2	46473724	46600223	-1		V$MYCMAX_02	CMYC
rs31978453	mCV25449275	chr1	46538671	G	T	MMG00201776	Col5a2	46473724	46600223	-1		V$MYCMAX_02	MAX
rs31978453	mCV25449275	chr1	46538671	G	T	MMG00201776	Col5a2	46473724	46600223	-1		V$MYOD_01	MYOD
rs32542336	mCV25449271	chr1	46538718	T	C	MMG00201776	Col5a2	46473724	46600223	-1
rs31007271	mCV25449270	chr1	46538977	A	C	MMG00201776	Col5a2	46473724	46600223	-1		V$GATA4_Q3	GATA4
rs31007271	mCV25449269	chr1	46538978	T	A	MMG00201776	Col5a2	46473724	46600223	-1		V$GATA4_Q3	GATA4
rs31007271	mCV25449265	chr1	46538979	G	A	MMG00201776	Col5a2	46473724	46600223	-1		V$GATA4_Q3	GATA4
rs31007271	mCV25449263	chr1	46538982	A	T	MMG00201776	Col5a2	46473724	46600223	-1		V$GATA4_Q3	GATA4
rs31454626	mCV25449259	chr1	46539077	T	C	MMG00201776	Col5a2	46473724	46600223	-1
rs6224151	mCV25449258	chr1	46539315	G	A	MMG00201776	Col5a2	46473724	46600223	-1		V$CEBPDELTA_Q6	CEBPD	0.43379	0.000186447
rs6224689	mCV25449257	chr1	46539394	T	C	MMG00201776	Col5a2	46473724	46600223	-1		V$GATA4_Q3	GATA4
rs6224689	mCV25449257	chr1	46539394	T	C	MMG00201776	Col5a2	46473724	46600223	-1		V$SOX5_01	SOX5
rs6224830	mCV25449166	chr1	46539476	G	C	MMG00201776	Col5a2	46473724	46600223	-1		V$PAX3_B	PAX3
rs6225314	mCV25449165	chr1	46539545	A	G	MMG00201776	Col5a2	46473724	46600223	-1		V$S8_01	PRRX2	0.661215	5.66069e-10
rs6225801	mCV25449164	chr1	46539631	G	A	MMG00201776	Col5a2	46473724	46600223	-1
rs30719016	mCV25449134	chr1	46545473	T	C	MMG00201776	Col5a2	46473724	46600223	-1		V$GATA4_Q3	GATA4
rs30719016	mCV25449134	chr1	46545473	T	C	MMG00201776	Col5a2	46473724	46600223	-1		V$MRF2_01	MRF2
rs13475846	mCV25449133	chr1	46545675	T	C	MMG00201776	Col5a2	46473724	46600223	-1		V$TFIII_Q6	GTF2I
rs32643716	mCV25449132	chr1	46545706	A	C	MMG00201776	Col5a2	46473724	46600223	-1
rs31504957	mCV25449131	chr1	46545766	G	T	MMG00201776	Col5a2	46473724	46600223	-1		V$CHOP_01	CEBPA	0.514632	6.54213e-06
rs31504957	mCV25449131	chr1	46545766	G	T	MMG00201776	Col5a2	46473724	46600223	-1		V$CHOP_01	DDIT3
rs31504957	mCV25449131	chr1	46545766	G	T	MMG00201776	Col5a2	46473724	46600223	-1		V$OCT1_Q6	POU2F1
rs31839092	mCV25449130	chr1	46546250	A	C	MMG00201776	Col5a2	46473724	46600223	-1		V$CP2_01	TCFCP2
rs31952587	mCV25449115	chr1	46547312	T	C	MMG00201776	Col5a2	46473724	46600223	-1		V$NKX25_01	NKX25
rs30855684	mCV25449114	chr1	46547335	C	T	MMG00201776	Col5a2	46473724	46600223	-1
rs31560825	mCV25449107	chr1	46551804	G	A	MMG00201776	Col5a2	46473724	46600223	-1		V$CDPCR1_01	CUTL1
rs31560825	mCV25449107	chr1	46551804	G	A	MMG00201776	Col5a2	46473724	46600223	-1		V$OCT1_02	POU2F1
rs31882683	mCV25449103	chr1	46551867	A	T	MMG00201776	Col5a2	46473724	46600223	-1		V$IRF7_01	IRF7
rs32512111	mCV25449102	chr1	46551914	T	C	MMG00201776	Col5a2	46473724	46600223	-1		V$OCT1_Q6	POU2F1
rs32312764	mCV25449096	chr1	46554077	C	T	MMG00201776	Col5a2	46473724	46600223	-1		V$CEBPGAMMA_Q6	CEBPG
rs32215555	mCV25449089	chr1	46555110	A	T	MMG00201776	Col5a2	46473724	46600223	-1		V$ETS1_B	CETS1
rs32215555	mCV25449089	chr1	46555110	A	T	MMG00201776	Col5a2	46473724	46600223	-1		V$ETS1_B	ETS1
rs32215555	mCV25449089	chr1	46555110	A	T	MMG00201776	Col5a2	46473724	46600223	-1		V$HNF4_01	HNF4A
rs31110665	mCV23621966	chr1	46577101	G	T	MMG00201776	Col5a2	46473724	46600223	-1		V$NKX25_01	NKX25
rs32733795	mCV23621965	chr1	46577139	G	A	MMG00201776	Col5a2	46473724	46600223	-1		V$NKX25_02	NKX25
rs32118643	mCV23621964	chr1	46577157	C	A	MMG00201776	Col5a2	46473724	46600223	-1
rs31083621	mCV23621957	chr1	46577178	C	T	MMG00201776	Col5a2	46473724	46600223	-1		V$ARP1_01	NR2F2	0.380243	0.00108222
rs30710660	mCV23621955	chr1	46577614	A	G	MMG00201776	Col5a2	46473724	46600223	-1
rs31525742	mCV23621948	chr1	46577677	T	C	MMG00201776	Col5a2	46473724	46600223	-1		V$HNF4_01	HNF4A
rs32067255	mCV23621946	chr1	46577820	T	C	MMG00201776	Col5a2	46473724	46600223	-1		V$ETS1_B	CETS1
rs32067255	mCV23621946	chr1	46577820	T	C	MMG00201776	Col5a2	46473724	46600223	-1		V$ETS1_B	ETS1
rs30544135	mCV23621939	chr1	46577879	T	C	MMG00201776	Col5a2	46473724	46600223	-1
rs31918570	mCV23621938	chr1	46577943	A	G	MMG00201776	Col5a2	46473724	46600223	-1
rs32108138	mCV23621937	chr1	46577952	C	A	MMG00201776	Col5a2	46473724	46600223	-1
rs32435016	mCV25448969	chr1	46588346	T	C	MMG00201776	Col5a2	46473724	46600223	-1		V$SOX5_01	SOX5
rs31648490	mCV25448967	chr1	46590140	G	A	MMG00201776	Col5a2	46473724	46600223	-1		V$FOXD3_01	FOXD3	0.371005	0.00142117
rs30542061	mCV25448962	chr1	46590621	G	A	MMG00201776	Col5a2	46473724	46600223	-1		V$GATA4_Q3	GATA4
rs32782263	mCV25448957	chr1	46591010	C	G	MMG00201776	Col5a2	46473724	46600223	-1		V$GATA4_Q3	GATA4
rs31526424	mCV25448951	chr1	46593154	A	C	MMG00201776	Col5a2	46473724	46600223	-1		V$TITF1_Q3	TTF1	-0.37746	0.00117585
rs31308453	mCV25448945	chr1	46595252	A	G	MMG00201776	Col5a2	46473724	46600223	-1		V$OCT1_Q6	POU2F1
rs32703590	mCV25448944	chr1	46595289	T	C	MMG00201776	Col5a2	46473724	46600223	-1		V$EVI1_04	EVI1	0.447339	0.000113301
rs32703590	mCV25448944	chr1	46595289	T	C	MMG00201776	Col5a2	46473724	46600223	-1		V$HNF4_01	HNF4A
rs31456262	mCV25448943	chr1	46595976	C	A	MMG00201776	Col5a2	46473724	46600223	-1
rs31676426	mCV25448938	chr1	46596203	T	C	MMG00201776	Col5a2	46473724	46600223	-1		V$OCT1_Q6	POU2F1
rs32181490	mCV25448925	chr1	46598131	C	T	MMG00201776	Col5a2	46473724	46600223	-1		V$TEF_Q6	TEF
rs30961289	mCV25448921	chr1	46600050	C	G	MMG00201776	Col5a2	46473724	46600223	-1	M-H CONS	V$GATA1_03	GATA1
rs30961289	mCV25448921	chr1	46600050	C	G	MMG00201776	Col5a2	46473724	46600223	-1	M-H CONS	V$HNF4_01	HNF4A
rs31470751	mCV23687722	chr1	21059598	T	C	MMG00201778	1700019B16Rik	21059403	21107535	1
rs30817977	mCV23687723	chr1	21059725	A	G	MMG00201778	1700019B16Rik	21059403	21107535	1
rs30645672	mCV23687995	chr1	21059788	A	T	MMG00201778	1700019B16Rik	21059403	21107535	1		V$CEBPGAMMA_Q6	CEBPG	-0.472485	4.21783e-05
rs32516075	mCV23687996	chr1	21059833	A	C	MMG00201778	1700019B16Rik	21059403	21107535	1		V$SMAD4_Q6	MADH4
rs32516075	mCV23687996	chr1	21059833	A	C	MMG00201778	1700019B16Rik	21059403	21107535	1		V$SMAD4_Q6	SMAD4
rs32800274	mCV24761229	chr1	21063525	A	G	MMG00201778	1700019B16Rik	21059403	21107535	1
rs32172460	mCV24761230	chr1	21063663	G	A	MMG00201778	1700019B16Rik	21059403	21107535	1	M-H CONS	V$TEF_Q6	TEF
rs31468300	mCV24135265	chr1	21084019	T	C	MMG00201778	1700019B16Rik	21059403	21107535	1
rs30565909	mCV24135266	chr1	21084048	T	C	MMG00201778	1700019B16Rik	21059403	21107535	1
rs32227262	mCV24135267	chr1	21084074	G	C	MMG00201778	1700019B16Rik	21059403	21107535	1		V$HNF4_01	HNF4A
rs31474751	mCV24135277	chr1	21084128	C	T	MMG00201778	1700019B16Rik	21059403	21107535	1
rs30741589	mCV24135278	chr1	21084151	T	C	MMG00201778	1700019B16Rik	21059403	21107535	1		V$SOX9_B1	SOX9
rs30915086	mCV24135279	chr1	21084165	A	G	MMG00201778	1700019B16Rik	21059403	21107535	1		V$ATF1_Q6	ATF1	-0.348709	0.00265104
rs30915086	mCV24135279	chr1	21084165	A	G	MMG00201778	1700019B16Rik	21059403	21107535	1		V$HNF3ALPHA_Q6	HNF3A
rs32016511	mCV24135597	chr1	21089630	A	G	MMG00201778	1700019B16Rik	21059403	21107535	1		V$TEF_Q6	TEF
rs31234550	mCV24135611	chr1	21090033	A	G	MMG00201778	1700019B16Rik	21059403	21107535	1	M-H CONS	V$CP2_01	TCFCP2
rs30705810	mCV24135941	chr1	21097129	G	T	MMG00201778	1700019B16Rik	21059403	21107535	1
rs31737233	mCV24135942	chr1	21097311	C	T	MMG00201778	1700019B16Rik	21059403	21107535	1		V$HNF4_01	HNF4A
rs31644733	mCV24135943	chr1	21097786	G	A	MMG00201778	1700019B16Rik	21059403	21107535	1		V$BACH2_01	BACH2
rs31425146	mCV24135966	chr1	21102888	G	A	MMG00201778	1700019B16Rik	21059403	21107535	1
rs32469339	mCV24135976	chr1	21102939	T	C	MMG00201778	1700019B16Rik	21059403	21107535	1		V$PITX2_Q2	PITX2
rs32302973	mCV24135977	chr1	21103183	C	A	MMG00201778	1700019B16Rik	21059403	21107535	1
rs3662305	mCV24135978	chr1	21103306	A	G	MMG00201778	1700019B16Rik	21059403	21107535	1		V$HNF4_01	HNF4A
rs32311384	mCV23126604	chr1	175940928	A	G	MMG00201815	Copa	175940606	175980127	1		V$EVI1_04	EVI1
rs32311384	mCV23126604	chr1	175940928	A	G	MMG00201815	Copa	175940606	175980127	1		V$PPARG_03	PPARG
rs31579726	mCV23126591	chr1	175943250	T	C	MMG00201815	Copa	175940606	175980127	1
rs31579724	mCV23126580	chr1	175943487	A	G	MMG00201815	Copa	175940606	175980127	1
rs30756587	mCV23126579	chr1	175943509	G	C	MMG00201815	Copa	175940606	175980127	1
rs31235025	mCV23126308	chr1	175943587	G	T	MMG00201815	Copa	175940606	175980127	1		V$CEBPGAMMA_Q6	CEBPG
rs31578778	mCV23126273	chr1	175945253	T	A	MMG00201815	Copa	175940606	175980127	1		V$POU1F1_Q6	GHF1
rs31578778	mCV23126273	chr1	175945253	T	A	MMG00201815	Copa	175940606	175980127	1		V$POU1F1_Q6	PIT1
rs31578778	mCV23126273	chr1	175945253	T	A	MMG00201815	Copa	175940606	175980127	1		V$POU1F1_Q6	POU1F1
rs31578777	mCV23126271	chr1	175945311	T	C	MMG00201815	Copa	175940606	175980127	1
rs31899769	mCV23126261	chr1	175945343	T	C	MMG00201815	Copa	175940606	175980127	1		V$IRF7_01	IRF7
rs31578775	mCV23126247	chr1	175946281	G	A	MMG00201815	Copa	175940606	175980127	1	M-H CONS
rs30644350	mCV23126237	chr1	175946329	G	A	MMG00201815	Copa	175940606	175980127	1	M-H CONS
rs31577687	mCV23125963	chr1	175947314	A	G	MMG00201815	Copa	175940606	175980127	1
rs30863357	mCV23125962	chr1	175947405	G	A	MMG00201815	Copa	175940606	175980127	1
rs31373316	mCV23125943	chr1	175950380	T	C	MMG00201815	Copa	175940606	175980127	1		V$CDC5_01	CDC5
rs31373316	mCV23125943	chr1	175950380	T	C	MMG00201815	Copa	175940606	175980127	1		V$EVI1_04	EVI1
rs31583788	mCV23125942	chr1	175950457	A	G	MMG00201815	Copa	175940606	175980127	1		V$FOXJ2_02	FOXJ2
rs31583787	mCV23125941	chr1	175950682	G	A	MMG00201815	Copa	175940606	175980127	1		V$CDC5_01	CDC5
rs31583785	mCV23125242	chr1	175950692	T	A	MMG00201815	Copa	175940606	175980127	1		V$ETS2_B	ETS2
rs31583785	mCV23125242	chr1	175950692	T	A	MMG00201815	Copa	175940606	175980127	1		V$TGIF_01	TGIF
rs31582850	mCV23125240	chr1	175952342	T	C	MMG00201815	Copa	175940606	175980127	1	M-H CONS	V$IK1_01	ZNFN1A1
rs31582849	mCV23125230	chr1	175952367	G	A	MMG00201815	Copa	175940606	175980127	1	M-H CONS	V$OCT1_Q6	POU2F1
rs30801013	mCV23125229	chr1	175952486	T	C	MMG00201815	Copa	175940606	175980127	1
rs31582846	mCV23125228	chr1	175952570	A	G	MMG00201815	Copa	175940606	175980127	1
rs31190833	mCV23125218	chr1	175952591	G	C	MMG00201815	Copa	175940606	175980127	1		V$TFIIA_Q6	GTF2A1
rs31190833	mCV23125218	chr1	175952591	G	C	MMG00201815	Copa	175940606	175980127	1		V$TFIIA_Q6	GTF2A2	-0.351823	0.00486021
rs31190833	mCV23125218	chr1	175952591	G	C	MMG00201815	Copa	175940606	175980127	1		V$TFIIA_Q6	GTF2B
rs30963055	mCV23125217	chr1	175953052	A	T	MMG00201815	Copa	175940606	175980127	1	M-H CONS
rs31582029	mCV23125216	chr1	175953596	A	T	MMG00201815	Copa	175940606	175980127	1
rs31582028	mCV23124502	chr1	175953611	A	G	MMG00201815	Copa	175940606	175980127	1		V$OCT1_Q6	POU2F1
rs31579149	mCV23124500	chr1	175955875	G	A	MMG00201815	Copa	175940606	175980127	1
rs31456765	mCV23124490	chr1	175955986	A	G	MMG00201815	Copa	175940606	175980127	1		V$USF_Q6	USF1
rs31188514	mCV23124489	chr1	175956040	A	G	MMG00201815	Copa	175940606	175980127	1		V$TFIIA_Q6	GTF2A1
rs31188514	mCV23124489	chr1	175956040	A	G	MMG00201815	Copa	175940606	175980127	1		V$TFIIA_Q6	GTF2A2	-0.351823	0.00486021
rs31188514	mCV23124489	chr1	175956040	A	G	MMG00201815	Copa	175940606	175980127	1		V$TFIIA_Q6	GTF2B
rs31579146	mCV23124488	chr1	175956168	A	G	MMG00201815	Copa	175940606	175980127	1		V$PAX6_01	PAX6
rs31576584	mCV23124279	chr1	175960165	C	G	MMG00201815	Copa	175940606	175980127	1
rs31575911	mCV23124278	chr1	175960455	T	G	MMG00201815	Copa	175940606	175980127	1		V$HNF4_01	HNF4A
rs31575904	mCV23124256	chr1	175961903	T	G	MMG00201815	Copa	175940606	175980127	1		V$GATA4_Q3	GATA4
rs31423844	mCV23124243	chr1	175965105	T	C	MMG00201815	Copa	175940606	175980127	1		V$CEBPGAMMA_Q6	CEBPG
rs31580039	mCV23124242	chr1	175965572	T	G	MMG00201815	Copa	175940606	175980127	1	M-H CONS	V$CDX2_Q5	CDX2
rs31243654	mCV23124047	chr1	175967739	T	A	MMG00201815	Copa	175940606	175980127	1	M-H CONS	V$PAX3_B	PAX3
rs31448611	mCV23124046	chr1	175970090	G	A	MMG00201815	Copa	175940606	175980127	1
rs30860999	mCV23124039	chr1	175970216	C	G	MMG00201815	Copa	175940606	175980127	1		V$NKX3A_01	NKX31
rs30860999	mCV23124039	chr1	175970216	C	G	MMG00201815	Copa	175940606	175980127	1		V$NKX3A_01	NKX3A
rs32019185	mCV23124038	chr1	175970227	C	G	MMG00201815	Copa	175940606	175980127	1
rs31578503	mCV23124037	chr1	175970254	A	G	MMG00201815	Copa	175940606	175980127	1		V$IRF7_01	IRF7
rs31578503	mCV23124037	chr1	175970254	A	G	MMG00201815	Copa	175940606	175980127	1		V$OCT1_Q6	POU2F1
rs31578494	mCV23124019	chr1	175971057	G	A	MMG00201815	Copa	175940606	175980127	1	M-H CONS
rs30959790	mCV23124018	chr1	175971087	G	A	MMG00201815	Copa	175940606	175980127	1	M-H CONS	V$GATA4_Q3	GATA4
rs30959790	mCV23124018	chr1	175971087	G	A	MMG00201815	Copa	175940606	175980127	1	M-H CONS	V$HNF4_01	HNF4A
rs31576059	mCV23123999	chr1	175975335	G	A	MMG00201815	Copa	175940606	175980127	1		V$EVI1_04	EVI1
rs31576059	mCV23123999	chr1	175975335	G	A	MMG00201815	Copa	175940606	175980127	1		V$RFX1_01	RFX1
rs31576055	mCV23123994	chr1	175976161	G	A	MMG00201815	Copa	175940606	175980127	1		V$TITF1_Q3	TTF1
rs31575165	mCV23123989	chr1	175977399	G	A	MMG00201815	Copa	175940606	175980127	1		V$NMYC_01	NMYC
rs30912793	mCV23123988	chr1	175977425	G	A	MMG00201815	Copa	175940606	175980127	1		V$CETS1P54_01	ETS1
rs30703763	mCV23123987	chr1	175977426	G	A	MMG00201815	Copa	175940606	175980127	1		V$CETS1P54_01	ETS1
rs30703763	mCV23123987	chr1	175977426	G	A	MMG00201815	Copa	175940606	175980127	1		V$ELK1_02	ELK1
rs31582838	mCV23123978	chr1	175977962	A	T	MMG00201815	Copa	175940606	175980127	1
rs31231679	mCV23123977	chr1	175978126	T	C	MMG00201815	Copa	175940606	175980127	1		V$MRF2_01	MRF2
rs31580933	mCV23123971	chr1	175980170	G	A	MMG00201815	Copa	175940606	175980127	1		V$CDX2_Q5	CDX2
rs31421819	mCV23123791	chr1	175981045	A	G	MMG00201815	Copa	175940606	175980127	1		V$PAX3_B	PAX3
rs31580926	mCV23123790	chr1	175981172	T	C	MMG00201815	Copa	175940606	175980127	1		V$HNF4_01	HNF4A
rs31413830	mCV23131510	chr1	175295970	A	T	MMG00202392	F11r	175295284	175322316	1
rs31539991	mCV23131500	chr1	175296101	A	G	MMG00202392	F11r	175295284	175322316	1
rs30567621	mCV23131499	chr1	175296261	G	A	MMG00202392	F11r	175295284	175322316	1	M-H CONS
rs31539989	mCV23131498	chr1	175297813	A	T	MMG00202392	F11r	175295284	175322316	1		V$SMAD4_Q6	MADH4
rs31539989	mCV23131498	chr1	175297813	A	T	MMG00202392	F11r	175295284	175322316	1		V$SMAD4_Q6	SMAD4	0.400988	0.000568515
rs31539985	mCV23131488	chr1	175299262	T	C	MMG00202392	F11r	175295284	175322316	1	M-H CONS	V$NFKAPPAB_01	NFKB1	0.417883	0.000325156
rs31539985	mCV23131488	chr1	175299262	T	C	MMG00202392	F11r	175295284	175322316	1	M-H CONS	V$NFKAPPAB_01	RELA
rs30650322	mCV23131167	chr1	175303159	T	C	MMG00202392	F11r	175295284	175322316	1		V$PAX6_01	PAX6
rs31535595	mCV23159232	chr1	175318860	C	T	MMG00202392	F11r	175295284	175322316	1		V$NMYC_01	NMYC
rs31541498	mCV24417161	chr1	175320366	T	C	MMG00202392	F11r	175295284	175322316	1		V$TFIIA_Q6	GTF2A1
rs31541498	mCV24417161	chr1	175320366	T	C	MMG00202392	F11r	175295284	175322316	1		V$TFIIA_Q6	GTF2A2
rs31541498	mCV24417161	chr1	175320366	T	C	MMG00202392	F11r	175295284	175322316	1		V$TFIIA_Q6	GTF2B
rs31744171	mCV23008202	chr1	175778363	T	C	MMG00202394	Ly108	175775260	175801591	1
rs31529214	mCV23008200	chr1	175779051	T	G	MMG00202394	Ly108	175775260	175801591	1		V$LMO2COM_02	LMO2
rs31528131	mCV23008191	chr1	175780312	A	G	MMG00202394	Ly108	175775260	175801591	1		V$CDPCR1_01	CUTL1
rs31156041	mCV23008190	chr1	175780357	A	G	MMG00202394	Ly108	175775260	175801591	1
rs32699269	mCV23008189	chr1	175780364	C	T	MMG00202394	Ly108	175775260	175801591	1		V$CDC5_01	CDC5
rs32699269	mCV23008189	chr1	175780364	C	T	MMG00202394	Ly108	175775260	175801591	1		V$SOX5_01	SOX5	-0.298654	0.00914647
rs31341226	mCV23008150	chr1	175789377	G	A	MMG00202394	Ly108	175775260	175801591	1		V$USF_Q6	USF1	0.365746	0.00165337
mCV23008149	mCV23008149	chr1	175789431	A	C	MMG00202394	Ly108	175775260	175801591	1		V$CETS1P54_01	ETS1	0.590206	1.03223e-07
mCV23008149	mCV23008149	chr1	175789431	A	C	MMG00202394	Ly108	175775260	175801591	1		V$HNF4_01	HNF4A
rs31420188	mCV23008140	chr1	175790308	T	A	MMG00202394	Ly108	175775260	175801591	1		V$TGIF_01	TGIF
rs13476238	mCV23008131	chr1	175791427	T	A	MMG00202394	Ly108	175775260	175801591	1
rs30944892	mCV23007942	chr1	175794182	T	C	MMG00202394	Ly108	175775260	175801591	1		V$HNF4_01	HNF4A
rs31535162	mCV23007929	chr1	175796231	A	G	MMG00202394	Ly108	175775260	175801591	1
rs30694832	mCV23007919	chr1	175796258	G	A	MMG00202394	Ly108	175775260	175801591	1		V$GATA4_Q3	GATA4
rs31243630	mCV23007918	chr1	175796451	C	T	MMG00202394	Ly108	175775260	175801591	1		V$HNF4_01	HNF4A
rs31535161	mCV23007917	chr1	175796590	C	T	MMG00202394	Ly108	175775260	175801591	1		V$IRF7_01	IRF7	0.582951	1.6218e-07
rs30807790	mCV23007907	chr1	175796610	T	C	MMG00202394	Ly108	175775260	175801591	1
rs30946924	mCV23007905	chr1	175796942	T	C	MMG00202394	Ly108	175775260	175801591	1		V$FOXO4_01	FOXO4
rs30946924	mCV23007905	chr1	175796942	T	C	MMG00202394	Ly108	175775260	175801591	1		V$FOXO4_01	MLLT7
rs31468848	mCV23007884	chr1	175797240	T	C	MMG00202394	Ly108	175775260	175801591	1		V$MAZR_01	MAZR
rs31535160	mCV23007875	chr1	175797303	C	T	MMG00202394	Ly108	175775260	175801591	1
mCV23007874	mCV23007874	chr1	175797332	T	C	MMG00202394	Ly108	175775260	175801591	1		V$CDC5_01	CDC5
rs31402366	mCV23007652	chr1	175801899	T	C	MMG00202394	Ly108	175775260	175801591	1		V$POU1F1_Q6	GHF1
rs31402366	mCV23007652	chr1	175801899	T	C	MMG00202394	Ly108	175775260	175801591	1		V$POU1F1_Q6	PIT1
rs31402366	mCV23007652	chr1	175801899	T	C	MMG00202394	Ly108	175775260	175801591	1		V$POU1F1_Q6	POU1F1
rs31222550	mCV23007627	chr1	175804356	G	A	MMG00202394	Ly108	175775260	175801591	1
rs31532202	mCV23007617	chr1	175804512	C	T	MMG00202394	Ly108	175775260	175801591	1
rs31426878	mCV23007417	chr1	175804967	A	T	MMG00202394	Ly108	175775260	175801591	1
rs30605629	mCV23007407	chr1	175805064	G	A	MMG00202394	Ly108	175775260	175801591	1
rs31532200	mCV23007406	chr1	175805699	T	G	MMG00202394	Ly108	175775260	175801591	1		V$POU1F1_Q6	GHF1
rs31532200	mCV23007406	chr1	175805699	T	G	MMG00202394	Ly108	175775260	175801591	1		V$POU1F1_Q6	PIT1
rs31532200	mCV23007406	chr1	175805699	T	G	MMG00202394	Ly108	175775260	175801591	1		V$POU1F1_Q6	POU1F1
rs31532199	mCV23007395	chr1	175806096	G	A	MMG00202394	Ly108	175775260	175801591	1		V$OCT1_02	POU2F1
rs31532198	mCV23007394	chr1	175806265	G	C	MMG00202394	Ly108	175775260	175801591	1		V$IRF7_01	IRF7	0.582951	1.6218e-07
rs31450233	mCV23123747	chr1	175987246	G	C	MMG00202433	Pex19	175984575	175993583	1
rs31124292	mCV23123745	chr1	175987793	A	G	MMG00202433	Pex19	175984575	175993583	1	M-H CONS	V$MYOD_01	MYOD
rs32704721	mCV23114802	chr1	175991146	C	T	MMG00202433	Pex19	175984575	175993583	1
rs31563412	mCV23114773	chr1	175994128	G	A	MMG00202433	Pex19	175984575	175993583	1	M-H CONS
rs32157885	mCV23114755	chr1	175995478	T	C	MMG00202433	Pex19	175984575	175993583	1		V$IRF7_01	IRF7
rs32757354	mCV23114754	chr1	175995494	G	C	MMG00202433	Pex19	175984575	175993583	1		V$IRF7_01	IRF7
rs31576681	mCV23114741	chr1	175996037	G	A	MMG00202433	Pex19	175984575	175993583	1
rs31145347	mCV23114545	chr1	175996593	T	C	MMG00202433	Pex19	175984575	175993583	1		V$RFX1_02	RFX1
rs32059008	mCV23114544	chr1	175996632	T	C	MMG00202433	Pex19	175984575	175993583	1
rs32800151	mCV23114543	chr1	175996652	T	C	MMG00202433	Pex19	175984575	175993583	1		V$PITX2_Q2	PITX2
rs31151387	mCV23114533	chr1	175996653	G	A	MMG00202433	Pex19	175984575	175993583	1		V$PITX2_Q2	PITX2
rs31576676	mCV23114531	chr1	175996680	C	T	MMG00202433	Pex19	175984575	175993583	1		V$EVI1_04	EVI1
rs31576676	mCV23114531	chr1	175996680	C	T	MMG00202433	Pex19	175984575	175993583	1		V$MRF2_01	MRF2
rs31547400	mCV23392908	chr1	20964288	G	A	MMG00202462	Mcm3	20963367	20980418	-1
rs4222168		chr1	20974665	T	C	MMG00202462	Mcm3	20963367	20980418	-1
rs4222171		chr1	20974686	G	T	MMG00202462	Mcm3	20963367	20980418	-1		V$CDX2_Q5	CDX2
rs4222171		chr1	20974686	G	T	MMG00202462	Mcm3	20963367	20980418	-1		V$FOXD3_01	FOXD3
rs4222177		chr1	20974727	G	A	MMG00202462	Mcm3	20963367	20980418	-1		V$NMYC_01	NMYC
rs4222177		chr1	20974727	G	A	MMG00202462	Mcm3	20963367	20980418	-1		V$USF_C	USF1	0.465399	5.62089e-05
rs4222181		chr1	20974769	G	A	MMG00202462	Mcm3	20963367	20980418	-1
rs32450001	mCV25235070	chr1	20977734	C	G	MMG00202462	Mcm3	20963367	20980418	-1		V$OCT1_Q6	POU2F1
rs31915512	mCV25235059	chr1	20977761	A	G	MMG00202462	Mcm3	20963367	20980418	-1
rs32438706	mCV25235058	chr1	20977856	A	G	MMG00202462	Mcm3	20963367	20980418	-1		V$IK1_01	ZNFN1A1
rs32520637	mCV27594949	chr1	37171774	G	A	MMG00202466	Cnnm4	37168540	37203504	1		V$CREB_Q2	CREB1	0.479558	3.14397e-05
rs32520637	mCV27594949	chr1	37171774	G	A	MMG00202466	Cnnm4	37168540	37203504	1		V$USF_Q6	USF1	0.320398	0.00548172
rs31806011	mCV27594962	chr1	37179152	G	A	MMG00202466	Cnnm4	37168540	37203504	1		V$CDPCR1_01	CUTL1
rs32562361	mCV27594963	chr1	37180990	C	T	MMG00202466	Cnnm4	37168540	37203504	1		V$HNF4_01	HNF4A
rs32345648	mCV27595001	chr1	37194868	T	C	MMG00202466	Cnnm4	37168540	37203504	1		V$TFIII_Q6	GTF2I	-0.514462	6.59506e-06
rs31249636	mCV27595002	chr1	37194870	A	G	MMG00202466	Cnnm4	37168540	37203504	1
rs31097683	mCV27595003	chr1	37194920	T	G	MMG00202466	Cnnm4	37168540	37203504	1
rs32223747	mCV22890751	chr1	87685802	G	A	MMG00202527	Cab39	87677540	87732544	1		V$FOXD3_01	FOXD3	0.500335	1.27021e-05
rs32088150	mCV22890744	chr1	87686922	A	G	MMG00202527	Cab39	87677540	87732544	1
rs31352165	mCV22890735	chr1	87691036	T	C	MMG00202527	Cab39	87677540	87732544	1		V$GATA_C	GATA1
rs31352165	mCV22890735	chr1	87691036	T	C	MMG00202527	Cab39	87677540	87732544	1		V$GATA_C	GATA2
rs31352165	mCV22890735	chr1	87691036	T	C	MMG00202527	Cab39	87677540	87732544	1		V$GATA_C	GATA3
rs31978358	mCV22890734	chr1	87691344	G	A	MMG00202527	Cab39	87677540	87732544	1		V$CDX2_Q5	CDX2	0.35026	0.00254236
rs31978358	mCV22890734	chr1	87691344	G	A	MMG00202527	Cab39	87677540	87732544	1		V$FOXD3_01	FOXD3	0.500335	1.27021e-05
rs3661228	mCV22890707	chr1	87695779	T	G	MMG00202527	Cab39	87677540	87732544	1		V$FOXJ2_01	FOXJ2
rs3676130	mCV22890699	chr1	87695988	G	A	MMG00202527	Cab39	87677540	87732544	1
rs32794764	mCV22288047	chr1	87697020	T	C	MMG00202527	Cab39	87677540	87732544	1		V$MYOD_01	MYOD
rs31558911	mCV22288046	chr1	87697460	G	A	MMG00202527	Cab39	87677540	87732544	1		V$AREB6_02	TCF8
rs32490584	mCV22288045	chr1	87698350	T	C	MMG00202527	Cab39	87677540	87732544	1
rs32141264	mCV22288038	chr1	87698408	T	C	MMG00202527	Cab39	87677540	87732544	1
rs32288564	mCV22288037	chr1	87698543	T	A	MMG00202527	Cab39	87677540	87732544	1
rs31176013	mCV22288036	chr1	87698662	T	C	MMG00202527	Cab39	87677540	87732544	1
rs30546759	mCV22288028	chr1	87700180	T	G	MMG00202527	Cab39	87677540	87732544	1		V$MAZR_01	MAZR
rs32516622	mCV22288019	chr1	87700271	A	G	MMG00202527	Cab39	87677540	87732544	1		V$COUP_01	HNF4A
rs32516622	mCV22288019	chr1	87700271	A	G	MMG00202527	Cab39	87677540	87732544	1		V$COUP_01	NR2F1
rs31734986	mCV22288018	chr1	87700354	T	A	MMG00202527	Cab39	87677540	87732544	1		V$CEBPGAMMA_Q6	CEBPG	0.341076	0.00324714
rs31734986	mCV22288018	chr1	87700354	T	A	MMG00202527	Cab39	87677540	87732544	1		V$MYCMAX_02	CMYC
rs31734986	mCV22288018	chr1	87700354	T	A	MMG00202527	Cab39	87677540	87732544	1		V$MYCMAX_02	MAX	0.353885	0.00230338
rs30890116	mCV22288011	chr1	87700513	A	G	MMG00202527	Cab39	87677540	87732544	1	M-H CONS	V$HNF4_01	HNF4A
rs30890116	mCV22288011	chr1	87700513	A	G	MMG00202527	Cab39	87677540	87732544	1	M-H CONS	V$NMYC_01	NMYC
rs31207655	mCV22288001	chr1	87702799	C	G	MMG00202527	Cab39	87677540	87732544	1		V$CDX2_Q5	CDX2	0.35026	0.00254236
rs30604075	mCV22287679	chr1	87710663	C	T	MMG00202527	Cab39	87677540	87732544	1		V$TFIII_Q6	GTF2I
rs32067894	mCV22287632	chr1	87720035	G	T	MMG00202527	Cab39	87677540	87732544	1		V$MYCMAX_02	CMYC
rs32067894	mCV22287632	chr1	87720035	G	T	MMG00202527	Cab39	87677540	87732544	1		V$MYCMAX_02	MAX	0.353885	0.00230338
rs32035044	mCV22890687	chr1	87725230	T	C	MMG00202527	Cab39	87677540	87732544	1
rs31719404	mCV22890480	chr1	87735034	G	A	MMG00202527	Cab39	87677540	87732544	1		V$OCT1_Q6	POU2F1
rs31725271	mCV22890469	chr1	87736049	C	T	MMG00202527	Cab39	87677540	87732544	1
rs31230646	mCV24595927	chr1	176176876	T	C	MMG00202578	Kcnj9	176179890	176187085	-1
rs31570765	mCV24595656	chr1	176177924	C	T	MMG00202578	Kcnj9	176179890	176187085	-1		V$HNF4_01	HNF4A
rs31569911	mCV24595655	chr1	176178289	A	G	MMG00202578	Kcnj9	176179890	176187085	-1
rs31568154	mCV24595607	chr1	176181045	C	A	MMG00202578	Kcnj9	176179890	176187085	-1		V$TFIIA_Q6	GTF2A1	0.347311	0.00278698
rs31568154	mCV24595607	chr1	176181045	C	A	MMG00202578	Kcnj9	176179890	176187085	-1		V$TFIIA_Q6	GTF2A2	-0.368237	0.00153949
rs31568154	mCV24595607	chr1	176181045	C	A	MMG00202578	Kcnj9	176179890	176187085	-1		V$TFIIA_Q6	GTF2B	0.346902	0.00278275
rs32408708	mCV24595600	chr1	176181217	T	C	MMG00202578	Kcnj9	176179890	176187085	-1		V$TFIII_Q6	GTF2I
rs32803358	mCV24595598	chr1	176181516	C	A	MMG00202578	Kcnj9	176179890	176187085	-1
rs31944490	mCV24595588	chr1	176181538	T	C	MMG00202578	Kcnj9	176179890	176187085	-1		V$USF_Q6	USF1	0.357003	0.00211385
rs31567340	mCV24595586	chr1	176182132	G	A	MMG00202578	Kcnj9	176179890	176187085	-1		V$ARP1_01	NR2F2
rs31566298	mCV24595315	chr1	176183283	C	T	MMG00202578	Kcnj9	176179890	176187085	-1		V$ARP1_01	NR2F2
rs31830644	mCV24595302	chr1	176184542	G	C	MMG00202578	Kcnj9	176179890	176187085	-1		V$MYOD_01	MYOD
rs31651254	mCV24595279	chr1	176186241	A	C	MMG00202578	Kcnj9	176179890	176187085	-1		V$CREL_01	REL
rs31459211	mCV24595278	chr1	176186315	G	A	MMG00202578	Kcnj9	176179890	176187085	-1		V$CEBPDELTA_Q6	CEBPD
rs31564908	mCV24595267	chr1	176186649	G	A	MMG00202578	Kcnj9	176179890	176187085	-1
rs32476558	mCV23130791	chr1	175861209	A	G	MMG00202580	Ltap	175862175	175885071	-1		V$PAX3_B	PAX3
rs31841262	mCV23130790	chr1	175861433	C	T	MMG00202580	Ltap	175862175	175885071	-1	M-H CONS	V$AREB6_02	TCF8
rs31578571	mCV23130779	chr1	175863260	A	C	MMG00202580	Ltap	175862175	175885071	-1		V$CDPCR1_01	CUTL1
rs31731199	mCV23130778	chr1	175863303	G	A	MMG00202580	Ltap	175862175	175885071	-1		V$PPARA_02	PPARA
rs31731199	mCV23130778	chr1	175863303	G	A	MMG00202580	Ltap	175862175	175885071	-1		V$PPARA_02	RXRA
mCV23130768	mCV23130768	chr1	175863422	T	C	MMG00202580	Ltap	175862175	175885071	-1
rs32504145	mCV23130767	chr1	175863440	G	A	MMG00202580	Ltap	175862175	175885071	-1		V$SMAD3_Q6	SMAD3
rs31704460	mCV23130754	chr1	175866484	C	A	MMG00202580	Ltap	175862175	175885071	-1	M-H CONS	V$SMAD3_Q6	SMAD3
rs32323574	mCV23130460	chr1	175866724	G	C	MMG00202580	Ltap	175862175	175885071	-1		V$TFIIA_Q6	GTF2A1
rs32323574	mCV23130460	chr1	175866724	G	C	MMG00202580	Ltap	175862175	175885071	-1		V$TFIIA_Q6	GTF2A2
rs32323574	mCV23130460	chr1	175866724	G	C	MMG00202580	Ltap	175862175	175885071	-1		V$TFIIA_Q6	GTF2B
rs32126930	mCV23130459	chr1	175866739	A	G	MMG00202580	Ltap	175862175	175885071	-1		V$ER_Q6	ER1
rs32126930	mCV23130459	chr1	175866739	A	G	MMG00202580	Ltap	175862175	175885071	-1		V$ER_Q6	ESR1
rs30706959	mCV23130458	chr1	175868041	G	A	MMG00202580	Ltap	175862175	175885071	-1		V$HNF4_01	HNF4A
rs32649041	mCV23130447	chr1	175869871	G	T	MMG00202580	Ltap	175862175	175885071	-1		V$HNF4_01	HNF4A
rs31752475	mCV23130446	chr1	175870182	T	A	MMG00202580	Ltap	175862175	175885071	-1
rs32812378	mCV23130436	chr1	175870251	C	A	MMG00202580	Ltap	175862175	175885071	-1
rs30549562	mCV23130435	chr1	175870263	G	A	MMG00202580	Ltap	175862175	175885071	-1		V$HNF4_01	HNF4A
rs31259707	mCV23130424	chr1	175870525	A	T	MMG00202580	Ltap	175862175	175885071	-1
rs31722236	mCV23130423	chr1	175870554	G	C	MMG00202580	Ltap	175862175	175885071	-1		V$NKX25_01	NKX25
rs32108965	mCV23130412	chr1	175871479	T	G	MMG00202580	Ltap	175862175	175885071	-1		V$NKX25_01	NKX25
rs31790787	mCV23130411	chr1	175871500	A	T	MMG00202580	Ltap	175862175	175885071	-1
rs30816889	mCV23130086	chr1	175875399	A	G	MMG00202580	Ltap	175862175	175885071	-1
rs32172463	mCV23130085	chr1	175876211	C	A	MMG00202580	Ltap	175862175	175885071	-1
rs32325723	mCV23130079	chr1	175876418	A	G	MMG00202580	Ltap	175862175	175885071	-1
rs31637099	mCV23130078	chr1	175876473	G	A	MMG00202580	Ltap	175862175	175885071	-1		V$HNF4_01	HNF4A
rs32439874	mCV23130077	chr1	175876653	G	A	MMG00202580	Ltap	175862175	175885071	-1		V$HNF4_01	HNF4A
rs30953735	mCV23130055	chr1	175877440	A	G	MMG00202580	Ltap	175862175	175885071	-1
rs31870050	mCV23130054	chr1	175877901	A	G	MMG00202580	Ltap	175862175	175885071	-1		V$PAX3_B	PAX3
rs32725624	mCV23130053	chr1	175877912	T	C	MMG00202580	Ltap	175862175	175885071	-1		V$PAX3_B	PAX3
rs32708962	mCV23129782	chr1	175878288	C	G	MMG00202580	Ltap	175862175	175885071	-1		V$RFX1_01	RFX1
rs31969395	mCV23129781	chr1	175878289	C	G	MMG00202580	Ltap	175862175	175885071	-1		V$RFX1_01	RFX1
rs32370499	mCV23129780	chr1	175878365	G	T	MMG00202580	Ltap	175862175	175885071	-1
rs31727660	mCV23129770	chr1	175878568	C	T	MMG00202580	Ltap	175862175	175885071	-1		V$ELK1_02	ELK1
rs31949110	mCV23129769	chr1	175878595	G	A	MMG00202580	Ltap	175862175	175885071	-1
rs31605436	mCV23129768	chr1	175878682	C	T	MMG00202580	Ltap	175862175	175885071	-1		V$LMO2COM_02	LMO2
rs32186109	mCV23129758	chr1	175878735	C	T	MMG00202580	Ltap	175862175	175885071	-1		V$GATA4_Q3	GATA4
rs32186109	mCV23129758	chr1	175878735	C	T	MMG00202580	Ltap	175862175	175885071	-1		V$PAX3_B	PAX3
rs30914158	mCV23129746	chr1	175879965	T	C	MMG00202580	Ltap	175862175	175885071	-1	M-H CONS	V$MRF2_01	MRF2
rs32213991	mCV23129745	chr1	175880236	A	C	MMG00202580	Ltap	175862175	175885071	-1
rs31530569	mCV23129744	chr1	175880620	A	G	MMG00202580	Ltap	175862175	175885071	-1
rs32292749	mCV23129734	chr1	175880648	A	G	MMG00202580	Ltap	175862175	175885071	-1		V$GATA1_02	GATA1
rs32758002	mCV23129722	chr1	175881963	A	G	MMG00202580	Ltap	175862175	175885071	-1
rs31656750	mCV23129721	chr1	175883515	A	T	MMG00202580	Ltap	175862175	175885071	-1
rs32622337	mCV23129720	chr1	175883799	T	C	MMG00202580	Ltap	175862175	175885071	-1	M-H CONS
rs31183336	mCV23129436	chr1	175884701	G	A	MMG00202580	Ltap	175862175	175885071	-1	M-H CONS	V$GATA4_Q3	GATA4
rs32051268	mCV24596307	chr1	176171045	C	T	MMG00202586	Igsf8	176170210	176177636	1	M-H CONS
rs31255291	mCV24596297	chr1	176171249	T	G	MMG00202586	Igsf8	176170210	176177636	1		V$STAT_01	STAT1	-0.346654	0.00280127
rs31255291	mCV24596297	chr1	176171249	T	G	MMG00202586	Igsf8	176170210	176177636	1		V$STAT_01	STAT2
rs31255291	mCV24596297	chr1	176171249	T	G	MMG00202586	Igsf8	176170210	176177636	1		V$STAT_01	STAT3
rs31255291	mCV24596297	chr1	176171249	T	G	MMG00202586	Igsf8	176170210	176177636	1		V$STAT_01	STAT4
rs31255291	mCV24596297	chr1	176171249	T	G	MMG00202586	Igsf8	176170210	176177636	1		V$STAT_01	STAT5A
rs31255291	mCV24596297	chr1	176171249	T	G	MMG00202586	Igsf8	176170210	176177636	1		V$STAT_01	STAT5B
rs31255291	mCV24596297	chr1	176171249	T	G	MMG00202586	Igsf8	176170210	176177636	1		V$STAT_01	STAT6
rs32788850	mCV24596284	chr1	176171640	C	T	MMG00202586	Igsf8	176170210	176177636	1		V$OCT1_06	POU2F1	0.610431	2.72909e-08
rs31081894	mCV24596283	chr1	176171682	A	T	MMG00202586	Igsf8	176170210	176177636	1		V$XBP1_01	XBP1
rs31517290	mCV24596273	chr1	176171683	T	C	MMG00202586	Igsf8	176170210	176177636	1		V$TAL1ALPHAE47_01	TCF3
rs32796397	mCV24596010	chr1	176171743	C	T	MMG00202586	Igsf8	176170210	176177636	1		V$ATF1_Q6	ATF1
rs32310958	mCV24596000	chr1	176171811	T	C	MMG00202586	Igsf8	176170210	176177636	1	M-H CONS	V$AR_Q2	AR
rs31832852	mCV24595999	chr1	176172041	G	T	MMG00202586	Igsf8	176170210	176177636	1
rs31591874	mCV24595998	chr1	176172085	C	T	MMG00202586	Igsf8	176170210	176177636	1
rs32136591	mCV24595988	chr1	176172486	G	A	MMG00202586	Igsf8	176170210	176177636	1
rs31087434	mCV24595987	chr1	176172612	G	A	MMG00202586	Igsf8	176170210	176177636	1
rs31499550	mCV24595975	chr1	176172737	G	A	MMG00202586	Igsf8	176170210	176177636	1
rs31469609	mCV24595974	chr1	176172835	C	G	MMG00202586	Igsf8	176170210	176177636	1
rs32378260	mCV24595965	chr1	176173813	C	T	MMG00202586	Igsf8	176170210	176177636	1		V$HNF4_01	HNF4A
rs30550500	mCV24595953	chr1	176174338	A	G	MMG00202586	Igsf8	176170210	176177636	1	M-H CONS	V$HNF4_01	HNF4A
rs31446714	mCV24595941	chr1	176174673	G	A	MMG00202586	Igsf8	176170210	176177636	1
rs31230646	mCV24595927	chr1	176176876	T	C	MMG00202586	Igsf8	176170210	176177636	1
rs31570765	mCV24595656	chr1	176177924	C	T	MMG00202586	Igsf8	176170210	176177636	1		V$HNF4_01	HNF4A
rs31569911	mCV24595655	chr1	176178289	A	G	MMG00202586	Igsf8	176170210	176177636	1
rs31568154	mCV24595607	chr1	176181045	C	A	MMG00202586	Igsf8	176170210	176177636	1		V$TFIIA_Q6	GTF2A1
rs31568154	mCV24595607	chr1	176181045	C	A	MMG00202586	Igsf8	176170210	176177636	1		V$TFIIA_Q6	GTF2A2	-0.303562	0.0081755
rs31568154	mCV24595607	chr1	176181045	C	A	MMG00202586	Igsf8	176170210	176177636	1		V$TFIIA_Q6	GTF2B
rs32408708	mCV24595600	chr1	176181217	T	C	MMG00202586	Igsf8	176170210	176177636	1		V$TFIII_Q6	GTF2I	0.419304	0.000309772
rs32803358	mCV24595598	chr1	176181516	C	A	MMG00202586	Igsf8	176170210	176177636	1
rs31944490	mCV24595588	chr1	176181538	T	C	MMG00202586	Igsf8	176170210	176177636	1		V$USF_Q6	USF1
rs31567340	mCV24595586	chr1	176182132	G	A	MMG00202586	Igsf8	176170210	176177636	1		V$ARP1_01	NR2F2
rs31949665	mCV24167009	chr1	124159568	C	T	MMG00202637	Ddx18	124163780	124178005	-1		V$PAX3_B	PAX3
rs30778388	mCV24167000	chr1	124161476	A	G	MMG00202637	Ddx18	124163780	124178005	-1
rs30776687	mCV24166998	chr1	124162666	A	C	MMG00202637	Ddx18	124163780	124178005	-1		V$NKX25_01	NKX25
rs30776687	mCV24166998	chr1	124162666	A	C	MMG00202637	Ddx18	124163780	124178005	-1		V$USF_Q6	USF1	0.430889	0.000206817
rs30776684	mCV24166991	chr1	124163201	C	T	MMG00202637	Ddx18	124163780	124178005	-1		V$HNF4_01	HNF4A
rs30780766	mCV24166965	chr1	124166847	T	C	MMG00202637	Ddx18	124163780	124178005	-1
rs30780764	mCV24166955	chr1	124166965	A	G	MMG00202637	Ddx18	124163780	124178005	-1		V$OCT1_Q6	POU2F1
rs30779390	mCV24166954	chr1	124167776	A	T	MMG00202637	Ddx18	124163780	124178005	-1		V$SOX5_01	SOX5	-0.321819	0.00529417
rs32227952	mCV24166953	chr1	124169001	A	C	MMG00202637	Ddx18	124163780	124178005	-1
rs31783723	mCV24166946	chr1	124169013	G	A	MMG00202637	Ddx18	124163780	124178005	-1
rs30591345	mCV24166944	chr1	124169275	T	C	MMG00202637	Ddx18	124163780	124178005	-1
rs30777734	mCV24166937	chr1	124171869	C	T	MMG00202637	Ddx18	124163780	124178005	-1
rs30775146	mCV24166666	chr1	124174909	G	A	MMG00202637	Ddx18	124163780	124178005	-1		V$HAND1E47_01	HAND1
rs30775146	mCV24166666	chr1	124174909	G	A	MMG00202637	Ddx18	124163780	124178005	-1		V$HAND1E47_01	TCF3	0.309408	0.00713478
rs30572802	mCV24166647	chr1	124176478	C	T	MMG00202637	Ddx18	124163780	124178005	-1		V$FOXO4_01	FOXO4
rs30572802	mCV24166647	chr1	124176478	C	T	MMG00202637	Ddx18	124163780	124178005	-1		V$FOXO4_01	MLLT7
rs30781650	mCV24166645	chr1	124177573	T	C	MMG00202637	Ddx18	124163780	124178005	-1		V$OCT1_Q6	POU2F1
rs31034004	mCV24773274	chr1	23537809	T	C	MMG00203029	Ogfrl1	23541734	23552430	-1
rs30997939	mCV24773285	chr1	23538007	C	T	MMG00203029	Ogfrl1	23541734	23552430	-1
rs32138108	mCV24773286	chr1	23538048	G	A	MMG00203029	Ogfrl1	23541734	23552430	-1		V$MYCMAX_B	CMYC
rs32138108	mCV24773286	chr1	23538048	G	A	MMG00203029	Ogfrl1	23541734	23552430	-1		V$MYCMAX_B	MAX
rs32307421	mCV24773287	chr1	23538082	T	A	MMG00203029	Ogfrl1	23541734	23552430	-1		V$FOXJ2_01	FOXJ2
rs32307421	mCV24773287	chr1	23538082	T	A	MMG00203029	Ogfrl1	23541734	23552430	-1		V$FOXJ2_02	FOXJ2
rs31582156	mCV24773571	chr1	23540290	G	A	MMG00203029	Ogfrl1	23541734	23552430	-1
rs13474045	mCV24773582	chr1	23541285	G	A	MMG00203029	Ogfrl1	23541734	23552430	-1		V$CREL_01	REL
rs13474045	mCV24773582	chr1	23541285	G	A	MMG00203029	Ogfrl1	23541734	23552430	-1		V$HNF4_01	HNF4A
rs13474044	mCV24773583	chr1	23541419	G	A	MMG00203029	Ogfrl1	23541734	23552430	-1
rs30563234	mCV24773624	chr1	23545222	G	A	MMG00203029	Ogfrl1	23541734	23552430	-1
rs30610296	mCV24773634	chr1	23546550	A	G	MMG00203029	Ogfrl1	23541734	23552430	-1
rs30557752	mCV24773647	chr1	23549558	A	G	MMG00203029	Ogfrl1	23541734	23552430	-1		V$HNF3ALPHA_Q6	HNF3A
rs31914072	mCV24773648	chr1	23549565	G	A	MMG00203029	Ogfrl1	23541734	23552430	-1
rs30659538	mCV24773918	chr1	23549591	C	T	MMG00203029	Ogfrl1	23541734	23552430	-1
rs32311606	mCV24773919	chr1	23549727	A	G	MMG00203029	Ogfrl1	23541734	23552430	-1
rs32157322	mCV24773920	chr1	23549827	G	A	MMG00203029	Ogfrl1	23541734	23552430	-1		V$GATA1_02	GATA1
rs32336345	mCV24773931	chr1	23549902	A	T	MMG00203029	Ogfrl1	23541734	23552430	-1		V$SMAD4_Q6	MADH4
rs32336345	mCV24773931	chr1	23549902	A	T	MMG00203029	Ogfrl1	23541734	23552430	-1		V$SMAD4_Q6	SMAD4	-0.315104	0.00623159
rs31291975	mCV24773933	chr1	23550470	A	G	MMG00203029	Ogfrl1	23541734	23552430	-1	M-H CONS	V$OCT1_Q6	POU2F1	0.580161	1.92318e-07
rs32686389	mCV24373158	chr1	87938626	G	A	MMG00203039	2810459M11Rik	87928455	87937590	1	M-H CONS
rs32049252	mCV24373110	chr1	87941924	T	C	MMG00203039	2810459M11Rik	87928455	87937590	1
rs32134863	mCV24577237	chr1	177501993	C	A	MMG00203104	Ifi16	177500652	177577938	1
rs30804507	mCV24577210	chr1	177502043	T	C	MMG00203104	Ifi16	177500652	177577938	1		V$HAND1E47_01	HAND1
rs30804507	mCV24577210	chr1	177502043	T	C	MMG00203104	Ifi16	177500652	177577938	1		V$HAND1E47_01	TCF3	0.376988	0.00119243
rs31990395	mCV24577209	chr1	177502382	C	T	MMG00203104	Ifi16	177500652	177577938	1
rs31423143	mCV24577208	chr1	177502411	A	C	MMG00203104	Ifi16	177500652	177577938	1		V$HNF1_C	TCF1
rs31423143	mCV24577208	chr1	177502411	A	C	MMG00203104	Ifi16	177500652	177577938	1		V$OCT1_02	POU2F1
rs31590465	mCV24577197	chr1	177506335	C	T	MMG00203104	Ifi16	177500652	177577938	1
rs32770227	mCV24577196	chr1	177506446	C	T	MMG00203104	Ifi16	177500652	177577938	1		V$CDPCR1_01	CUTL1	0.368237	0.00153949
rs30509125	mCV24577192	chr1	177506693	G	A	MMG00203104	Ifi16	177500652	177577938	1
rs31584819	mCV24577174	chr1	177509999	G	A	MMG00203104	Ifi16	177500652	177577938	1		V$CEBPGAMMA_Q6	CEBPG
rs31584819	mCV24577174	chr1	177509999	G	A	MMG00203104	Ifi16	177500652	177577938	1		V$OCT1_Q6	POU2F1
rs31714471	mCV24577172	chr1	177510655	A	T	MMG00203104	Ifi16	177500652	177577938	1		V$EVI1_04	EVI1
rs30720814	mCV24577168	chr1	177510671	G	C	MMG00203104	Ifi16	177500652	177577938	1		V$NMYC_01	NMYC
rs31366379	mCV24577167	chr1	177510718	C	A	MMG00203104	Ifi16	177500652	177577938	1
rs31584814	mCV24577166	chr1	177510720	C	T	MMG00203104	Ifi16	177500652	177577938	1		V$USF_Q6	USF1
rs31402042	mCV24577161	chr1	177510816	A	G	MMG00203104	Ifi16	177500652	177577938	1		V$HNF4_01	HNF4A
rs31402042	mCV24577161	chr1	177510816	A	G	MMG00203104	Ifi16	177500652	177577938	1		V$SOX5_01	SOX5
rs31833691	mCV24576889	chr1	177515097	A	C	MMG00203104	Ifi16	177500652	177577938	1
rs32122011	mCV24576845	chr1	177527002	G	A	MMG00203104	Ifi16	177500652	177577938	1
rs31112996	mCV24576512	chr1	177537653	T	C	MMG00203104	Ifi16	177500652	177577938	1		V$HNF4_01	HNF4A
rs31811037	mCV24576503	chr1	177537693	C	T	MMG00203104	Ifi16	177500652	177577938	1		V$MRF2_01	MRF2
rs30598776	mCV24576502	chr1	177537866	T	C	MMG00203104	Ifi16	177500652	177577938	1		V$NKX25_01	NKX25
rs31583691	mCV24576501	chr1	177537963	C	G	MMG00203104	Ifi16	177500652	177577938	1
rs31854755	mCV24576489	chr1	177538203	C	T	MMG00203104	Ifi16	177500652	177577938	1		V$CDX2_Q5	CDX2
rs31518494	mCV24576479	chr1	177538799	T	A	MMG00203104	Ifi16	177500652	177577938	1
rs31584855	mCV24576466	chr1	177542560	G	C	MMG00203104	Ifi16	177500652	177577938	1		V$FOXO4_01	FOXO4
rs31584855	mCV24576466	chr1	177542560	G	C	MMG00203104	Ifi16	177500652	177577938	1		V$FOXO4_01	MLLT7	0.342517	0.00312643
rs31196941	mCV23603361	chr1	177545637	G	A	MMG00203104	Ifi16	177500652	177577938	1		V$GATA1_02	GATA1	0.3104	0.00696989
rs32780316	mCV23603351	chr1	177545665	T	A	MMG00203104	Ifi16	177500652	177577938	1
rs32179813	mCV23603350	chr1	177545936	T	A	MMG00203104	Ifi16	177500652	177577938	1		V$HNF4_01	HNF4A
rs32124358	mCV23603078	chr1	177546938	C	T	MMG00203104	Ifi16	177500652	177577938	1		V$GATA4_Q3	GATA4
rs31348199	mCV23109778	chr1	177562407	G	A	MMG00203104	Ifi16	177500652	177577938	1		V$IRF7_01	IRF7
rs6215626	mCV23109595	chr1	177562434	A	G	MMG00203104	Ifi16	177500652	177577938	1
rs31374772	mCV23109567	chr1	177563215	C	T	MMG00203104	Ifi16	177500652	177577938	1
rs8253336		chr1	195691572	A	G	MMG00203150	Slc30a1	195690682	195693995	1		V$AREB6_03	TCF8
rs8253336	mCV23004192	chr1	195691572	A	G	MMG00203150	Slc30a1	195690682	195693995	1		V$AREB6_03	TCF8
rs8253342		chr1	195691754	-	T	MMG00203150	Slc30a1	195690682	195693995	1
rs8253327		chr1	195692010	C	T	MMG00203150	Slc30a1	195690682	195693995	1
rs8253327	mCV23004200	chr1	195692010	C	T	MMG00203150	Slc30a1	195690682	195693995	1
rs3669814		chr1	195692304	A	C	MMG00203150	Slc30a1	195690682	195693995	1		V$WHN_B	WHN
rs3669814	mCV23004209	chr1	195692304	A	C	MMG00203150	Slc30a1	195690682	195693995	1		V$WHN_B	WHN
rs32767215	mCV23004211	chr1	195695389	A	G	MMG00203150	Slc30a1	195690682	195693995	1		V$ELK1_02	ELK1	-0.404665	0.000504793
rs32067923	mCV23004394	chr1	195697143	T	C	MMG00203150	Slc30a1	195690682	195693995	1	M-H CONS
rs4151914	mCV23742931	chr1	37394907	A	G	MMG00203154	Actr1b	37395759	37406480	-1		V$MYCMAX_B	CMYC
rs4151914	mCV23742931	chr1	37394907	A	G	MMG00203154	Actr1b	37395759	37406480	-1		V$MYCMAX_B	MAX
rs30566853	mCV23742942	chr1	37395616	T	C	MMG00203154	Actr1b	37395759	37406480	-1
rs32228269	mCV23742955	chr1	37397007	C	A	MMG00203154	Actr1b	37395759	37406480	-1
rs31113509	mCV22353307	chr1	37402422	C	A	MMG00203154	Actr1b	37395759	37406480	-1
rs31543132	mCV22660094	chr1	175129883	T	C	MMG00203185		175134715	175138883	-1		V$GATA4_Q3	GATA4
rs31543131	mCV22660093	chr1	175129902	A	G	MMG00203185		175134715	175138883	-1	M-H CONS
rs31543127	mCV22660082	chr1	175131078	A	C	MMG00203185		175134715	175138883	-1		V$IRF7_01	IRF7
rs31543126	mCV22660069	chr1	175131555	T	G	MMG00203185		175134715	175138883	-1
rs31543125	mCV22660068	chr1	175131567	G	T	MMG00203185		175134715	175138883	-1
rs32510035	mCV22660056	chr1	175136272	G	T	MMG00203185		175134715	175138883	-1		V$CDX2_Q5	CDX2
rs32154871	mCV22660046	chr1	175136273	A	T	MMG00203185		175134715	175138883	-1		V$CDX2_Q5	CDX2
rs32661285	mCV23426047	chr1	23937134	C	G	MMG00203203	B3gat2	23934768	24018407	1		V$LMO2COM_02	LMO2	-0.338297	0.00349146
rs32358220	mCV23426036	chr1	23937994	G	T	MMG00203203	B3gat2	23934768	24018407	1		V$FOXD3_01	FOXD3
rs31787373	mCV23426034	chr1	23938184	T	C	MMG00203203	B3gat2	23934768	24018407	1		V$PAX3_B	PAX3
rs32369427	mCV23425764	chr1	23938504	G	A	MMG00203203	B3gat2	23934768	24018407	1
rs32504197	mCV23425745	chr1	23938614	A	G	MMG00203203	B3gat2	23934768	24018407	1	M-H CONS	V$ZID_01	ZID
rs31785669	mCV23425744	chr1	23938619	C	T	MMG00203203	B3gat2	23934768	24018407	1	M-H CONS	V$LMO2COM_02	LMO2	-0.338297	0.00349146
rs31785669	mCV23425744	chr1	23938619	C	T	MMG00203203	B3gat2	23934768	24018407	1	M-H CONS	V$SMAD4_Q6	MADH4
rs31785669	mCV23425744	chr1	23938619	C	T	MMG00203203	B3gat2	23934768	24018407	1	M-H CONS	V$SMAD4_Q6	SMAD4
rs30619464	mCV23425736	chr1	23938848	C	T	MMG00203203	B3gat2	23934768	24018407	1	M-H CONS	V$FOXD3_01	FOXD3
rs32120941	mCV23425735	chr1	23939024	C	T	MMG00203203	B3gat2	23934768	24018407	1		V$CETS1P54_01	ETS1	-0.438096	0.000159545
rs32120941	mCV23425735	chr1	23939024	C	T	MMG00203203	B3gat2	23934768	24018407	1		V$HAND1E47_01	HAND1
rs32120941	mCV23425735	chr1	23939024	C	T	MMG00203203	B3gat2	23934768	24018407	1		V$HAND1E47_01	TCF3	-0.373673	0.00131475
rs31947183	mCV23702966	chr1	23944253	T	A	MMG00203203	B3gat2	23934768	24018407	1
rs32336245	mCV23702976	chr1	23944304	T	C	MMG00203203	B3gat2	23934768	24018407	1
rs32626292	mCV23702989	chr1	23947343	G	T	MMG00203203	B3gat2	23934768	24018407	1		V$AREB6_03	TCF8
rs32626292	mCV23702989	chr1	23947343	G	T	MMG00203203	B3gat2	23934768	24018407	1		V$PPARA_02	PPARA
rs32626292	mCV23702989	chr1	23947343	G	T	MMG00203203	B3gat2	23934768	24018407	1		V$PPARA_02	RXRA
rs32661134	mCV23703000	chr1	23949118	C	T	MMG00203203	B3gat2	23934768	24018407	1		V$CDC5_01	CDC5
rs32122600	mCV22971524	chr1	23973387	T	A	MMG00203203	B3gat2	23934768	24018407	1
rs31793492	mCV24143237	chr1	23976494	A	C	MMG00203203	B3gat2	23934768	24018407	1		V$EVI1_04	EVI1
rs32138629	mCV22836907	chr1	23979565	G	T	MMG00203203	B3gat2	23934768	24018407	1
rs31947685	mCV22836897	chr1	23979605	G	A	MMG00203203	B3gat2	23934768	24018407	1
rs32306046	mCV22836722	chr1	23979672	G	A	MMG00203203	B3gat2	23934768	24018407	1
rs31729956	mCV22836712	chr1	23979719	G	C	MMG00203203	B3gat2	23934768	24018407	1
rs32416947	mCV24143252	chr1	23980589	C	G	MMG00203203	B3gat2	23934768	24018407	1		V$TITF1_Q3	TTF1	0.351279	0.00247306
rs31875638	mCV24143261	chr1	23980622	G	A	MMG00203203	B3gat2	23934768	24018407	1
rs31074711	mCV24143263	chr1	23981131	T	C	MMG00203203	B3gat2	23934768	24018407	1		V$MYOGNF1_01	NFIA
rs31074711	mCV24143263	chr1	23981131	T	C	MMG00203203	B3gat2	23934768	24018407	1		V$MYOGNF1_01	NFIC
rs32572310	mCV24143286	chr1	23982706	G	A	MMG00203203	B3gat2	23934768	24018407	1		V$EVI1_04	EVI1
rs32777768	mCV24143629	chr1	23987887	G	A	MMG00203203	B3gat2	23934768	24018407	1
rs30466585	mCV24143631	chr1	23988280	G	A	MMG00203203	B3gat2	23934768	24018407	1		V$CDPCR1_01	CUTL1	-0.299685	0.00893473
rs32581650	mCV24143641	chr1	23988284	C	T	MMG00203203	B3gat2	23934768	24018407	1		V$CDPCR1_01	CUTL1	-0.299685	0.00893473
rs31973265	mCV24143642	chr1	23988337	T	C	MMG00203203	B3gat2	23934768	24018407	1		V$HNF4_01	HNF4A
rs31425019	mCV24143914	chr1	23988856	C	T	MMG00203203	B3gat2	23934768	24018407	1
rs32238507	mCV24143915	chr1	23989012	G	A	MMG00203203	B3gat2	23934768	24018407	1		V$CDPCR1_01	CUTL1	-0.299685	0.00893473
rs31107500	mCV24143952	chr1	23990970	C	T	MMG00203203	B3gat2	23934768	24018407	1		V$HNF4_01	HNF4A
rs32497403	mCV24143959	chr1	23992214	C	T	MMG00203203	B3gat2	23934768	24018407	1	M-H CONS	V$LMO2COM_02	LMO2	-0.338297	0.00349146
rs32716393	mCV24143985	chr1	23995584	C	T	MMG00203203	B3gat2	23934768	24018407	1		V$CP2_01	TCFCP2
rs31106349	mCV24143994	chr1	23996924	G	C	MMG00203203	B3gat2	23934768	24018407	1		V$CDPCR1_01	CUTL1	-0.299685	0.00893473
rs32374734	mCV22973784	chr1	24014288	A	G	MMG00203203	B3gat2	23934768	24018407	1
rs30920821	mCV22972081	chr1	177765698	T	G	MMG00203214	Mnda	177728277	177770075	-1
rs30579334	mCV22971897	chr1	177765792	C	A	MMG00203214	Mnda	177728277	177770075	-1
rs30615594	mCV22971896	chr1	177765797	T	A	MMG00203214	Mnda	177728277	177770075	-1
rs31016873	mCV22971895	chr1	177765850	G	C	MMG00203214	Mnda	177728277	177770075	-1
rs30627232	mCV22971885	chr1	177766017	A	C	MMG00203214	Mnda	177728277	177770075	-1
rs32785275	mCV24421707	chr1	175027423	A	T	MMG00203239	Pcp4l1	175030988	175053962	-1		V$POU1F1_Q6	GHF1
rs32785275	mCV24421707	chr1	175027423	A	T	MMG00203239	Pcp4l1	175030988	175053962	-1		V$POU1F1_Q6	PIT1
rs32785275	mCV24421707	chr1	175027423	A	T	MMG00203239	Pcp4l1	175030988	175053962	-1		V$POU1F1_Q6	POU1F1
rs32785275	mCV24421707	chr1	175027423	A	T	MMG00203239	Pcp4l1	175030988	175053962	-1		V$USF_Q6	USF1
rs32213224	mCV24421696	chr1	175027523	G	A	MMG00203239	Pcp4l1	175030988	175053962	-1
rs31556517	mCV24421695	chr1	175028008	T	C	MMG00203239	Pcp4l1	175030988	175053962	-1
rs31556516	mCV24421694	chr1	175028060	T	G	MMG00203239	Pcp4l1	175030988	175053962	-1		V$GATA4_Q3	GATA4
rs31063106	mCV24421682	chr1	175030457	C	T	MMG00203239	Pcp4l1	175030988	175053962	-1		V$LMO2COM_02	LMO2
rs31868187	mCV24421040	chr1	175045916	T	C	MMG00203239	Pcp4l1	175030988	175053962	-1
rs31425889	mCV24421038	chr1	175046090	C	T	MMG00203239	Pcp4l1	175030988	175053962	-1		V$GATA4_Q3	GATA4
rs30862920	mCV24420978	chr1	175049416	A	T	MMG00203239	Pcp4l1	175030988	175053962	-1		V$MRF2_01	MRF2
rs31557393	mCV24420681	chr1	175050570	G	A	MMG00203239	Pcp4l1	175030988	175053962	-1		V$CREB_01	CREB1	-0.387951	0.000856499
rs31557389	mCV24420658	chr1	175050802	T	G	MMG00203239	Pcp4l1	175030988	175053962	-1		V$PAX6_01	PAX6
rs31557386	mCV24420646	chr1	175051168	T	C	MMG00203239	Pcp4l1	175030988	175053962	-1	M-H CONS	V$MRF2_01	MRF2
rs30510633	mCV24420645	chr1	175051181	A	G	MMG00203239	Pcp4l1	175030988	175053962	-1	M-H CONS
rs30668759	mCV24420635	chr1	175051184	G	A	MMG00203239	Pcp4l1	175030988	175053962	-1	M-H CONS
rs31489625	mCV24420634	chr1	175051308	T	C	MMG00203239	Pcp4l1	175030988	175053962	-1	M-H CONS	V$IK1_01	ZNFN1A1
rs31466668	mCV24420633	chr1	175051395	C	G	MMG00203239	Pcp4l1	175030988	175053962	-1	M-H CONS	V$CDX2_Q5	CDX2
rs31557385	mCV24420624	chr1	175051447	G	A	MMG00203239	Pcp4l1	175030988	175053962	-1
rs31557384	mCV24420622	chr1	175051846	G	C	MMG00203239	Pcp4l1	175030988	175053962	-1		V$MYOD_01	MYOD
rs6225198	mCV24420612	chr1	175051942	G	C	MMG00203239	Pcp4l1	175030988	175053962	-1		V$CDC5_01	CDC5
rs6225198	mCV24420612	chr1	175051942	G	C	MMG00203239	Pcp4l1	175030988	175053962	-1		V$CREL_01	REL
rs32584906	mCV24420611	chr1	175051964	G	A	MMG00203239	Pcp4l1	175030988	175053962	-1
rs32422935	mCV24143062	chr1	37865352	T	C	MMG00203268	4921511C04Rik	37850841	37885273	1		V$HNF1_C	TCF1
rs31751092	mCV24143063	chr1	37865482	C	T	MMG00203268	4921511C04Rik	37850841	37885273	1		V$HAND1E47_01	HAND1
rs31751092	mCV24143063	chr1	37865482	C	T	MMG00203268	4921511C04Rik	37850841	37885273	1		V$HAND1E47_01	TCF3
rs32656404	mCV24143110	chr1	37868982	A	G	MMG00203268	4921511C04Rik	37850841	37885273	1
rs32505863	mCV24143394	chr1	37869752	A	C	MMG00203268	4921511C04Rik	37850841	37885273	1		V$TFIIA_Q6	GTF2A1
rs32505863	mCV24143394	chr1	37869752	A	C	MMG00203268	4921511C04Rik	37850841	37885273	1		V$TFIIA_Q6	GTF2A2
rs32505863	mCV24143394	chr1	37869752	A	C	MMG00203268	4921511C04Rik	37850841	37885273	1		V$TFIIA_Q6	GTF2B
rs32792352	mCV24877732	chr1	37875701	A	C	MMG00203268	4921511C04Rik	37850841	37885273	1
rs32539880	mCV24877788	chr1	37877986	G	C	MMG00203268	4921511C04Rik	37850841	37885273	1
rs31328602	mCV24877790	chr1	37878171	A	G	MMG00203268	4921511C04Rik	37850841	37885273	1		V$GATA4_Q3	GATA4
rs31328602	mCV24877790	chr1	37878171	A	G	MMG00203268	4921511C04Rik	37850841	37885273	1		V$WHN_B	WHN
rs32193154	mCV24877802	chr1	37878588	C	A	MMG00203268	4921511C04Rik	37850841	37885273	1		V$S8_01	PRRX2
rs31569993	mCV24877813	chr1	37879359	T	C	MMG00203268	4921511C04Rik	37850841	37885273	1		V$ELK1_02	ELK1
rs32780958	mCV24877814	chr1	37879405	A	G	MMG00203268	4921511C04Rik	37850841	37885273	1		V$OCT1_Q6	POU2F1
rs31710713	mCV24878085	chr1	37879508	G	A	MMG00203268	4921511C04Rik	37850841	37885273	1		V$TFIIA_Q6	GTF2A1
rs31710713	mCV24878085	chr1	37879508	G	A	MMG00203268	4921511C04Rik	37850841	37885273	1		V$TFIIA_Q6	GTF2A2
rs31710713	mCV24878085	chr1	37879508	G	A	MMG00203268	4921511C04Rik	37850841	37885273	1		V$TFIIA_Q6	GTF2B
rs32770646	mCV24878086	chr1	37879527	A	C	MMG00203268	4921511C04Rik	37850841	37885273	1		V$MRF2_01	MRF2
rs32770646	mCV24878086	chr1	37879527	A	C	MMG00203268	4921511C04Rik	37850841	37885273	1		V$OCT1_Q6	POU2F1
rs31330973	mCV24878087	chr1	37879740	C	T	MMG00203268	4921511C04Rik	37850841	37885273	1		V$OCT1_02	POU2F1
rs31790782	mCV24878095	chr1	37879831	A	G	MMG00203268	4921511C04Rik	37850841	37885273	1		V$CREL_01	REL
rs31790782	mCV24878095	chr1	37879831	A	G	MMG00203268	4921511C04Rik	37850841	37885273	1		V$ELK1_02	ELK1
rs32653375	mCV24878097	chr1	37882785	A	T	MMG00203268	4921511C04Rik	37850841	37885273	1		V$EVI1_04	EVI1
rs32432835	mCV24878141	chr1	37882868	A	G	MMG00203268	4921511C04Rik	37850841	37885273	1		V$GATA4_Q3	GATA4
rs31772729	mCV24878142	chr1	37882924	A	G	MMG00203268	4921511C04Rik	37850841	37885273	1		V$CDPCR1_01	CUTL1
rs31772729	mCV24878142	chr1	37882924	A	G	MMG00203268	4921511C04Rik	37850841	37885273	1		V$CEBPGAMMA_Q6	CEBPG
rs30914473	mCV24878143	chr1	37882929	C	A	MMG00203268	4921511C04Rik	37850841	37885273	1		V$CDPCR1_01	CUTL1
rs32435406	mCV24878150	chr1	37882930	A	G	MMG00203268	4921511C04Rik	37850841	37885273	1		V$CDP_02	CUTL1
rs32435406	mCV24878150	chr1	37882930	A	G	MMG00203268	4921511C04Rik	37850841	37885273	1		V$CDPCR1_01	CUTL1
rs32573616	mCV24878151	chr1	37883086	A	G	MMG00203268	4921511C04Rik	37850841	37885273	1
rs31240803	mCV24878152	chr1	37883222	T	C	MMG00203268	4921511C04Rik	37850841	37885273	1		V$FOXD3_01	FOXD3
rs31240803	mCV24878152	chr1	37883222	T	C	MMG00203268	4921511C04Rik	37850841	37885273	1		V$GATA4_Q3	GATA4
rs32125513	mCV24878396	chr1	37885993	A	G	MMG00203268	4921511C04Rik	37850841	37885273	1		V$EFC_Q6	RFX1	-0.360447	0.0019205
rs30750653	mCV24878420	chr1	37888525	C	T	MMG00203268	4921511C04Rik	37850841	37885273	1
rs31091271	mCV24878421	chr1	37888526	A	G	MMG00203268	4921511C04Rik	37850841	37885273	1
rs32124594	mCV24878692	chr1	37888631	C	A	MMG00203268	4921511C04Rik	37850841	37885273	1		V$FOXJ2_01	FOXJ2
rs31109973	mCV24878694	chr1	37888664	T	A	MMG00203268	4921511C04Rik	37850841	37885273	1
rs32453272	mCV24878704	chr1	37888823	G	A	MMG00203268	4921511C04Rik	37850841	37885273	1
rs32810857	mCV24878706	chr1	37889203	T	G	MMG00203268	4921511C04Rik	37850841	37885273	1		V$CREL_01	REL
rs31712179	mCV24878727	chr1	37890208	G	A	MMG00203268	4921511C04Rik	37850841	37885273	1	M-H CONS
rs31346111	mCV23053107	chr1	163736874	C	A	MMG00203276	Mrps14	163735777	163741703	1		V$NKX25_01	NKX25
rs30599606	mCV23053106	chr1	163736888	T	C	MMG00203276	Mrps14	163735777	163741703	1		V$CDPCR1_01	CUTL1
rs31299183	mCV23053089	chr1	163738200	C	A	MMG00203276	Mrps14	163735777	163741703	1
rs31345298	mCV23052853	chr1	163742925	T	C	MMG00203276	Mrps14	163735777	163741703	1		V$NFY_Q6	NFYA
rs31345298	mCV23052853	chr1	163742925	T	C	MMG00203276	Mrps14	163735777	163741703	1		V$NFY_Q6	NFYB
[truncated: 46,107 more rows]
