# Supplementary material for: Cis-regulatory variations: A study of SNPs around genes showing cis-linkage in segregating mouse populations
Source: BMC Genomics. 2006 Sep 15;7:235. doi: 10.1186/1471-2164-7-235 (PMC1618400; doi:10.1186/1471-2164-7-235)
Supplement: Additional file 5 — Gene structure of the CEGs. Exons of all 2,047 CEGs mapped to the UCSC mm4 assembly (NCBI build 32) are given. This data helps in finding where a non-coding cis-SNP is located in the gene. [file 1471-2164-7-235-S5.xls]

## Sheet: S5 - Exons of CEGs
RSTA GENE-ID	GENE SYMBOL	CHROMOSOME	EXON START	EXON END	STRAND
MMG00200107	4933424G06Rik	1	37411057	37411252	1
MMG00200107	4933424G06Rik	1	37415377	37415439	1
MMG00200107	4933424G06Rik	1	37419920	37420054	1
MMG00200107	4933424G06Rik	1	37421770	37421853	1
MMG00200107	4933424G06Rik	1	37438833	37438931	1
MMG00200107	4933424G06Rik	1	37441066	37441216	1
MMG00200107	4933424G06Rik	1	37442917	37443126	1
MMG00200107	4933424G06Rik	1	37454345	37454512	1
MMG00200132	Cryba2	1	76471653	76471655	-1
MMG00200132	Cryba2	1	76471657	76471845	-1
MMG00200132	Cryba2	1	76472240	76472382	-1
MMG00200132	Cryba2	1	76473655	76473796	-1
MMG00200132	Cryba2	1	76474436	76474600	-1
MMG00200132	Cryba2	1	76474786	76474844	-1
MMG00200178	Fcer1g	1	175087297	175087650	-1
MMG00200178	Fcer1g	1	175087790	175087810	-1
MMG00200178	Fcer1g	1	175088719	175088754	-1
MMG00200178	Fcer1g	1	175088900	175088991	-1
MMG00200178	Fcer1g	1	175091920	175092012	-1
MMG00200179	NULL	1	45117605	45118571	1
MMG00200187	Dbi	1	122653155	122653396	-1
MMG00200187	Dbi	1	122656249	122656311	-1
MMG00200187	Dbi	1	122659758	122659875	-1
MMG00200187	Dbi	1	122660808	122660928	-1
MMG00200211	3110009E18Rik	1	122661058	122661080	1
MMG00200211	3110009E18Rik	1	122691465	122691609	1
MMG00200211	3110009E18Rik	1	122701468	122701518	1
MMG00200211	3110009E18Rik	1	122706997	122707034	1
MMG00200211	3110009E18Rik	1	122712263	122712344	1
MMG00200211	3110009E18Rik	1	122728903	122729051	1
MMG00200212	Apoa2	1	175082812	175082844	1
MMG00200212	Apoa2	1	175083007	175083089	1
MMG00200212	Apoa2	1	175083389	175083521	1
MMG00200212	Apoa2	1	175083866	175084093	1
MMG00200292	NULL	1	177537024	177537204	1
MMG00200292	NULL	1	177537233	177537316	1
MMG00200292	NULL	1	177541028	177541312	1
MMG00200292	NULL	1	177542280	177542546	1
MMG00200296	Cps1	1	68702627	68702753	1
MMG00200296	Cps1	1	68719411	68719520	1
MMG00200296	Cps1	1	68722519	68722663	1
MMG00200296	Cps1	1	68723520	68723609	1
MMG00200296	Cps1	1	68725441	68725497	1
MMG00200296	Cps1	1	68728364	68728456	1
MMG00200296	Cps1	1	68731936	68732025	1
MMG00200296	Cps1	1	68735787	68735915	1
MMG00200296	Cps1	1	68736478	68736584	1
MMG00200296	Cps1	1	68737393	68737531	1
MMG00200296	Cps1	1	68738518	68738595	1
MMG00200296	Cps1	1	68740513	68740611	1
MMG00200296	Cps1	1	68742235	68742330	1
MMG00200296	Cps1	1	68745042	68745231	1
MMG00200296	Cps1	1	68746029	68746186	1
MMG00200296	Cps1	1	68747901	68748029	1
MMG00200296	Cps1	1	68750509	68750653	1
MMG00200296	Cps1	1	68752316	68752526	1
MMG00200296	Cps1	1	68753963	68754161	1
MMG00200296	Cps1	1	68756570	68756746	1
MMG00200296	Cps1	1	68759732	68759850	1
MMG00200296	Cps1	1	68774931	68775072	1
MMG00200296	Cps1	1	68776326	68776391	1
MMG00200296	Cps1	1	68776793	68776856	1
MMG00200296	Cps1	1	68778089	68778270	1
MMG00200296	Cps1	1	68784296	68784490	1
MMG00200296	Cps1	1	68784920	68784987	1
MMG00200296	Cps1	1	68786544	68786619	1
MMG00200296	Cps1	1	68789384	68789461	1
MMG00200296	Cps1	1	68792191	68792298	1
MMG00200296	Cps1	1	68793805	68793894	1
MMG00200296	Cps1	1	68795198	68795368	1
MMG00200296	Cps1	1	68797640	68797714	1
MMG00200296	Cps1	1	68800291	68800389	1
MMG00200296	Cps1	1	68806912	68806971	1
MMG00200296	Cps1	1	68808024	68808136	1
MMG00200296	Cps1	1	68809177	68809306	1
MMG00200296	Cps1	1	68810036	68810134	1
MMG00200297	NULL	1	174678196	174678474	-1
MMG00200297	NULL	1	174678977	174679243	-1
MMG00200297	NULL	1	174682371	174682625	-1
MMG00200298	NULL	1	21447902	21448159	-1
MMG00200298	NULL	1	21450573	21450704	-1
MMG00200298	NULL	1	21453877	21454018	-1
MMG00200298	NULL	1	21456062	21456194	-1
MMG00200298	NULL	1	21457508	21457559	-1
MMG00200298	NULL	1	21460623	21460709	-1
MMG00200333	Ipo9	1	138304120	138305124	-1
MMG00200333	Ipo9	1	138305574	138305650	-1
MMG00200333	Ipo9	1	138305866	138305967	-1
MMG00200333	Ipo9	1	138306331	138306453	-1
MMG00200333	Ipo9	1	138307021	138307154	-1
MMG00200333	Ipo9	1	138308158	138308324	-1
MMG00200333	Ipo9	1	138308960	138309235	-1
MMG00200333	Ipo9	1	138310185	138310313	-1
MMG00200333	Ipo9	1	138311143	138311291	-1
MMG00200333	Ipo9	1	138313815	138314041	-1
MMG00200333	Ipo9	1	138319723	138319882	-1
MMG00200333	Ipo9	1	138321912	138322051	-1
MMG00200333	Ipo9	1	138322967	138323073	-1
MMG00200333	Ipo9	1	138323903	138324001	-1
MMG00200333	Ipo9	1	138325500	138325651	-1
MMG00200333	Ipo9	1	138326196	138326279	-1
MMG00200333	Ipo9	1	138326448	138326538	-1
MMG00200333	Ipo9	1	138326631	138326750	-1
MMG00200333	Ipo9	1	138327667	138327753	-1
MMG00200333	Ipo9	1	138329072	138329160	-1
MMG00200333	Ipo9	1	138338916	138339117	-1
MMG00200333	Ipo9	1	138339670	138339756	-1
MMG00200333	Ipo9	1	138339971	138340032	-1
MMG00200333	Ipo9	1	138349947	138350115	-1
MMG00200501	Fmo2	1	166428763	166429174	-1
MMG00200501	Fmo2	1	166429175	166430046	-1
MMG00200501	Fmo2	1	166430048	166430160	-1
MMG00200501	Fmo2	1	166430162	166430795	-1
MMG00200501	Fmo2	1	166431729	166431801	-1
MMG00200501	Fmo2	1	166434098	166434453	-1
MMG00200501	Fmo2	1	166435700	166435899	-1
MMG00200501	Fmo2	1	166439910	166440052	-1
MMG00200501	Fmo2	1	166441169	166441331	-1
MMG00200501	Fmo2	1	166442612	166442800	-1
MMG00200501	Fmo2	1	166452091	166452228	-1
MMG00200501	Fmo2	1	166452589	166452629	-1
MMG00200531	Atp1a2	1	176132333	176132532	-1
MMG00200531	Atp1a2	1	176133721	176133812	-1
MMG00200531	Atp1a2	1	176133924	176134025	-1
MMG00200531	Atp1a2	1	176136060	176136190	-1
MMG00200531	Atp1a2	1	176136338	176136483	-1
MMG00200531	Atp1a2	1	176136674	176136797	-1
MMG00200531	Atp1a2	1	176137116	176137270	-1
MMG00200531	Atp1a2	1	176137471	176137639	-1
MMG00200531	Atp1a2	1	176137739	176137889	-1
MMG00200531	Atp1a2	1	176138372	176138508	-1
MMG00200531	Atp1a2	1	176142303	176142478	-1
MMG00200531	Atp1a2	1	176142572	176142761	-1
MMG00200531	Atp1a2	1	176143457	176143591	-1
MMG00200531	Atp1a2	1	176143767	176143876	-1
MMG00200531	Atp1a2	1	176144001	176144199	-1
MMG00200531	Atp1a2	1	176145003	176145271	-1
MMG00200531	Atp1a2	1	176147104	176147221	-1
MMG00200531	Atp1a2	1	176148056	176148190	-1
MMG00200531	Atp1a2	1	176148414	176148527	-1
MMG00200531	Atp1a2	1	176148996	176149199	-1
MMG00200531	Atp1a2	1	176151130	176151189	-1
MMG00200531	Atp1a2	1	176151375	176151479	-1
MMG00200531	Atp1a2	1	176155684	176155729	-1
MMG00200531	Atp1a2	1	176155730	176155778	-1
MMG00200599	1300007B12Rik	1	137257312	137259409	-1
MMG00200599	1300007B12Rik	1	137261298	137261453	-1
MMG00200599	1300007B12Rik	1	137263570	137263650	-1
MMG00200599	1300007B12Rik	1	137265876	137266056	-1
MMG00200599	1300007B12Rik	1	137266775	137266931	-1
MMG00200599	1300007B12Rik	1	137271972	137272139	-1
MMG00200599	1300007B12Rik	1	137272749	137272838	-1
MMG00200599	1300007B12Rik	1	137272977	137273170	-1
MMG00200694	Smarcal1	1	74157461	74157628	1
MMG00200694	Smarcal1	1	74159828	74160594	1
MMG00200694	Smarcal1	1	74161241	74161291	1
MMG00200694	Smarcal1	1	74165418	74165630	1
MMG00200694	Smarcal1	1	74166180	74166230	1
MMG00200694	Smarcal1	1	74170143	74170329	1
MMG00200694	Smarcal1	1	74171734	74171884	1
MMG00200694	Smarcal1	1	74173126	74173284	1
MMG00200694	Smarcal1	1	74175724	74175789	1
MMG00200694	Smarcal1	1	74185650	74185790	1
MMG00200694	Smarcal1	1	74187164	74187379	1
MMG00200694	Smarcal1	1	74190863	74190933	1
MMG00200694	Smarcal1	1	74194387	74194489	1
MMG00200694	Smarcal1	1	74200817	74200847	1
MMG00200694	Smarcal1	1	74200861	74200867	1
MMG00200694	Smarcal1	1	74200869	74200871	1
MMG00200694	Smarcal1	1	74200872	74200999	1
MMG00200694	Smarcal1	1	74202455	74202555	1
MMG00200694	Smarcal1	1	74203729	74203825	1
MMG00200694	Smarcal1	1	74207175	74207484	1
MMG00200737	Soat1	1	159894667	159895466	-1
MMG00200737	Soat1	1	159895468	159895989	-1
MMG00200737	Soat1	1	159897078	159897223	-1
MMG00200737	Soat1	1	159897721	159897856	-1
MMG00200737	Soat1	1	159899027	159899125	-1
MMG00200737	Soat1	1	159900667	159900764	-1
MMG00200737	Soat1	1	159902578	159902707	-1
MMG00200737	Soat1	1	159904162	159904207	-1
MMG00200737	Soat1	1	159904575	159904656	-1
MMG00200737	Soat1	1	159905381	159905459	-1
MMG00200737	Soat1	1	159906103	159906385	-1
MMG00200737	Soat1	1	159907311	159907418	-1
MMG00200737	Soat1	1	159909483	159909542	-1
MMG00200737	Soat1	1	159911469	159911620	-1
MMG00200737	Soat1	1	159922874	159922932	-1
MMG00200737	Soat1	1	159931607	159931726	-1
MMG00200762	Adam23	1	65035825	65036105	1
MMG00200762	Adam23	1	65037421	65037641	1
MMG00200762	Adam23	1	65067372	65067448	1
MMG00200762	Adam23	1	65105270	65105333	1
MMG00200762	Adam23	1	65118451	65118533	1
MMG00200762	Adam23	1	65119928	65119991	1
MMG00200762	Adam23	1	65123979	65124051	1
MMG00200762	Adam23	1	65124828	65124901	1
MMG00200762	Adam23	1	65126612	65126677	1
MMG00200762	Adam23	1	65132812	65132883	1
MMG00200762	Adam23	1	65135124	65135287	1
MMG00200762	Adam23	1	65136109	65136193	1
MMG00200762	Adam23	1	65137420	65137510	1
MMG00200762	Adam23	1	65139440	65139488	1
MMG00200762	Adam23	1	65141454	65141553	1
MMG00200762	Adam23	1	65144848	65144919	1
MMG00200762	Adam23	1	65145507	65145596	1
MMG00200762	Adam23	1	65147101	65147181	1
MMG00200762	Adam23	1	65153102	65153152	1
MMG00200762	Adam23	1	65153838	65153901	1
MMG00200762	Adam23	1	65156295	65156400	1
MMG00200762	Adam23	1	65157542	65157661	1
MMG00200762	Adam23	1	65160603	65160771	1
MMG00200762	Adam23	1	65162580	65162691	1
MMG00200762	Adam23	1	65175058	65175148	1
MMG00200762	Adam23	1	65182301	65182661	1
MMG00201119	NULL	1	188254367	188254662	-1
MMG00201119	NULL	1	188259557	188259778	-1
MMG00201119	NULL	1	188273526	188273629	-1
MMG00201169	NULL	1	175276594	175276691	1
MMG00201169	NULL	1	175277061	175277183	1
MMG00201169	NULL	1	175277661	175277823	1
MMG00201169	NULL	1	175277914	175278074	1
MMG00201365	D1Ucla4	1	176005945	176006141	1
MMG00201365	D1Ucla4	1	176007052	176007124	1
MMG00201365	D1Ucla4	1	176023651	176023721	1
MMG00201365	D1Ucla4	1	176030132	176030784	1
MMG00201365	D1Ucla4	1	176031746	176031886	1
MMG00201365	D1Ucla4	1	176033286	176033380	1
MMG00201365	D1Ucla4	1	176037710	176037820	1
MMG00201365	D1Ucla4	1	176044099	176044171	1
MMG00201365	D1Ucla4	1	176044658	176044715	1
MMG00201365	D1Ucla4	1	176045156	176045263	1
MMG00201365	D1Ucla4	1	176046742	176046872	1
MMG00201365	D1Ucla4	1	176050321	176050440	1
MMG00201365	D1Ucla4	1	176051588	176051704	1
MMG00201365	D1Ucla4	1	176052359	176052867	1
MMG00201365	D1Ucla4	1	176052869	176053269	1
MMG00201372	NULL	1	10007456	10007508	1
MMG00201372	NULL	1	10010493	10010630	1
MMG00201372	NULL	1	10010728	10010858	1
MMG00201372	NULL	1	10010974	10010986	1
MMG00201372	NULL	1	10014287	10014487	1
MMG00201372	NULL	1	10015134	10015256	1
MMG00201372	NULL	1	10015368	10015472	1
MMG00201372	NULL	1	10017838	10017963	1
MMG00201372	NULL	1	10019253	10019490	1
MMG00201372	NULL	1	10019646	10021343	1
MMG00201479	NULL	1	175923902	175924300	-1
MMG00201479	NULL	1	175924301	175924599	-1
MMG00201479	NULL	1	175925134	175925346	-1
MMG00201479	NULL	1	175925592	175925746	-1
MMG00201479	NULL	1	175925989	175926076	-1
MMG00201479	NULL	1	175926365	175926460	-1
MMG00201479	NULL	1	175926565	175926667	-1
MMG00201479	NULL	1	175927779	175927951	-1
MMG00201479	NULL	1	175929054	175929131	-1
MMG00201479	NULL	1	175929268	175929372	-1
MMG00201479	NULL	1	175929924	175930076	-1
MMG00201479	NULL	1	175930269	175930378	-1
MMG00201479	NULL	1	175930580	175930730	-1
MMG00201479	NULL	1	175932076	175932221	-1
MMG00201479	NULL	1	175932718	175932839	-1
MMG00201479	NULL	1	175933208	175933331	-1
MMG00201479	NULL	1	175939015	175939119	-1
MMG00201479	NULL	1	175940404	175940497	-1
MMG00201481	Slc35f5	1	128256156	128256404	1
MMG00201481	Slc35f5	1	128257395	128257485	1
MMG00201481	Slc35f5	1	128257620	128257761	1
MMG00201481	Slc35f5	1	128261588	128261731	1
MMG00201481	Slc35f5	1	128263667	128263729	1
MMG00201481	Slc35f5	1	128265667	128265748	1
MMG00201481	Slc35f5	1	128267433	128267623	1
MMG00201481	Slc35f5	1	128269786	128269867	1
MMG00201481	Slc35f5	1	128271292	128271379	1
MMG00201481	Slc35f5	1	128274383	128274447	1
MMG00201481	Slc35f5	1	128279573	128279677	1
MMG00201481	Slc35f5	1	128280194	128280353	1
MMG00201481	Slc35f5	1	128282485	128282575	1
MMG00201481	Slc35f5	1	128284931	128285085	1
MMG00201481	Slc35f5	1	128286153	128286249	1
MMG00201481	Slc35f5	1	128290033	128290935	1
MMG00201511	Jarid1b	1	137467652	137467999	1
MMG00201511	Jarid1b	1	137492354	137492431	1
MMG00201511	Jarid1b	1	137495122	137495244	1
MMG00201511	Jarid1b	1	137495977	137496147	1
MMG00201511	Jarid1b	1	137500529	137500663	1
MMG00201511	Jarid1b	1	137503000	137503096	1
MMG00201511	Jarid1b	1	137504783	137504892	1
MMG00201511	Jarid1b	1	137506260	137506418	1
MMG00201511	Jarid1b	1	137507834	137507953	1
MMG00201511	Jarid1b	1	137509650	137509808	1
MMG00201511	Jarid1b	1	137511642	137511823	1
MMG00201511	Jarid1b	1	137512913	137513075	1
MMG00201511	Jarid1b	1	137514888	137515007	1
MMG00201511	Jarid1b	1	137516065	137516259	1
MMG00201511	Jarid1b	1	137520388	137520569	1
MMG00201511	Jarid1b	1	137521087	137521211	1
MMG00201511	Jarid1b	1	137523118	137523268	1
MMG00201511	Jarid1b	1	137523389	137523503	1
MMG00201511	Jarid1b	1	137524892	137525247	1
MMG00201511	Jarid1b	1	137526760	137526898	1
MMG00201511	Jarid1b	1	137528043	137528222	1
MMG00201511	Jarid1b	1	137529135	137529293	1
MMG00201511	Jarid1b	1	137531911	137532396	1
MMG00201511	Jarid1b	1	137534465	137534576	1
MMG00201511	Jarid1b	1	137535798	137535952	1
MMG00201511	Jarid1b	1	137537633	137537953	1
MMG00201511	Jarid1b	1	137538437	137538616	1
MMG00201511	Jarid1b	1	137538618	137538803	1
MMG00201511	Jarid1b	1	137538804	137539312	1
MMG00201511	Jarid1b	1	137539313	137539809	1
MMG00201511	Jarid1b	1	137539811	137540075	1
MMG00201519	D1Bwg0491e	1	37488749	37489760	-1
MMG00201519	D1Bwg0491e	1	37490599	37490753	-1
MMG00201519	D1Bwg0491e	1	37491359	37491456	-1
MMG00201519	D1Bwg0491e	1	37491656	37491752	-1
MMG00201519	D1Bwg0491e	1	37491850	37491971	-1
MMG00201519	D1Bwg0491e	1	37492717	37492879	-1
MMG00201519	D1Bwg0491e	1	37495497	37495646	-1
MMG00201519	D1Bwg0491e	1	37495834	37495958	-1
MMG00201519	D1Bwg0491e	1	37498380	37498507	-1
MMG00201519	D1Bwg0491e	1	37501023	37501201	-1
MMG00201519	D1Bwg0491e	1	37504439	37505031	-1
MMG00201519	D1Bwg0491e	1	37505382	37505540	-1
MMG00201519	D1Bwg0491e	1	37506836	37507021	-1
MMG00201519	D1Bwg0491e	1	37507963	37508149	-1
MMG00201519	D1Bwg0491e	1	37508716	37508858	-1
MMG00201519	D1Bwg0491e	1	37509112	37509263	-1
MMG00201519	D1Bwg0491e	1	37512010	37512076	-1
MMG00201519	D1Bwg0491e	1	37512442	37512551	-1
MMG00201519	D1Bwg0491e	1	37512664	37512802	-1
MMG00201519	D1Bwg0491e	1	37515213	37515330	-1
MMG00201519	D1Bwg0491e	1	37515448	37515523	-1
MMG00201519	D1Bwg0491e	1	37515618	37515770	-1
MMG00201519	D1Bwg0491e	1	37519622	37519708	-1
MMG00201519	D1Bwg0491e	1	37521271	37521375	-1
MMG00201519	D1Bwg0491e	1	37521767	37521901	-1
MMG00201519	D1Bwg0491e	1	37521984	37522094	-1
MMG00201519	D1Bwg0491e	1	37523566	37523736	-1
MMG00201519	D1Bwg0491e	1	37523817	37523970	-1
MMG00201519	D1Bwg0491e	1	37524620	37524728	-1
MMG00201519	D1Bwg0491e	1	37526121	37526229	-1
MMG00201519	D1Bwg0491e	1	37530051	37530112	-1
MMG00201519	D1Bwg0491e	1	37531171	37531227	-1
MMG00201519	D1Bwg0491e	1	37531317	37531467	-1
MMG00201519	D1Bwg0491e	1	37534514	37534594	-1
MMG00201519	D1Bwg0491e	1	37536944	37537066	-1
MMG00201519	D1Bwg0491e	1	37538149	37538265	-1
MMG00201519	D1Bwg0491e	1	37551399	37551522	-1
MMG00201519	D1Bwg0491e	1	37569067	37569135	-1
MMG00201519	D1Bwg0491e	1	37577889	37577929	-1
MMG00201519	D1Bwg0491e	1	37585819	37585880	-1
MMG00201519	D1Bwg0491e	1	37635720	37635742	-1
MMG00201554	Rpe	1	68278842	68278977	1
MMG00201554	Rpe	1	68284395	68284474	1
MMG00201554	Rpe	1	68292526	68292665	1
MMG00201554	Rpe	1	68293062	68293196	1
MMG00201554	Rpe	1	68293908	68293994	1
MMG00201554	Rpe	1	68295703	68297754	1
MMG00201560	Tnn	1	163624739	163625443	-1
MMG00201560	Tnn	1	163625444	163625871	-1
MMG00201560	Tnn	1	163628096	163628259	-1
MMG00201560	Tnn	1	163636949	163637116	-1
MMG00201560	Tnn	1	163637968	163638064	-1
MMG00201560	Tnn	1	163644582	163644733	-1
MMG00201560	Tnn	1	163645153	163645285	-1
MMG00201560	Tnn	1	163646766	163646896	-1
MMG00201560	Tnn	1	163650001	163650264	-1
MMG00201560	Tnn	1	163653497	163653760	-1
MMG00201560	Tnn	1	163655079	163655342	-1
MMG00201560	Tnn	1	163657348	163657611	-1
MMG00201560	Tnn	1	163659508	163659771	-1
MMG00201560	Tnn	1	163661664	163661927	-1
MMG00201560	Tnn	1	163664362	163664625	-1
MMG00201560	Tnn	1	163665341	163665604	-1
MMG00201560	Tnn	1	163669694	163669957	-1
MMG00201560	Tnn	1	163678259	163678348	-1
MMG00201560	Tnn	1	163679597	163679782	-1
MMG00201560	Tnn	1	163683993	163684256	-1
MMG00201560	Tnn	1	163685022	163685396	-1
MMG00201560	Tnn	1	163686457	163686898	-1
MMG00201560	Tnn	1	163692492	163692552	-1
MMG00201604	Ptprv	1	137987001	137987039	-1
MMG00201604	Ptprv	1	137987040	137987077	-1
MMG00201604	Ptprv	1	137987079	137987106	-1
MMG00201604	Ptprv	1	137987108	137987182	-1
MMG00201604	Ptprv	1	137987406	137987541	-1
MMG00201604	Ptprv	1	137987773	137987936	-1
MMG00201604	Ptprv	1	137988050	137988166	-1
MMG00201604	Ptprv	1	137988296	137988424	-1
MMG00201604	Ptprv	1	137988572	137988648	-1
MMG00201604	Ptprv	1	137988739	137988817	-1
MMG00201604	Ptprv	1	137988900	137988987	-1
MMG00201604	Ptprv	1	137989137	137989204	-1
MMG00201604	Ptprv	1	137989533	137989619	-1
MMG00201604	Ptprv	1	137989621	137989627	-1
MMG00201604	Ptprv	1	137989628	137989668	-1
MMG00201604	Ptprv	1	137989789	137989949	-1
MMG00201604	Ptprv	1	137990677	137990799	-1
MMG00201604	Ptprv	1	137991377	137991511	-1
MMG00201604	Ptprv	1	137994003	137994079	-1
MMG00201604	Ptprv	1	137994194	137994284	-1
MMG00201604	Ptprv	1	137994435	137994528	-1
MMG00201604	Ptprv	1	137996277	137996324	-1
MMG00201604	Ptprv	1	137996412	137996538	-1
MMG00201604	Ptprv	1	137998007	137998074	-1
MMG00201604	Ptprv	1	137998555	137998765	-1
MMG00201604	Ptprv	1	137999122	137999262	-1
MMG00201604	Ptprv	1	137999559	137999840	-1
MMG00201604	Ptprv	1	138000150	138000416	-1
MMG00201604	Ptprv	1	138000595	138000858	-1
MMG00201604	Ptprv	1	138002225	138002497	-1
MMG00201604	Ptprv	1	138003432	138003707	-1
MMG00201604	Ptprv	1	138003841	138004086	-1
MMG00201604	Ptprv	1	138004188	138004442	-1
MMG00201604	Ptprv	1	138005136	138005399	-1
MMG00201604	Ptprv	1	138005598	138005867	-1
MMG00201604	Ptprv	1	138006029	138006301	-1
MMG00201604	Ptprv	1	138006470	138006518	-1
MMG00201604	Ptprv	1	138006909	138006975	-1
MMG00201604	Ptprv	1	138007930	138008006	-1
MMG00201604	Ptprv	1	138008547	138008614	-1
MMG00201604	Ptprv	1	138009010	138009169	-1
MMG00201611	NULL	1	36960781	36961726	-1
MMG00201611	NULL	1	36961728	36962395	-1
MMG00201611	NULL	1	36962397	36962425	-1
MMG00201611	NULL	1	36962426	36962730	-1
MMG00201611	NULL	1	36964833	36964886	-1
MMG00201611	NULL	1	36965390	36965878	-1
MMG00201611	NULL	1	36969515	36969602	-1
MMG00201614	AA408296	1	197082368	197085751	-1
MMG00201614	AA408296	1	197091722	197091967	-1
MMG00201614	AA408296	1	197092570	197092682	-1
MMG00201614	AA408296	1	197092804	197092986	-1
MMG00201614	AA408296	1	197095466	197095668	-1
MMG00201614	AA408296	1	197096158	197096377	-1
MMG00201614	AA408296	1	197098275	197098685	-1
MMG00201614	AA408296	1	197099971	197100059	-1
MMG00201614	AA408296	1	197101603	197101773	-1
MMG00201614	AA408296	1	197106232	197106511	-1
MMG00201614	AA408296	1	197107456	197107495	-1
MMG00201614	AA408296	1	197108009	197108216	-1
MMG00201648	Slc39a10	1	47897800	47900367	-1
MMG00201648	Slc39a10	1	47902242	47902432	-1
MMG00201648	Slc39a10	1	47908319	47908399	-1
MMG00201648	Slc39a10	1	47909321	47909689	-1
MMG00201648	Slc39a10	1	47910779	47910899	-1
MMG00201648	Slc39a10	1	47916349	47916537	-1
MMG00201648	Slc39a10	1	47917599	47917768	-1
MMG00201648	Slc39a10	1	47922812	47923019	-1
MMG00201648	Slc39a10	1	47925383	47926407	-1
MMG00201648	Slc39a10	1	47943729	47943767	-1
MMG00201664	B130003F20Rik	1	194486664	194491176	-1
MMG00201664	B130003F20Rik	1	194501092	194501224	-1
MMG00201664	B130003F20Rik	1	194502283	194502330	-1
MMG00201664	B130003F20Rik	1	194536696	194536793	-1
MMG00201744	Bai3	1	25408067	25408255	-1
MMG00201744	Bai3	1	25414584	25414688	-1
MMG00201744	Bai3	1	25424143	25424178	-1
MMG00201744	Bai3	1	25433664	25434307	-1
MMG00201744	Bai3	1	25438775	25438814	-1
MMG00201744	Bai3	1	25441332	25441427	-1
MMG00201744	Bai3	1	25451591	25451762	-1
MMG00201744	Bai3	1	25452076	25452174	-1
MMG00201744	Bai3	1	25457188	25457273	-1
MMG00201744	Bai3	1	25466540	25466606	-1
MMG00201744	Bai3	1	25468718	25468787	-1
MMG00201744	Bai3	1	25471150	25471300	-1
MMG00201744	Bai3	1	25561659	25561761	-1
MMG00201744	Bai3	1	25566619	25566722	-1
MMG00201744	Bai3	1	25568320	25568446	-1
MMG00201744	Bai3	1	25736335	25736378	-1
MMG00201744	Bai3	1	25760453	25760555	-1
MMG00201744	Bai3	1	25771318	25771393	-1
MMG00201744	Bai3	1	25772322	25772471	-1
MMG00201744	Bai3	1	25796910	25797018	-1
MMG00201744	Bai3	1	25800661	25800729	-1
MMG00201744	Bai3	1	25827843	25828037	-1
MMG00201744	Bai3	1	25844351	25844457	-1
MMG00201744	Bai3	1	25844831	25844932	-1
MMG00201744	Bai3	1	25871788	25871952	-1
MMG00201744	Bai3	1	25872393	25872557	-1
MMG00201744	Bai3	1	25887334	25887498	-1
MMG00201744	Bai3	1	25893593	25893754	-1
MMG00201744	Bai3	1	25899673	25899783	-1
MMG00201744	Bai3	1	26165922	26166678	-1
MMG00201776	Col5a2	1	46473724	46473870	-1
MMG00201776	Col5a2	1	46474279	46474518	-1
MMG00201776	Col5a2	1	46475947	46476134	-1
MMG00201776	Col5a2	1	46477640	46477931	-1
MMG00201776	Col5a2	1	46479756	46479863	-1
MMG00201776	Col5a2	1	46480807	46480860	-1
MMG00201776	Col5a2	1	46481231	46481338	-1
MMG00201776	Col5a2	1	46482040	46482093	-1
MMG00201776	Col5a2	1	46482602	46482709	-1
MMG00201776	Col5a2	1	46484473	46484526	-1
MMG00201776	Col5a2	1	46485853	46485960	-1
MMG00201776	Col5a2	1	46487012	46487119	-1
MMG00201776	Col5a2	1	46487672	46487833	-1
MMG00201776	Col5a2	1	46488716	46488769	-1
MMG00201776	Col5a2	1	46489302	46489355	-1
MMG00201776	Col5a2	1	46489464	46489571	-1
MMG00201776	Col5a2	1	46489944	46489997	-1
MMG00201776	Col5a2	1	46490455	46490509	-1
MMG00201776	Col5a2	1	46490700	46490705	-1
MMG00201776	Col5a2	1	46490707	46490746	-1
MMG00201776	Col5a2	1	46492022	46492075	-1
MMG00201776	Col5a2	1	46492361	46492468	-1
MMG00201776	Col5a2	1	46493701	46493799	-1
MMG00201776	Col5a2	1	46494090	46494134	-1
MMG00201776	Col5a2	1	46498078	46498131	-1
MMG00201776	Col5a2	1	46499336	46499389	-1
MMG00201776	Col5a2	1	46500373	46500426	-1
MMG00201776	Col5a2	1	46500517	46500570	-1
MMG00201776	Col5a2	1	46500678	46500776	-1
MMG00201776	Col5a2	1	46501458	46501511	-1
MMG00201776	Col5a2	1	46501990	46502088	-1
MMG00201776	Col5a2	1	46502497	46502550	-1
MMG00201776	Col5a2	1	46503497	46503604	-1
MMG00201776	Col5a2	1	46503801	46503854	-1
MMG00201776	Col5a2	1	46504279	46504377	-1
MMG00201776	Col5a2	1	46504490	46504534	-1
MMG00201776	Col5a2	1	46504959	46505057	-1
MMG00201776	Col5a2	1	46508691	46508744	-1
MMG00201776	Col5a2	1	46510727	46510771	-1
MMG00201776	Col5a2	1	46512005	46512058	-1
MMG00201776	Col5a2	1	46514184	46514228	-1
MMG00201776	Col5a2	1	46514845	46514898	-1
MMG00201776	Col5a2	1	46515756	46515809	-1
MMG00201776	Col5a2	1	46518478	46518531	-1
MMG00201776	Col5a2	1	46519201	46519254	-1
MMG00201776	Col5a2	1	46519643	46519696	-1
MMG00201776	Col5a2	1	46520939	46520983	-1
MMG00201776	Col5a2	1	46524245	46524322	-1
MMG00201776	Col5a2	1	46527155	46527265	-1
MMG00201776	Col5a2	1	46532153	46532206	-1
MMG00201776	Col5a2	1	46533640	46533672	-1
MMG00201776	Col5a2	1	46534725	46534757	-1
MMG00201776	Col5a2	1	46536131	46536144	-1
MMG00201776	Col5a2	1	46539908	46540129	-1
MMG00201776	Col5a2	1	46600130	46600223	-1
MMG00201778	1700019B16Rik	1	21059403	21059467	1
MMG00201778	1700019B16Rik	1	21100840	21101019	1
MMG00201778	1700019B16Rik	1	21103362	21107535	1
MMG00201815	Copa	1	175940606	175940752	1
MMG00201815	Copa	1	175945355	175945468	1
MMG00201815	Copa	1	175946900	175946973	1
MMG00201815	Copa	1	175948742	175948822	1
MMG00201815	Copa	1	175948967	175949043	1
MMG00201815	Copa	1	175950048	175950157	1
MMG00201815	Copa	1	175955477	175955586	1
MMG00201815	Copa	1	175957471	175957570	1
MMG00201815	Copa	1	175959182	175959317	1
MMG00201815	Copa	1	175960013	175960095	1
MMG00201815	Copa	1	175961912	175962062	1
MMG00201815	Copa	1	175962989	175963055	1
MMG00201815	Copa	1	175963920	175963995	1
MMG00201815	Copa	1	175966115	175966197	1
MMG00201815	Copa	1	175967589	175967728	1
MMG00201815	Copa	1	175968292	175968377	1
MMG00201815	Copa	1	175968480	175968618	1
MMG00201815	Copa	1	175969668	175969830	1
MMG00201815	Copa	1	175969927	175970073	1
MMG00201815	Copa	1	175970829	175971018	1
MMG00201815	Copa	1	175971137	175971232	1
MMG00201815	Copa	1	175972548	175972636	1
MMG00201815	Copa	1	175972826	175972949	1
MMG00201815	Copa	1	175974729	175974818	1
MMG00201815	Copa	1	175974990	175975099	1
MMG00201815	Copa	1	175975818	175975895	1
MMG00201815	Copa	1	175976056	175976124	1
MMG00201815	Copa	1	175976644	175976780	1
MMG00201815	Copa	1	175976990	175977176	1
MMG00201815	Copa	1	175977261	175977371	1
MMG00201815	Copa	1	175977680	175977841	1
MMG00201815	Copa	1	175979033	175979227	1
MMG00201815	Copa	1	175979503	175980127	1
MMG00201876	1110028C15Rik	1	68375269	68375556	-1
MMG00202392	F11r	1	175295284	175295424	1
MMG00202392	F11r	1	175318086	175318154	1
MMG00202392	F11r	1	175318261	175318368	1
MMG00202392	F11r	1	175318552	175318698	1
MMG00202392	F11r	1	175318924	175319129	1
MMG00202392	F11r	1	175319286	175319388	1
MMG00202392	F11r	1	175319528	175319635	1
MMG00202392	F11r	1	175320326	175320338	1
MMG00202392	F11r	1	175320612	175320663	1
MMG00202392	F11r	1	175320782	175321542	1
MMG00202392	F11r	1	175321573	175322316	1
MMG00202394	Ly108	1	175775260	175775515	1
MMG00202394	Ly108	1	175791822	175792163	1
MMG00202394	Ly108	1	175794192	175794455	1
MMG00202394	Ly108	1	175795725	175795838	1
MMG00202394	Ly108	1	175796175	175796204	1
MMG00202394	Ly108	1	175797119	175797192	1
MMG00202394	Ly108	1	175799348	175799419	1
MMG00202394	Ly108	1	175800301	175800616	1
MMG00202394	Ly108	1	175800617	175801591	1
MMG00202433	Pex19	1	175984575	175984651	1
MMG00202433	Pex19	1	175986434	175986543	1
MMG00202433	Pex19	1	175986958	175987123	1
MMG00202433	Pex19	1	175987705	175987790	1
MMG00202433	Pex19	1	175988415	175988576	1
MMG00202433	Pex19	1	175990933	175991109	1
MMG00202433	Pex19	1	175991803	175991847	1
MMG00202433	Pex19	1	175992010	175993583	1
MMG00202462	Mcm3	1	20963367	20963619	-1
MMG00202462	Mcm3	1	20963621	20964006	-1
MMG00202462	Mcm3	1	20965169	20965259	-1
MMG00202462	Mcm3	1	20965615	20965691	-1
MMG00202462	Mcm3	1	20966149	20966252	-1
MMG00202462	Mcm3	1	20967095	20967236	-1
MMG00202462	Mcm3	1	20969732	20969859	-1
MMG00202462	Mcm3	1	20970195	20970370	-1
MMG00202462	Mcm3	1	20973091	20973101	-1
MMG00202462	Mcm3	1	20973103	20973245	-1
MMG00202462	Mcm3	1	20974531	20974639	-1
MMG00202462	Mcm3	1	20974821	20975059	-1
MMG00202462	Mcm3	1	20976781	20976911	-1
MMG00202462	Mcm3	1	20977375	20977583	-1
MMG00202462	Mcm3	1	20977925	20978037	-1
MMG00202462	Mcm3	1	20980336	20980418	-1
MMG00202466	Cnnm4	1	37168540	37169640	1
MMG00202466	Cnnm4	1	37194545	37194688	1
MMG00202466	Cnnm4	1	37194950	37195084	1
MMG00202466	Cnnm4	1	37195966	37196135	1
MMG00202466	Cnnm4	1	37196440	37196536	1
MMG00202466	Cnnm4	1	37202156	37202334	1
MMG00202466	Cnnm4	1	37202964	37203504	1
MMG00202527	Cab39	1	87677540	87677650	1
MMG00202527	Cab39	1	87700536	87700692	1
MMG00202527	Cab39	1	87717502	87717666	1
MMG00202527	Cab39	1	87719465	87719583	1
MMG00202527	Cab39	1	87724377	87724545	1
MMG00202527	Cab39	1	87726772	87726831	1
MMG00202527	Cab39	1	87729589	87729654	1
MMG00202527	Cab39	1	87730456	87730599	1
MMG00202527	Cab39	1	87731212	87731686	1
MMG00202527	Cab39	1	87731687	87732317	1
MMG00202527	Cab39	1	87732319	87732323	1
MMG00202527	Cab39	1	87732331	87732335	1
MMG00202527	Cab39	1	87732337	87732383	1
MMG00202527	Cab39	1	87732384	87732544	1
MMG00202578	Kcnj9	1	176179890	176180167	-1
MMG00202578	Kcnj9	1	176180168	176180346	-1
MMG00202578	Kcnj9	1	176180347	176180694	-1
MMG00202578	Kcnj9	1	176180699	176180740	-1
MMG00202578	Kcnj9	1	176180741	176180997	-1
MMG00202578	Kcnj9	1	176183509	176184386	-1
MMG00202578	Kcnj9	1	176185801	176185931	-1
MMG00202578	Kcnj9	1	176186938	176187085	-1
MMG00202580	Ltap	1	175862175	175862182	-1
MMG00202580	Ltap	1	175862183	175862271	-1
MMG00202580	Ltap	1	175862272	175862274	-1
MMG00202580	Ltap	1	175862275	175862279	-1
MMG00202580	Ltap	1	175862281	175862665	-1
MMG00202580	Ltap	1	175863893	175864124	-1
MMG00202580	Ltap	1	175865714	175865849	-1
MMG00202580	Ltap	1	175866310	175866446	-1
MMG00202580	Ltap	1	175867244	175867851	-1
MMG00202580	Ltap	1	175870631	175870751	-1
MMG00202580	Ltap	1	175870886	175871148	-1
MMG00202580	Ltap	1	175884801	175885071	-1
MMG00202586	Igsf8	1	176170210	176170396	1
MMG00202586	Igsf8	1	176173954	176174331	1
MMG00202586	Igsf8	1	176175158	176175619	1
MMG00202586	Igsf8	1	176175840	176176247	1
MMG00202586	Igsf8	1	176176357	176176770	1
MMG00202586	Igsf8	1	176177096	176177226	1
MMG00202586	Igsf8	1	176177387	176177636	1
MMG00202637	Ddx18	1	124163780	124164079	-1
MMG00202637	Ddx18	1	124165157	124165334	-1
MMG00202637	Ddx18	1	124165632	124165688	-1
MMG00202637	Ddx18	1	124167346	124167459	-1
MMG00202637	Ddx18	1	124168352	124168504	-1
MMG00202637	Ddx18	1	124169107	124169268	-1
MMG00202637	Ddx18	1	124170073	124170212	-1
MMG00202637	Ddx18	1	124171222	124171536	-1
MMG00202637	Ddx18	1	124171631	124171731	-1
MMG00202637	Ddx18	1	124172000	124172135	-1
MMG00202637	Ddx18	1	124174570	124174680	-1
MMG00202637	Ddx18	1	124175958	124176245	-1
MMG00202637	Ddx18	1	124177868	124178005	-1
MMG00203029	Ogfrl1	1	23541734	23542458	-1
MMG00203029	Ogfrl1	1	23547873	23548018	-1
MMG00203029	Ogfrl1	1	23548131	23548197	-1
MMG00203029	Ogfrl1	1	23548314	23548392	-1
MMG00203029	Ogfrl1	1	23550355	23550433	-1
MMG00203029	Ogfrl1	1	23550601	23552430	-1
MMG00203039	2810459M11Rik	1	87928455	87928707	1
MMG00203039	2810459M11Rik	1	87930723	87930836	1
MMG00203039	2810459M11Rik	1	87935085	87937590	1
MMG00203104	Ifi16	1	177500652	177500694	1
MMG00203104	Ifi16	1	177500695	177500696	1
MMG00203104	Ifi16	1	177500697	177500699	1
MMG00203104	Ifi16	1	177500702	177500759	1
MMG00203104	Ifi16	1	177500760	177500766	1
MMG00203104	Ifi16	1	177500767	177500849	1
MMG00203104	Ifi16	1	177502170	177502180	1
MMG00203104	Ifi16	1	177505143	177505153	1
MMG00203104	Ifi16	1	177564906	177565109	1
MMG00203104	Ifi16	1	177565604	177565765	1
MMG00203104	Ifi16	1	177569205	177569627	1
MMG00203104	Ifi16	1	177572336	177572524	1
MMG00203104	Ifi16	1	177573190	177573606	1
MMG00203104	Ifi16	1	177575851	177576039	1
MMG00203104	Ifi16	1	177577614	177577823	1
MMG00203104	Ifi16	1	177577825	177577938	1
MMG00203150	Slc30a1	1	195690682	195691505	1
MMG00203150	Slc30a1	1	195692743	195693995	1
MMG00203154	Actr1b	1	37395759	37396733	-1
MMG00203154	Actr1b	1	37396892	37396932	-1
MMG00203154	Actr1b	1	37397091	37397152	-1
MMG00203154	Actr1b	1	37397689	37397863	-1
MMG00203154	Actr1b	1	37397976	37398068	-1
MMG00203154	Actr1b	1	37398240	37398456	-1
MMG00203154	Actr1b	1	37398614	37398738	-1
MMG00203154	Actr1b	1	37399030	37399155	-1
MMG00203154	Actr1b	1	37403425	37403500	-1
MMG00203154	Actr1b	1	37404746	37404810	-1
MMG00203154	Actr1b	1	37406361	37406480	-1
MMG00203185	NULL	1	175134715	175134922	-1
MMG00203185	NULL	1	175135009	175135051	-1
MMG00203185	NULL	1	175135170	175135319	-1
MMG00203185	NULL	1	175135417	175135527	-1
MMG00203185	NULL	1	175135605	175135723	-1
MMG00203185	NULL	1	175135858	175135918	-1
MMG00203185	NULL	1	175136846	175137036	-1
MMG00203185	NULL	1	175137153	175137297	-1
MMG00203185	NULL	1	175137592	175137724	-1
MMG00203185	NULL	1	175137863	175137978	-1
MMG00203185	NULL	1	175138111	175138245	-1
MMG00203185	NULL	1	175138397	175138491	-1
MMG00203185	NULL	1	175138596	175138883	-1
MMG00203203	B3gat2	1	23934768	23936016	1
MMG00203203	B3gat2	1	23988009	23988153	1
MMG00203203	B3gat2	1	24017661	24017809	1
MMG00203203	B3gat2	1	24017889	24018064	1
MMG00203203	B3gat2	1	24018068	24018205	1
MMG00203203	B3gat2	1	24018232	24018395	1
MMG00203203	B3gat2	1	24018397	24018407	1
MMG00203214	Mnda	1	177728277	177728555	-1
MMG00203214	Mnda	1	177756514	177756702	-1
MMG00203214	Mnda	1	177758790	177759212	-1
MMG00203214	Mnda	1	177762643	177762801	-1
MMG00203214	Mnda	1	177763302	177763498	-1
MMG00203214	Mnda	1	177764767	177765051	-1
MMG00203214	Mnda	1	177769984	177770075	-1
MMG00203239	Pcp4l1	1	175030988	175032250	-1
MMG00203239	Pcp4l1	1	175033295	175033349	-1
MMG00203239	Pcp4l1	1	175053734	175053962	-1
MMG00203242	Adipor1	1	137325584	137325689	1
MMG00203242	Adipor1	1	137333025	137333259	1
MMG00203242	Adipor1	1	137334062	137334178	1
MMG00203242	Adipor1	1	137334855	137335026	1
MMG00203242	Adipor1	1	137336013	137336199	1
MMG00203242	Adipor1	1	137338186	137338373	1
MMG00203242	Adipor1	1	137341161	137341354	1
MMG00203242	Adipor1	1	137341634	137342439	1
MMG00203268	4921511C04Rik	1	37850841	37851040	1
MMG00203268	4921511C04Rik	1	37854330	37854448	1
MMG00203268	4921511C04Rik	1	37862163	37862213	1
MMG00203268	4921511C04Rik	1	37863309	37863510	1
MMG00203268	4921511C04Rik	1	37871498	37871609	1
MMG00203268	4921511C04Rik	1	37873159	37873283	1
MMG00203268	4921511C04Rik	1	37874992	37875129	1
MMG00203268	4921511C04Rik	1	37876780	37876880	1
MMG00203268	4921511C04Rik	1	37884192	37884368	1
MMG00203268	4921511C04Rik	1	37884560	37884787	1
MMG00203268	4921511C04Rik	1	37885217	37885273	1
MMG00203276	Mrps14	1	163735777	163735828	1
MMG00203276	Mrps14	1	163737463	163737621	1
MMG00203276	Mrps14	1	163739945	163740855	1
MMG00203276	Mrps14	1	163740857	163741703	1
MMG00203280	1700001A24Rik	1	38115236	38117194	-1
MMG00203281	Clasp1	1	121019476	121019516	1
MMG00203281	Clasp1	1	121045311	121045463	1
MMG00203281	Clasp1	1	121047325	121047398	1
MMG00203281	Clasp1	1	121048979	121049071	1
MMG00203281	Clasp1	1	121050530	121050675	1
MMG00203281	Clasp1	1	121051497	121051632	1
MMG00203281	Clasp1	1	121052573	121052643	1
MMG00203281	Clasp1	1	121053159	121053218	1
MMG00203281	Clasp1	1	121054617	121054694	1
MMG00203281	Clasp1	1	121056492	121056659	1
MMG00203281	Clasp1	1	121057249	121057298	1
MMG00203281	Clasp1	1	121057883	121058053	1
MMG00203281	Clasp1	1	121059852	121059899	1
MMG00203281	Clasp1	1	121069504	121069611	1
MMG00203281	Clasp1	1	121072974	121073132	1
MMG00203281	Clasp1	1	121086943	121087046	1
MMG00203281	Clasp1	1	121090779	121091023	1
MMG00203281	Clasp1	1	121093070	121093133	1
MMG00203281	Clasp1	1	121095540	121095705	1
MMG00203281	Clasp1	1	121098764	121098842	1
MMG00203281	Clasp1	1	121099690	121099833	1
MMG00203281	Clasp1	1	121107663	121107806	1
MMG00203281	Clasp1	1	121108688	121108794	1
MMG00203281	Clasp1	1	121118526	121118676	1
MMG00203281	Clasp1	1	121126498	121126741	1
MMG00203281	Clasp1	1	121128950	121129140	1
MMG00203281	Clasp1	1	121138098	121138226	1
MMG00203281	Clasp1	1	121146990	121147196	1
MMG00203281	Clasp1	1	121148977	121149093	1
MMG00203281	Clasp1	1	121153520	121154357	1
MMG00203284	E130318E12Rik	1	137401656	137401805	1
MMG00203284	E130318E12Rik	1	137413070	137414876	1
MMG00203286	Itm2c	1	87776744	87776871	1
MMG00203286	Itm2c	1	87776878	87776968	1
MMG00203286	Itm2c	1	87785189	87785329	1
MMG00203286	Itm2c	1	87787393	87787581	1
MMG00203286	Itm2c	1	87788601	87788711	1
MMG00203286	Itm2c	1	87789187	87789337	1
MMG00203286	Itm2c	1	87789726	87790867	1
MMG00203304	NULL	1	177325478	177325651	1
MMG00203304	NULL	1	177327190	177327378	1
MMG00203304	NULL	1	177328302	177329371	1
MMG00203312	C530043G21Rik	1	160145917	160146514	-1
MMG00203312	C530043G21Rik	1	160151063	160151122	-1
MMG00203312	C530043G21Rik	1	160152228	160152419	-1
MMG00203312	C530043G21Rik	1	160155349	160155520	-1
MMG00203312	C530043G21Rik	1	160163599	160163708	-1
MMG00203312	C530043G21Rik	1	160167271	160167357	-1
MMG00203312	C530043G21Rik	1	160170540	160171039	-1
MMG00203312	C530043G21Rik	1	160181760	160181852	-1
MMG00203312	C530043G21Rik	1	160183738	160183873	-1
MMG00203324	B4galt3	1	175128111	175128137	1
MMG00203324	B4galt3	1	175128926	175129096	1
MMG00203324	B4galt3	1	175129430	175129724	1
MMG00203324	B4galt3	1	175130244	175130479	1
MMG00203324	B4galt3	1	175131676	175131866	1
MMG00203324	B4galt3	1	175131989	175132111	1
MMG00203324	B4galt3	1	175133605	175133709	1
MMG00203324	B4galt3	1	175133829	175134565	1
MMG00203324	B4galt3	1	175134572	175134595	1
MMG00203324	B4galt3	1	175134597	175134606	1
MMG00203324	B4galt3	1	175134608	175134613	1
MMG00203324	B4galt3	1	175134615	175134618	1
MMG00203344	Cd244	1	175416922	175417108	1
MMG00203344	Cd244	1	175431404	175431727	1
MMG00203344	Cd244	1	175431816	175431924	1
MMG00203344	Cd244	1	175431925	175431927	1
MMG00203344	Cd244	1	175431928	175432091	1
MMG00203344	Cd244	1	175434966	175435070	1
MMG00203344	Cd244	1	175435538	175435692	1
MMG00203344	Cd244	1	175436822	175436893	1
MMG00203344	Cd244	1	175438481	175438543	1
MMG00203344	Cd244	1	175439366	175439422	1
MMG00203344	Cd244	1	175440527	175440723	1
MMG00203344	Cd244	1	175440794	175441280	1
MMG00203371	Acadl	1	68408802	68409476	-1
MMG00203371	Acadl	1	68414911	68414997	-1
MMG00203371	Acadl	1	68416228	68416355	-1
MMG00203371	Acadl	1	68419571	68419684	-1
MMG00203371	Acadl	1	68421030	68421131	-1
MMG00203371	Acadl	1	68423033	68423197	-1
MMG00203371	Acadl	1	68426265	68426331	-1
MMG00203371	Acadl	1	68430992	68431156	-1
MMG00203371	Acadl	1	68432489	68432626	-1
MMG00203371	Acadl	1	68435264	68435419	-1
MMG00203371	Acadl	1	68441038	68441132	-1
MMG00203394	NULL	1	47987033	47987280	-1
MMG00203394	NULL	1	47995922	47996089	-1
MMG00203394	NULL	1	48003770	48003965	-1
MMG00203394	NULL	1	48027874	48027935	-1
MMG00203394	NULL	1	48031496	48031610	-1
MMG00203394	NULL	1	48090347	48090595	-1
MMG00203394	NULL	1	48105585	48105665	-1
MMG00203406	AI447904	1	177494218	177494469	1
MMG00203406	AI447904	1	177494472	177494505	1
MMG00203406	AI447904	1	177500636	177500917	1
MMG00203406	AI447904	1	177502216	177502352	1
MMG00203406	AI447904	1	177504355	177504594	1
MMG00203406	AI447904	1	177505837	177506250	1
MMG00203406	AI447904	1	177507998	177508186	1
MMG00203406	AI447904	1	177509341	177509606	1
MMG00203742	C030045D06Rik	1	11402614	11402741	1
MMG00203742	C030045D06Rik	1	11402742	11405927	1
MMG00203959	Arpc2	1	75801385	75801543	1
MMG00203959	Arpc2	1	75810576	75810610	1
MMG00203959	Arpc2	1	75812628	75812740	1
MMG00203959	Arpc2	1	75815750	75815795	1
MMG00203959	Arpc2	1	75819324	75819510	1
MMG00203959	Arpc2	1	75820454	75820547	1
MMG00203959	Arpc2	1	75826955	75827081	1
MMG00203959	Arpc2	1	75828239	75828339	1
MMG00203959	Arpc2	1	75828849	75828949	1
MMG00203959	Arpc2	1	75832267	75832484	1
MMG00203987	Abl2	1	160095018	160095054	1
MMG00203987	Abl2	1	160096274	160096358	1
MMG00203987	Abl2	1	160098009	160098186	1
MMG00203987	Abl2	1	160098682	160098866	1
MMG00203987	Abl2	1	160099994	160100146	1
MMG00203987	Abl2	1	160101691	160101780	1
MMG00203987	Abl2	1	160105312	160105485	1
MMG00203987	Abl2	1	160105866	160106093	1
MMG00203991	1500010M24Rik	1	194739065	194739545	-1
MMG00203991	1500010M24Rik	1	194742507	194742587	-1
MMG00203991	1500010M24Rik	1	194749017	194749072	-1
MMG00203991	1500010M24Rik	1	194749423	194749532	-1
MMG00203991	1500010M24Rik	1	194750524	194750586	-1
MMG00203991	1500010M24Rik	1	194752988	194753072	-1
MMG00203991	1500010M24Rik	1	194754274	194754347	-1
MMG00203991	1500010M24Rik	1	194755386	194755418	-1
MMG00203991	1500010M24Rik	1	194756962	194757065	-1
MMG00203995	1700029F09Rik	1	44989368	44989564	-1
MMG00203995	1700029F09Rik	1	44990344	44990549	-1
MMG00203995	1700029F09Rik	1	44990977	44991028	-1
MMG00203995	1700029F09Rik	1	44993862	44994092	-1
MMG00203995	1700029F09Rik	1	45002349	45002502	-1
MMG00203995	1700029F09Rik	1	45003968	45004173	-1
MMG00204031	Ifi202b	1	177819709	177819775	-1
MMG00204031	Ifi202b	1	177819778	177819957	-1
MMG00204031	Ifi202b	1	177820928	177821116	-1
MMG00204031	Ifi202b	1	177828487	177828891	-1
MMG00204031	Ifi202b	1	177829325	177829513	-1
MMG00204031	Ifi202b	1	177831866	177832279	-1
MMG00204031	Ifi202b	1	177834398	177834570	-1
MMG00204031	Ifi202b	1	177839807	177839877	-1
MMG00204031	Ifi202b	1	177888244	177888362	-1
MMG00204033	NULL	1	176415699	176415881	1
MMG00204033	NULL	1	176419369	176419544	1
MMG00204033	NULL	1	176419995	176420196	1
MMG00204033	NULL	1	176420319	176420540	1
MMG00204033	NULL	1	176421257	176421376	1
MMG00204033	NULL	1	176421720	176421918	1
MMG00204033	NULL	1	176422780	176423477	1
MMG00204035	Usf1	1	175269404	175269432	1
MMG00204035	Usf1	1	175269443	175269508	1
MMG00204035	Usf1	1	175269510	175269585	1
MMG00204035	Usf1	1	175272160	175272252	1
MMG00204035	Usf1	1	175273228	175273277	1
MMG00204035	Usf1	1	175273438	175273553	1
MMG00204035	Usf1	1	175273858	175273959	1
MMG00204035	Usf1	1	175274533	175274728	1
MMG00204035	Usf1	1	175274965	175275052	1
MMG00204035	Usf1	1	175275196	175275254	1
MMG00204035	Usf1	1	175275364	175275587	1
MMG00204035	Usf1	1	175275755	175276077	1
MMG00204035	Usf1	1	175276078	175276103	1
MMG00204035	Usf1	1	175276105	175276109	1
MMG00204035	Usf1	1	175276110	175276119	1
MMG00204035	Usf1	1	175276120	175276146	1
MMG00204035	Usf1	1	175276148	175276435	1
MMG00204035	Usf1	1	175276436	175276466	1
MMG00204081	A230074B11Rik	1	37725871	37725983	1
MMG00204081	A230074B11Rik	1	37732192	37732423	1
MMG00204081	A230074B11Rik	1	37738850	37738944	1
MMG00204081	A230074B11Rik	1	37741513	37741763	1
MMG00204081	A230074B11Rik	1	37748272	37748434	1
MMG00204081	A230074B11Rik	1	37756885	37757054	1
MMG00204081	A230074B11Rik	1	37759989	37760104	1
MMG00204081	A230074B11Rik	1	37773364	37773992	1
MMG00204299	Nqo3a2	1	137316094	137316157	1
MMG00204299	Nqo3a2	1	137316417	137316566	1
MMG00204299	Nqo3a2	1	137316703	137316775	1
MMG00204299	Nqo3a2	1	137317150	137317256	1
MMG00204299	Nqo3a2	1	137317678	137317807	1
MMG00204299	Nqo3a2	1	137318508	137318591	1
MMG00204299	Nqo3a2	1	137319705	137319790	1
MMG00204299	Nqo3a2	1	137320597	137320696	1
MMG00204299	Nqo3a2	1	137321011	137321842	1
MMG00204342	Smyd2	1	193544077	193544449	-1
MMG00204342	Smyd2	1	193545692	193545800	-1
MMG00204342	Smyd2	1	193547407	193547581	-1
MMG00204342	Smyd2	1	193548882	193549002	-1
MMG00204342	Smyd2	1	193550104	193550214	-1
MMG00204342	Smyd2	1	193552398	193552500	-1
MMG00204342	Smyd2	1	193554983	193555050	-1
MMG00204342	Smyd2	1	193560973	193561097	-1
MMG00204342	Smyd2	1	193561825	193561885	-1
MMG00204342	Smyd2	1	193564220	193564330	-1
MMG00204342	Smyd2	1	193574175	193574238	-1
MMG00204342	Smyd2	1	193586316	193586497	-1
MMG00204387	Phf3	1	31225410	31225930	-1
MMG00204387	Phf3	1	31228307	31228423	-1
MMG00204387	Phf3	1	31231920	31232076	-1
MMG00204387	Phf3	1	31232523	31232667	-1
MMG00204387	Phf3	1	31232971	31233154	-1
MMG00204387	Phf3	1	31236050	31236359	-1
MMG00204387	Phf3	1	31285425	31285541	-1
MMG00204388	Htr2b	1	87981411	87981417	-1
MMG00204388	Htr2b	1	87981418	87981424	-1
MMG00204388	Htr2b	1	87981426	87981455	-1
MMG00204388	Htr2b	1	87981456	87981462	-1
MMG00204388	Htr2b	1	87981463	87981479	-1
MMG00204388	Htr2b	1	87981480	87982372	-1
MMG00204388	Htr2b	1	87984562	87984762	-1
MMG00204388	Htr2b	1	87992674	87993057	-1
MMG00204419	C130074G19Rik	1	188514688	188515078	-1
MMG00204419	C130074G19Rik	1	188515080	188515085	-1
MMG00204419	C130074G19Rik	1	188515203	188515971	-1
MMG00204419	C130074G19Rik	1	188524465	188524793	-1
MMG00205122	9130211I03Rik	1	194853660	194853764	-1
MMG00205122	9130211I03Rik	1	194855965	194856033	-1
MMG00205133	Lyplal1	1	189730137	189731023	-1
MMG00205133	Lyplal1	1	189731699	189731814	-1
MMG00205133	Lyplal1	1	189742448	189742617	-1
MMG00205133	Lyplal1	1	189756519	189756618	-1
MMG00205133	Lyplal1	1	189759412	189759565	-1
MMG00205163	NULL	1	47182120	47182137	1
MMG00205163	NULL	1	47184582	47184678	1
MMG00205163	NULL	1	47186420	47186567	1
MMG00205163	NULL	1	47197589	47197676	1
MMG00205163	NULL	1	47199009	47199189	1
MMG00205163	NULL	1	47208049	47208124	1
MMG00205163	NULL	1	47214819	47214944	1
MMG00205163	NULL	1	47217910	47218029	1
MMG00205163	NULL	1	47222267	47222450	1
MMG00205163	NULL	1	47222993	47223172	1
MMG00205163	NULL	1	47225312	47225584	1
MMG00205163	NULL	1	47226758	47226885	1
MMG00205163	NULL	1	47229956	47230034	1
MMG00205163	NULL	1	47233152	47233376	1
MMG00205163	NULL	1	47236062	47236208	1
MMG00205163	NULL	1	47238156	47238841	1
MMG00205163	NULL	1	47240628	47240814	1
MMG00205163	NULL	1	47273937	47274130	1
MMG00205163	NULL	1	47275880	47276078	1
MMG00205163	NULL	1	47280991	47281131	1
MMG00205163	NULL	1	47285805	47286017	1
MMG00205163	NULL	1	47287226	47287335	1
MMG00205163	NULL	1	47290301	47290469	1
MMG00205163	NULL	1	47293352	47293454	1
MMG00205163	NULL	1	47293566	47293693	1
MMG00205163	NULL	1	47299490	47299702	1
MMG00205163	NULL	1	47302709	47302807	1
MMG00205163	NULL	1	47305936	47306184	1
MMG00205163	NULL	1	47309740	47309889	1
MMG00205163	NULL	1	47311829	47312011	1
MMG00205163	NULL	1	47312789	47312965	1
MMG00205163	NULL	1	47315568	47315699	1
MMG00205163	NULL	1	47317812	47318036	1
MMG00205163	NULL	1	47320070	47320267	1
MMG00205163	NULL	1	47321563	47321718	1
MMG00205163	NULL	1	47323100	47323268	1
MMG00205163	NULL	1	47324257	47324383	1
MMG00205163	NULL	1	47325309	47325528	1
MMG00205163	NULL	1	47331970	47332842	1
MMG00205163	NULL	1	47335084	47335313	1
MMG00205163	NULL	1	47339272	47339602	1
MMG00205163	NULL	1	47340471	47340817	1
MMG00205163	NULL	1	47341746	47341926	1
MMG00205163	NULL	1	47348264	47348449	1
MMG00205163	NULL	1	47351861	47352024	1
MMG00205163	NULL	1	47367096	47367250	1
MMG00205163	NULL	1	47375452	47375636	1
MMG00205163	NULL	1	47388024	47388157	1
MMG00205163	NULL	1	47389046	47389381	1
MMG00205163	NULL	1	47396739	47396865	1
MMG00205163	NULL	1	47398305	47398499	1
MMG00205163	NULL	1	47402037	47402129	1
MMG00205163	NULL	1	47420741	47420917	1
MMG00205163	NULL	1	47423198	47423359	1
MMG00205163	NULL	1	47424199	47424399	1
MMG00205163	NULL	1	47435921	47436082	1
MMG00205163	NULL	1	47438609	47438794	1
MMG00205163	NULL	1	47442225	47442362	1
MMG00205163	NULL	1	47451306	47451536	1
MMG00205163	NULL	1	47454996	47455148	1
MMG00205163	NULL	1	47456620	47456797	1
MMG00205163	NULL	1	47461394	47461497	1
MMG00205163	NULL	1	47471724	47472065	1
MMG00205171	NULL	1	47530883	47531065	1
MMG00205171	NULL	1	47554246	47554354	1
MMG00205171	NULL	1	47555698	47555845	1
MMG00205171	NULL	1	47564335	47564438	1
MMG00205171	NULL	1	47580472	47580547	1
MMG00205171	NULL	1	47593091	47593216	1
MMG00205171	NULL	1	47602524	47602643	1
MMG00205171	NULL	1	47613047	47613230	1
MMG00205171	NULL	1	47613775	47613954	1
MMG00205171	NULL	1	47617586	47617858	1
MMG00205171	NULL	1	47619009	47619136	1
MMG00205171	NULL	1	47622544	47622622	1
MMG00205171	NULL	1	47625962	47626186	1
MMG00205171	NULL	1	47628998	47629144	1
MMG00205171	NULL	1	47631073	47631758	1
MMG00205171	NULL	1	47633559	47633745	1
MMG00205171	NULL	1	47683338	47683532	1
MMG00205171	NULL	1	47685292	47685490	1
MMG00205171	NULL	1	47691079	47691219	1
MMG00205171	NULL	1	47695815	47696027	1
MMG00205171	NULL	1	47697289	47697398	1
MMG00205171	NULL	1	47700967	47701135	1
MMG00205171	NULL	1	47703458	47703560	1
MMG00205171	NULL	1	47703672	47703799	1
MMG00205171	NULL	1	47716184	47716396	1
MMG00205171	NULL	1	47719135	47719233	1
MMG00205171	NULL	1	47722352	47722600	1
MMG00205171	NULL	1	47726700	47726849	1
MMG00205171	NULL	1	47728818	47729000	1
MMG00205171	NULL	1	47729780	47729956	1
MMG00205171	NULL	1	47737250	47737381	1
MMG00205171	NULL	1	47739466	47739690	1
MMG00205171	NULL	1	47744242	47744439	1
MMG00205171	NULL	1	47745733	47745888	1
MMG00205171	NULL	1	47747333	47747501	1
MMG00205171	NULL	1	47748469	47748595	1
MMG00205171	NULL	1	47749579	47749798	1
MMG00205171	NULL	1	47755718	47756590	1
MMG00205171	NULL	1	47758416	47758645	1
MMG00205171	NULL	1	47762607	47762937	1
MMG00205171	NULL	1	47770714	47771060	1
MMG00205171	NULL	1	47771988	47772168	1
MMG00205171	NULL	1	47775660	47775845	1
MMG00205171	NULL	1	47779181	47779344	1
MMG00205171	NULL	1	47815282	47815436	1
MMG00205171	NULL	1	47821074	47821258	1
MMG00205171	NULL	1	47829799	47829932	1
MMG00205171	NULL	1	47830821	47831156	1
MMG00205171	NULL	1	47838806	47838932	1
MMG00205171	NULL	1	47840363	47840557	1
MMG00205171	NULL	1	47850521	47850613	1
MMG00205171	NULL	1	47856825	47857001	1
MMG00205171	NULL	1	47859280	47859441	1
MMG00205171	NULL	1	47860295	47860495	1
MMG00205171	NULL	1	47865362	47865523	1
MMG00205171	NULL	1	47867989	47868174	1
MMG00205171	NULL	1	47870912	47871049	1
MMG00205171	NULL	1	47874661	47874891	1
MMG00205171	NULL	1	47882022	47882174	1
MMG00205171	NULL	1	47883672	47883849	1
MMG00205171	NULL	1	47888449	47888552	1
MMG00205171	NULL	1	47897415	47897728	1
MMG00205197	Ppfia4	1	137207968	137210004	-1
MMG00205197	Ppfia4	1	137210467	137210644	-1
MMG00205197	Ppfia4	1	137211646	137211714	-1
MMG00205197	Ppfia4	1	137214781	137214956	-1
MMG00205197	Ppfia4	1	137215463	137215560	-1
MMG00205197	Ppfia4	1	137220752	137220927	-1
MMG00205197	Ppfia4	1	137222744	137222770	-1
MMG00205197	Ppfia4	1	137223272	137223334	-1
MMG00205197	Ppfia4	1	137223751	137223951	-1
MMG00205197	Ppfia4	1	137224302	137224383	-1
MMG00205197	Ppfia4	1	137224845	137224938	-1
MMG00205197	Ppfia4	1	137227830	137227993	-1
MMG00205197	Ppfia4	1	137228278	137228411	-1
MMG00205197	Ppfia4	1	137228653	137228688	-1
MMG00205197	Ppfia4	1	137229023	137229263	-1
MMG00205197	Ppfia4	1	137230430	137230638	-1
MMG00205197	Ppfia4	1	137232276	137232384	-1
MMG00205197	Ppfia4	1	137234217	137234308	-1
MMG00205197	Ppfia4	1	137235294	137235425	-1
MMG00205197	Ppfia4	1	137235726	137235803	-1
MMG00205197	Ppfia4	1	137237695	137237833	-1
MMG00205197	Ppfia4	1	137238031	137238177	-1
MMG00205197	Ppfia4	1	137238473	137238664	-1
MMG00205197	Ppfia4	1	137239215	137239304	-1
MMG00205197	Ppfia4	1	137239508	137239582	-1
MMG00205197	Ppfia4	1	137239859	137240023	-1
MMG00205197	Ppfia4	1	137240361	137240462	-1
MMG00205197	Ppfia4	1	137243505	137243741	-1
MMG00205199	Tram2	1	21170069	21170307	-1
MMG00205199	Tram2	1	21171642	21171805	-1
MMG00205199	Tram2	1	21172510	21172653	-1
MMG00205199	Tram2	1	21172898	21173002	-1
MMG00205199	Tram2	1	21174239	21174309	-1
MMG00205199	Tram2	1	21174822	21174906	-1
MMG00205199	Tram2	1	21175525	21175583	-1
MMG00205199	Tram2	1	21181465	21181581	-1
MMG00205199	Tram2	1	21182074	21182183	-1
MMG00205199	Tram2	1	21206069	21206132	-1
MMG00205199	Tram2	1	21247739	21247970	-1
MMG00205201	Casq1	1	176068143	176068306	-1
MMG00205201	Casq1	1	176069751	176069825	-1
MMG00205201	Casq1	1	176070831	176070931	-1
MMG00205201	Casq1	1	176071140	176071194	-1
MMG00205201	Casq1	1	176071609	176071654	-1
MMG00205201	Casq1	1	176072815	176072945	-1
MMG00205201	Casq1	1	176073280	176073353	-1
MMG00205201	Casq1	1	176073712	176073823	-1
MMG00205201	Casq1	1	176074597	176074697	-1
MMG00205201	Casq1	1	176075693	176075777	-1
MMG00205201	Casq1	1	176077215	176077644	-1
MMG00205290	BB219290	1	174688237	174688412	-1
MMG00205290	BB219290	1	174688414	174688432	-1
MMG00205290	BB219290	1	174688433	174688740	-1
MMG00205290	BB219290	1	174691180	174691464	-1
MMG00205290	BB219290	1	174691864	174692130	-1
MMG00205290	BB219290	1	174692568	174692750	-1
MMG00205290	BB219290	1	174698518	174698596	-1
MMG00205333	Fcgr3	1	174825463	174825776	-1
MMG00205333	Fcgr3	1	174825778	174825792	-1
MMG00205333	Fcgr3	1	174825812	174825907	-1
MMG00205333	Fcgr3	1	174825909	174826120	-1
MMG00205333	Fcgr3	1	174828207	174828461	-1
MMG00205333	Fcgr3	1	174831973	174832230	-1
MMG00205333	Fcgr3	1	174833108	174833128	-1
MMG00205333	Fcgr3	1	174833791	174833920	-1
MMG00205335	Slamf9	1	176333880	176334045	1
MMG00205335	Slamf9	1	176334639	176334980	1
MMG00205335	Slamf9	1	176335712	176335984	1
MMG00205335	Slamf9	1	176336566	176337081	1
MMG00205338	Dusp12	1	174644373	174644754	-1
MMG00205338	Dusp12	1	174649844	174650030	-1
MMG00205338	Dusp12	1	174650314	174650410	-1
MMG00205338	Dusp12	1	174650757	174650875	-1
MMG00205338	Dusp12	1	174651099	174651212	-1
MMG00205338	Dusp12	1	174655251	174655604	-1
MMG00205338	Dusp12	1	174655605	174655646	-1
MMG00205339	Insig2	1	123859329	123859754	-1
MMG00205339	Insig2	1	123860671	123860770	-1
MMG00205339	Insig2	1	123860947	123861113	-1
MMG00205339	Insig2	1	123866008	123866132	-1
MMG00205339	Insig2	1	123873404	123873779	-1
MMG00205339	Insig2	1	123886299	123886387	-1
MMG00205341	Refbp2	1	175361201	175362195	1
MMG00205341	Refbp2	1	175362197	175362473	1
MMG00205375	Unc50	1	38128329	38128418	1
MMG00205375	Unc50	1	38128420	38128636	1
MMG00205375	Unc50	1	38129436	38129719	1
MMG00205375	Unc50	1	38130694	38130814	1
MMG00205375	Unc50	1	38135305	38135444	1
MMG00205375	Unc50	1	38135520	38135621	1
MMG00205375	Unc50	1	38136825	38137127	1
MMG00205442	9330132O05Rik	1	138291104	138291536	-1
MMG00205442	9330132O05Rik	1	138291537	138291643	-1
MMG00205442	9330132O05Rik	1	138291844	138292011	-1
MMG00205442	9330132O05Rik	1	138292799	138292932	-1
MMG00205442	9330132O05Rik	1	138294025	138294196	-1
MMG00205442	9330132O05Rik	1	138294536	138294710	-1
MMG00205942	NULL	1	113358726	113359704	-1
MMG00205942	NULL	1	113362701	113362952	-1
MMG00205942	NULL	1	113364899	113365016	-1
MMG00205942	NULL	1	113377575	113377696	-1
MMG00205942	NULL	1	113389064	113389185	-1
MMG00205942	NULL	1	113394512	113394765	-1
MMG00205942	NULL	1	113395272	113395456	-1
MMG00205942	NULL	1	113399350	113399515	-1
MMG00205973	5730496E24Rik	1	21381450	21381677	1
MMG00205973	5730496E24Rik	1	21388344	21388431	1
MMG00205973	5730496E24Rik	1	21389265	21389352	1
MMG00205973	5730496E24Rik	1	21392081	21392164	1
MMG00205973	5730496E24Rik	1	21392166	21392837	1
MMG00205977	Cd48	1	175539778	175539889	1
MMG00205977	Cd48	1	175553387	175553689	1
MMG00205977	Cd48	1	175557107	175557373	1
MMG00205977	Cd48	1	175562521	175562980	1
MMG00205989	Itln	1	175375849	175376116	-1
MMG00205989	Itln	1	175386844	175386947	-1
MMG00205989	Itln	1	175388217	175388337	-1
MMG00205989	Itln	1	175388757	175388915	-1
MMG00205989	Itln	1	175389229	175389476	-1
MMG00205989	Itln	1	175391089	175391187	-1
MMG00205989	Itln	1	175392477	175392540	-1
MMG00205989	Itln	1	175392944	175393016	-1
MMG00206019	2700084L22Rik	1	137878711	137878920	1
MMG00206019	2700084L22Rik	1	137883861	137884032	1
MMG00206019	2700084L22Rik	1	137885375	137885444	1
MMG00206019	2700084L22Rik	1	137887384	137887489	1
MMG00206019	2700084L22Rik	1	137888182	137888280	1
MMG00206019	2700084L22Rik	1	137888387	137888470	1
MMG00206019	2700084L22Rik	1	137890081	137890418	1
MMG00206034	Pr1	1	122606563	122607510	-1
MMG00206034	Pr1	1	122613575	122613643	-1
MMG00206039	1700009P17Rik	1	174903980	174904140	1
MMG00206039	1700009P17Rik	1	174905365	174905512	1
MMG00206039	1700009P17Rik	1	174907353	174907415	1
MMG00206039	1700009P17Rik	1	174907589	174907606	1
MMG00206039	1700009P17Rik	1	174907607	174907669	1
MMG00206039	1700009P17Rik	1	174908353	174908529	1
MMG00206039	1700009P17Rik	1	174908883	174909269	1
MMG00206052	Sctr	1	122545933	122546065	1
MMG00206052	Sctr	1	122546166	122546201	1
MMG00206052	Sctr	1	122565426	122565540	1
MMG00206052	Sctr	1	122565734	122565778	1
MMG00206052	Sctr	1	122574832	122574940	1
MMG00206052	Sctr	1	122583897	122583995	1
MMG00206052	Sctr	1	122585078	122585210	1
MMG00206052	Sctr	1	122592860	122592920	1
MMG00206052	Sctr	1	122593458	122593527	1
MMG00206052	Sctr	1	122594571	122594662	1
MMG00206052	Sctr	1	122595580	122595706	1
MMG00206052	Sctr	1	122601080	122601121	1
MMG00206052	Sctr	1	122602298	122602724	1
MMG00206061	Myl1	1	68502163	68502422	-1
MMG00206061	Myl1	1	68502888	68502930	-1
MMG00206061	Myl1	1	68504073	68504150	-1
MMG00206061	Myl1	1	68504399	68504572	-1
MMG00206061	Myl1	1	68508051	68508194	-1
MMG00206061	Myl1	1	68512111	68512138	-1
MMG00206061	Myl1	1	68522263	68522503	-1
MMG00206130	Timm17a	1	138221497	138221965	-1
MMG00206130	Timm17a	1	138224392	138224502	-1
MMG00206130	Timm17a	1	138226051	138226179	-1
MMG00206130	Timm17a	1	138228779	138228842	-1
MMG00206130	Timm17a	1	138229415	138229514	-1
MMG00206130	Timm17a	1	138233338	138233381	-1
MMG00206131	1810059A23Rik	1	95248947	95249537	-1
MMG00206131	1810059A23Rik	1	95250460	95250644	-1
MMG00206131	1810059A23Rik	1	95252350	95252848	-1
MMG00206131	1810059A23Rik	1	95253567	95253611	-1
MMG00206180	1700029H01Rik	1	87904088	87904484	1
MMG00206180	1700029H01Rik	1	87906462	87906636	1
MMG00206180	1700029H01Rik	1	87908549	87908692	1
MMG00206180	1700029H01Rik	1	87911714	87912085	1
MMG00206180	1700029H01Rik	1	87912087	87912093	1
MMG00206182	NULL	1	75849662	75849869	1
MMG00206182	NULL	1	75850574	75850742	1
MMG00206182	NULL	1	75851824	75852180	1
MMG00206243	Igsf4b	1	177197585	177200470	-1
MMG00206243	Igsf4b	1	177201351	177201476	-1
MMG00206243	Igsf4b	1	177204385	177204554	-1
MMG00206243	Igsf4b	1	177205000	177205090	-1
MMG00206243	Igsf4b	1	177207651	177207821	-1
MMG00206243	Igsf4b	1	177208251	177208388	-1
MMG00206243	Igsf4b	1	177209076	177209228	-1
MMG00206243	Igsf4b	1	177209753	177209893	-1
MMG00206243	Igsf4b	1	177230744	177230979	-1
MMG00206271	Pigm	1	176234359	176238336	1
MMG00206298	Lmod1	1	138244457	138244914	1
MMG00206298	Lmod1	1	138283317	138284816	1
MMG00206298	Lmod1	1	138285729	138287006	1
MMG00206298	Lmod1	1	138287007	138287712	1
MMG00206326	Ercc5	1	45050855	45051023	1
MMG00206326	Ercc5	1	45051025	45051158	1
MMG00206326	Ercc5	1	45062092	45062267	1
MMG00206326	Ercc5	1	45063299	45063414	1
MMG00206326	Ercc5	1	45063960	45064046	1
MMG00206326	Ercc5	1	45066132	45066192	1
MMG00206326	Ercc5	1	45066965	45067108	1
MMG00206326	Ercc5	1	45069032	45069239	1
MMG00206326	Ercc5	1	45071964	45073037	1
MMG00206326	Ercc5	1	45078493	45078734	1
MMG00206326	Ercc5	1	45079067	45079186	1
MMG00206326	Ercc5	1	45079317	45079530	1
MMG00206326	Ercc5	1	45080994	45081138	1
MMG00206326	Ercc5	1	45083329	45083529	1
MMG00206326	Ercc5	1	45084302	45084386	1
MMG00206326	Ercc5	1	45085686	45086415	1
MMG00206356	Kcnh1	1	195975941	195975954	1
MMG00206356	Kcnh1	1	195975956	195976133	1
MMG00206356	Kcnh1	1	196003728	196003851	1
MMG00206356	Kcnh1	1	196007240	196007347	1
MMG00206356	Kcnh1	1	196251433	196251908	1
MMG00206356	Kcnh1	1	196312807	196313236	1
MMG00206356	Kcnh1	1	196392251	196392450	1
MMG00206356	Kcnh1	1	196397917	196398169	1
MMG00206356	Kcnh1	1	196414386	196414582	1
MMG00206356	Kcnh1	1	196484677	196486456	1
MMG00206361	B130052G07Rik	1	194651107	194651169	1
MMG00206361	B130052G07Rik	1	194651719	194652125	1
MMG00206361	B130052G07Rik	1	194659822	194659910	1
MMG00206361	B130052G07Rik	1	194663329	194663385	1
MMG00206361	B130052G07Rik	1	194664037	194664111	1
MMG00206361	B130052G07Rik	1	194669836	194670217	1
MMG00206361	B130052G07Rik	1	194671586	194671701	1
MMG00206361	B130052G07Rik	1	194680059	194682565	1
MMG00206382	Adamts4	1	175108145	175109192	1
MMG00206382	Adamts4	1	175110260	175110583	1
MMG00206382	Adamts4	1	175110810	175110942	1
MMG00206382	Adamts4	1	175111616	175111786	1
MMG00206382	Adamts4	1	175113871	175114157	1
MMG00206382	Adamts4	1	175114251	175114437	1
MMG00206382	Adamts4	1	175114678	175114853	1
MMG00206382	Adamts4	1	175115442	175115617	1
MMG00206382	Adamts4	1	175116475	175117645	1
MMG00206385	Ppp1r7	1	95291387	95291453	1
MMG00206385	Ppp1r7	1	95293898	95294029	1
MMG00206385	Ppp1r7	1	95298067	95298122	1
MMG00206385	Ppp1r7	1	95298691	95298756	1
MMG00206385	Ppp1r7	1	95299248	95299378	1
MMG00206385	Ppp1r7	1	95300259	95300421	1
MMG00206385	Ppp1r7	1	95302071	95302187	1
MMG00206385	Ppp1r7	1	95305499	95305603	1
MMG00206385	Ppp1r7	1	95308468	95308554	1
MMG00206385	Ppp1r7	1	95312632	95313383	1
MMG00206385	Ppp1r7	1	95313384	95313387	1
MMG00206385	Ppp1r7	1	95313389	95315360	1
MMG00206406	4932415L06Rik	1	76009785	76010151	-1
MMG00206406	4932415L06Rik	1	76010633	76010771	-1
MMG00206406	4932415L06Rik	1	76012205	76012274	-1
MMG00206406	4932415L06Rik	1	76015086	76015201	-1
MMG00206406	4932415L06Rik	1	76021172	76021232	-1
MMG00206406	4932415L06Rik	1	76023364	76023530	-1
MMG00206406	4932415L06Rik	1	76024505	76024760	-1
MMG00206406	4932415L06Rik	1	76026756	76026897	-1
MMG00206406	4932415L06Rik	1	76030592	76030657	-1
MMG00206406	4932415L06Rik	1	76032243	76032407	-1
MMG00206406	4932415L06Rik	1	76037592	76037671	-1
MMG00206406	4932415L06Rik	1	76038944	76039061	-1
MMG00206406	4932415L06Rik	1	76041214	76041404	-1
MMG00206406	4932415L06Rik	1	76041973	76042096	-1
MMG00206406	4932415L06Rik	1	76042232	76042363	-1
MMG00206406	4932415L06Rik	1	76045663	76045821	-1
MMG00206406	4932415L06Rik	1	76048724	76048808	-1
MMG00206406	4932415L06Rik	1	76050329	76050426	-1
MMG00206406	4932415L06Rik	1	76056658	76056732	-1
MMG00206406	4932415L06Rik	1	76057296	76057474	-1
MMG00206406	4932415L06Rik	1	76060767	76060867	-1
MMG00206406	4932415L06Rik	1	76063582	76063753	-1
MMG00206406	4932415L06Rik	1	76066307	76066530	-1
MMG00206406	4932415L06Rik	1	76070633	76070777	-1
MMG00206406	4932415L06Rik	1	76188561	76188610	-1
MMG00206406	4932415L06Rik	1	76201669	76201780	-1
MMG00206413	Ifi203	1	177777575	177778696	-1
MMG00206413	Ifi203	1	177778707	177778979	-1
MMG00206413	Ifi203	1	177778981	177779774	-1
MMG00206413	Ifi203	1	177781083	177781271	-1
MMG00206413	Ifi203	1	177783940	177784356	-1
MMG00206413	Ifi203	1	177792144	177792311	-1
MMG00206413	Ifi203	1	177793652	177793773	-1
MMG00206413	Ifi203	1	177794876	177795160	-1
MMG00206413	Ifi203	1	177799364	177799369	-1
MMG00206413	Ifi203	1	177799370	177799526	-1
MMG00206440	C430010P07Rik	1	68297197	68298955	-1
MMG00206440	C430010P07Rik	1	68299754	68299922	-1
MMG00206440	C430010P07Rik	1	68301212	68301324	-1
MMG00206440	C430010P07Rik	1	68302507	68302561	-1
MMG00206440	C430010P07Rik	1	68303823	68303947	-1
MMG00206440	C430010P07Rik	1	68304636	68304757	-1
MMG00206440	C430010P07Rik	1	68306393	68306524	-1
MMG00206440	C430010P07Rik	1	68313586	68313693	-1
MMG00206440	C430010P07Rik	1	68316000	68316162	-1
MMG00206440	C430010P07Rik	1	68339997	68340201	-1
MMG00206440	C430010P07Rik	1	68350855	68350976	-1
MMG00206440	C430010P07Rik	1	68351371	68351463	-1
MMG00206440	C430010P07Rik	1	68355916	68356057	-1
MMG00206440	C430010P07Rik	1	68378998	68379159	-1
MMG00206452	Niban	1	154995663	154995707	1
MMG00206452	Niban	1	155061934	155062064	1
MMG00206452	Niban	1	155066958	155067089	1
MMG00206452	Niban	1	155070405	155070519	1
MMG00206452	Niban	1	155074742	155074906	1
MMG00206452	Niban	1	155116234	155116349	1
MMG00206452	Niban	1	155122405	155122509	1
MMG00206452	Niban	1	155122840	155123002	1
MMG00206452	Niban	1	155126824	155127011	1
MMG00206452	Niban	1	155130417	155130578	1
MMG00206452	Niban	1	155132702	155132812	1
MMG00206452	Niban	1	155135812	155135919	1
MMG00206452	Niban	1	155142377	155142488	1
MMG00206452	Niban	1	155143946	155145753	1
MMG00206567	6820402A03Rik	1	68371594	68372771	-1
MMG00206567	6820402A03Rik	1	68372773	68374247	-1
MMG00206666	Bdnf	2	109804150	109804789	1
MMG00206666	Bdnf	2	109852792	109853722	1
MMG00206666	Bdnf	2	109853724	109856413	1
MMG00206675	Lin7c	2	110020328	110020371	1
MMG00206675	Lin7c	2	110023915	110024033	1
MMG00206675	Lin7c	2	110024558	110024629	1
MMG00206675	Lin7c	2	110025686	110025895	1
MMG00206675	Lin7c	2	110026696	110030384	1
MMG00206678	Usp8	2	126958824	126958948	1
MMG00206678	Usp8	2	126969456	126969625	1
MMG00206678	Usp8	2	126971486	126971630	1
MMG00206678	Usp8	2	126976806	126976891	1
MMG00206678	Usp8	2	126980621	126980783	1
MMG00206678	Usp8	2	126983522	126983564	1
MMG00206678	Usp8	2	126985421	126985565	1
MMG00206678	Usp8	2	126987810	126987972	1
MMG00206678	Usp8	2	126988872	126989016	1
MMG00206678	Usp8	2	126989320	126989543	1
MMG00206678	Usp8	2	126993585	126994142	1
MMG00206678	Usp8	2	126998957	126999037	1
MMG00206678	Usp8	2	126999647	126999909	1
MMG00206678	Usp8	2	127002441	127002653	1
MMG00206678	Usp8	2	127003733	127003943	1
MMG00206678	Usp8	2	127006310	127006546	1
MMG00206678	Usp8	2	127007434	127007576	1
MMG00206678	Usp8	2	127009581	127009713	1
MMG00206678	Usp8	2	127009882	127010751	1
MMG00206700	Gpiap1	2	103997499	103997686	-1
MMG00206700	Gpiap1	2	103997689	103999343	-1
MMG00206700	Gpiap1	2	104000886	104000949	-1
MMG00206700	Gpiap1	2	104001283	104001383	-1
MMG00206700	Gpiap1	2	104001915	104002109	-1
MMG00206700	Gpiap1	2	104004177	104004327	-1
MMG00206700	Gpiap1	2	104005149	104005298	-1
MMG00206700	Gpiap1	2	104005454	104005564	-1
MMG00206700	Gpiap1	2	104006214	104006275	-1
MMG00206700	Gpiap1	2	104007897	104008005	-1
MMG00206700	Gpiap1	2	104008090	104008245	-1
MMG00206700	Gpiap1	2	104008414	104008500	-1
MMG00206700	Gpiap1	2	104008585	104008637	-1
MMG00206700	Gpiap1	2	104010443	104010580	-1
MMG00206700	Gpiap1	2	104011644	104011726	-1
MMG00206700	Gpiap1	2	104011813	104012051	-1
MMG00206700	Gpiap1	2	104015436	104015522	-1
MMG00206700	Gpiap1	2	104015623	104015685	-1
MMG00206700	Gpiap1	2	104029211	104029420	-1
MMG00206700	Gpiap1	2	104029882	104030016	-1
MMG00206719	Rpo1-2	2	129352502	129352724	1
MMG00206719	Rpo1-2	2	129354424	129354591	1
MMG00206719	Rpo1-2	2	129355039	129355185	1
MMG00206719	Rpo1-2	2	129356710	129356842	1
MMG00206719	Rpo1-2	2	129359448	129359584	1
MMG00206719	Rpo1-2	2	129360692	129360915	1
MMG00206719	Rpo1-2	2	129361501	129361672	1
MMG00206719	Rpo1-2	2	129364103	129364274	1
MMG00206719	Rpo1-2	2	129364962	129365243	1
MMG00206719	Rpo1-2	2	129367100	129367233	1
MMG00206719	Rpo1-2	2	129369389	129369559	1
MMG00206719	Rpo1-2	2	129370501	129370657	1
MMG00206719	Rpo1-2	2	129374531	129374727	1
MMG00206719	Rpo1-2	2	129375172	129375425	1
MMG00206719	Rpo1-2	2	129376675	129377677	1
MMG00206719	Rpo1-2	2	129377679	129377848	1
MMG00206719	Rpo1-2	2	129377850	129377855	1
MMG00206719	Rpo1-2	2	129377857	129378055	1
MMG00206723	6030446I19Rik	2	38071960	38074218	-1
MMG00206723	6030446I19Rik	2	38074983	38075241	-1
MMG00206723	6030446I19Rik	2	38089884	38089972	-1
MMG00206723	6030446I19Rik	2	38117745	38117876	-1
MMG00206723	6030446I19Rik	2	38125364	38125420	-1
MMG00206723	6030446I19Rik	2	38126961	38127032	-1
MMG00206723	6030446I19Rik	2	38129084	38129124	-1
MMG00206723	6030446I19Rik	2	38130986	38131073	-1
MMG00206723	6030446I19Rik	2	38131336	38131440	-1
MMG00206723	6030446I19Rik	2	38209587	38209712	-1
MMG00206723	6030446I19Rik	2	38234609	38234710	-1
MMG00206723	6030446I19Rik	2	38256028	38256073	-1
MMG00206723	6030446I19Rik	2	38276342	38276442	-1
MMG00206723	6030446I19Rik	2	38294323	38294433	-1
MMG00206723	6030446I19Rik	2	38312119	38312172	-1
MMG00206723	6030446I19Rik	2	38316306	38316386	-1
MMG00206723	6030446I19Rik	2	38321692	38321761	-1
MMG00206723	6030446I19Rik	2	38398857	38398980	-1
MMG00206745	4631426G04Rik	2	129253640	129253739	1
MMG00206745	4631426G04Rik	2	129257457	129257573	1
MMG00206745	4631426G04Rik	2	129258174	129258285	1
MMG00206745	4631426G04Rik	2	129261877	129261986	1
MMG00206745	4631426G04Rik	2	129263128	129263381	1
MMG00206745	4631426G04Rik	2	129265797	129266299	1
MMG00206745	4631426G04Rik	2	129266861	129267094	1
MMG00206745	4631426G04Rik	2	129267583	129269877	1
MMG00206745	4631426G04Rik	2	129269879	129270023	1
MMG00206760	Itgav	2	84090721	84091125	1
MMG00206760	Itgav	2	84102716	84102846	1
MMG00206760	Itgav	2	84114059	84114150	1
MMG00206760	Itgav	2	84122012	84122126	1
MMG00206760	Itgav	2	84128074	84128135	1
MMG00206760	Itgav	2	84129858	84129903	1
MMG00206760	Itgav	2	84131974	84132099	1
MMG00206760	Itgav	2	84132833	84132877	1
MMG00206760	Itgav	2	84134501	84134544	1
MMG00206760	Itgav	2	84134898	84134954	1
MMG00206760	Itgav	2	84136259	84136311	1
MMG00206760	Itgav	2	84137341	84137543	1
MMG00206760	Itgav	2	84142574	84142765	1
MMG00206760	Itgav	2	84145220	84145265	1
MMG00206760	Itgav	2	84148145	84148252	1
MMG00206760	Itgav	2	84150011	84150069	1
MMG00206760	Itgav	2	84151539	84151693	1
MMG00206760	Itgav	2	84155123	84155260	1
MMG00206760	Itgav	2	84157401	84157468	1
MMG00206760	Itgav	2	84158099	84158246	1
MMG00206760	Itgav	2	84158757	84158849	1
MMG00206760	Itgav	2	84160440	84160519	1
MMG00206760	Itgav	2	84161125	84161180	1
MMG00206760	Itgav	2	84161185	84161205	1
MMG00206760	Itgav	2	84161645	84161750	1
MMG00206760	Itgav	2	84162292	84162450	1
MMG00206760	Itgav	2	84163557	84163658	1
MMG00206760	Itgav	2	84167976	84168089	1
MMG00206760	Itgav	2	84168184	84168291	1
MMG00206760	Itgav	2	84169086	84169208	1
MMG00206760	Itgav	2	84169446	84169563	1
MMG00206760	Itgav	2	84169565	84169596	1
MMG00206760	Itgav	2	84169598	84169943	1
MMG00206760	Itgav	2	84169944	84170013	1
MMG00206785	Nek6	2	38815468	38815561	1
MMG00206785	Nek6	2	38854321	38854439	1
MMG00206785	Nek6	2	38861584	38861724	1
MMG00206785	Nek6	2	38862621	38862683	1
MMG00206785	Nek6	2	38864649	38864759	1
MMG00206785	Nek6	2	38872615	38872723	1
MMG00206785	Nek6	2	38873396	38873503	1
MMG00206785	Nek6	2	38881007	38881101	1
MMG00206785	Nek6	2	38886151	38886264	1
MMG00206785	Nek6	2	38889048	38891809	1
MMG00206789	6720461J16Rik	2	180469185	180472879	-1
MMG00206831	Bub1b	2	118868512	118868533	1
MMG00206831	Bub1b	2	118868535	118868717	1
MMG00206831	Bub1b	2	118870394	118870540	1
MMG00206831	Bub1b	2	118875670	118875729	1
MMG00206831	Bub1b	2	118876800	118876944	1
MMG00206831	Bub1b	2	118880039	118880235	1
MMG00206831	Bub1b	2	118882831	118882997	1
MMG00206831	Bub1b	2	118885187	118885401	1
MMG00206831	Bub1b	2	118885700	118885791	1
MMG00206831	Bub1b	2	118887962	118888191	1
MMG00206831	Bub1b	2	118892391	118892503	1
MMG00206831	Bub1b	2	118893326	118893441	1
MMG00206831	Bub1b	2	118894537	118894586	1
MMG00206831	Bub1b	2	118896279	118896336	1
MMG00206831	Bub1b	2	118897109	118897217	1
MMG00206831	Bub1b	2	118900159	118900421	1
MMG00206831	Bub1b	2	118901201	118901334	1
MMG00206831	Bub1b	2	118902015	118902155	1
MMG00206831	Bub1b	2	118902667	118902767	1
MMG00206831	Bub1b	2	118905384	118905533	1
MMG00206831	Bub1b	2	118906956	118907098	1
MMG00206831	Bub1b	2	118908657	118908831	1
MMG00206831	Bub1b	2	118909889	118909995	1
MMG00206831	Bub1b	2	118911344	118911846	1
MMG00206835	D130060C09Rik	2	122104832	122105233	1
MMG00206835	D130060C09Rik	2	122136500	122136554	1
MMG00206835	D130060C09Rik	2	122138884	122138986	1
MMG00206835	D130060C09Rik	2	122140764	122140854	1
MMG00206835	D130060C09Rik	2	122143632	122143773	1
MMG00206835	D130060C09Rik	2	122144400	122144480	1
MMG00206835	D130060C09Rik	2	122149573	122149743	1
MMG00206835	D130060C09Rik	2	122163263	122163430	1
MMG00206835	D130060C09Rik	2	122171180	122171573	1
MMG00206835	D130060C09Rik	2	122171574	122171773	1
MMG00206835	D130060C09Rik	2	122171774	122173561	1
MMG00207124	Fsip1	2	118475144	118475430	-1
MMG00207124	Fsip1	2	118492582	118492716	-1
MMG00207124	Fsip1	2	118503160	118503315	-1
MMG00207124	Fsip1	2	118507170	118507280	-1
MMG00207124	Fsip1	2	118510648	118510805	-1
MMG00207124	Fsip1	2	118511899	118511991	-1
MMG00207124	Fsip1	2	118518551	118518647	-1
MMG00207124	Fsip1	2	118520062	118520216	-1
MMG00207124	Fsip1	2	118521895	118522075	-1
MMG00207124	Fsip1	2	118523542	118523674	-1
MMG00207124	Fsip1	2	118527056	118527210	-1
MMG00207130	Rhov	2	119539463	119540747	-1
MMG00207130	Rhov	2	119540942	119541000	-1
MMG00207130	Rhov	2	119541176	119541481	-1
MMG00207138	Cd59a	2	104301986	104302050	1
MMG00207138	Cd59a	2	104367261	104367346	1
MMG00207138	Cd59a	2	104373834	104373938	1
MMG00207138	Cd59a	2	104377075	104377294	1
MMG00207138	Cd59a	2	104377297	104378449	1
MMG00207144	1600015H20Rik	2	129115439	129115608	1
MMG00207144	1600015H20Rik	2	129128821	129128980	1
MMG00207144	1600015H20Rik	2	129131717	129131887	1
MMG00207144	1600015H20Rik	2	129141162	129141287	1
MMG00207144	1600015H20Rik	2	129143904	129143925	1
MMG00207144	1600015H20Rik	2	129143927	129143931	1
MMG00207144	1600015H20Rik	2	129143933	129143950	1
MMG00207144	1600015H20Rik	2	129143952	129144044	1
MMG00207144	1600015H20Rik	2	129145228	129145365	1
MMG00207144	1600015H20Rik	2	129146227	129146365	1
MMG00207144	1600015H20Rik	2	129146678	129147264	1
MMG00207149	Ada	2	164340559	164341023	-1
MMG00207149	Ada	2	164341519	164341618	-1
MMG00207149	Ada	2	164342092	164342221	-1
MMG00207149	Ada	2	164343987	164344051	-1
MMG00207149	Ada	2	164344273	164344374	-1
MMG00207149	Ada	2	164344456	164344527	-1
MMG00207149	Ada	2	164345080	164345207	-1
MMG00207149	Ada	2	164346232	164346347	-1
MMG00207149	Ada	2	164346829	164346972	-1
MMG00207149	Ada	2	164349324	164349446	-1
MMG00207149	Ada	2	164352138	164352199	-1
MMG00207149	Ada	2	164364034	164364152	-1
MMG00207165	Tnfaip6	2	52373757	52373913	1
MMG00207165	Tnfaip6	2	52379373	52379510	1
MMG00207165	Tnfaip6	2	52383075	52383236	1
MMG00207165	Tnfaip6	2	52386487	52386715	1
MMG00207165	Tnfaip6	2	52387948	52387988	1
MMG00207165	Tnfaip6	2	52391452	52391619	1
MMG00207165	Tnfaip6	2	52391621	52391685	1
MMG00207165	Tnfaip6	2	52391689	52392002	1
MMG00207165	Tnfaip6	2	52392004	52392229	1
MMG00207165	Tnfaip6	2	52392230	52392289	1
MMG00207165	Tnfaip6	2	52392290	52392325	1
MMG00207170	2610042O14Rik	2	165074735	165074859	1
MMG00207170	2610042O14Rik	2	165075032	165075098	1
MMG00207170	2610042O14Rik	2	165075100	165075233	1
MMG00207170	2610042O14Rik	2	165075236	165075268	1
MMG00207170	2610042O14Rik	2	165077040	165077107	1
MMG00207170	2610042O14Rik	2	165078097	165079251	1
MMG00207180	Zc3hdc8	2	129177731	129177974	-1
MMG00207180	Zc3hdc8	2	129177975	129178272	-1
MMG00207180	Zc3hdc8	2	129180348	129180389	-1
MMG00207180	Zc3hdc8	2	129181308	129181417	-1
MMG00207180	Zc3hdc8	2	129182253	129182364	-1
MMG00207180	Zc3hdc8	2	129182739	129182861	-1
MMG00207180	Zc3hdc8	2	129184660	129184793	-1
MMG00207180	Zc3hdc8	2	129186773	129187007	-1
MMG00207180	Zc3hdc8	2	129191304	129191397	-1
MMG00207180	Zc3hdc8	2	129195309	129195448	-1
MMG00207180	Zc3hdc8	2	129195449	129195480	-1
MMG00207183	NULL	2	76764394	76764724	1
MMG00207183	NULL	2	76766331	76766453	1
MMG00207183	NULL	2	76767856	76767982	1
MMG00207183	NULL	2	76769652	76769774	1
MMG00207183	NULL	2	76770615	76770800	1
MMG00207183	NULL	2	76772677	76772806	1
MMG00207183	NULL	2	76772974	76773058	1
MMG00207183	NULL	2	76773214	76773377	1
MMG00207183	NULL	2	76774661	76774672	1
MMG00207183	NULL	2	76774673	76774861	1
MMG00207183	NULL	2	76777751	76777831	1
MMG00207183	NULL	2	76777840	76778012	1
MMG00207185	Prkra	2	77024235	77024864	-1
MMG00207185	Prkra	2	77027829	77028003	-1
MMG00207185	Prkra	2	77031091	77031185	-1
MMG00207185	Prkra	2	77033496	77033613	-1
MMG00207185	Prkra	2	77034537	77034615	-1
MMG00207185	Prkra	2	77037519	77037600	-1
MMG00207185	Prkra	2	77041421	77041590	-1
MMG00207185	Prkra	2	77042088	77042290	-1
MMG00207201	Sall4	2	169363530	169364204	-1
MMG00207201	Sall4	2	169366198	169366484	-1
MMG00207201	Sall4	2	169368178	169370544	-1
MMG00207201	Sall4	2	169380656	169380872	-1
MMG00207206	Fnbp3	2	53346011	53346805	-1
MMG00207206	Fnbp3	2	53347996	53348127	-1
MMG00207206	Fnbp3	2	53349154	53349215	-1
MMG00207206	Fnbp3	2	53349302	53349398	-1
MMG00207206	Fnbp3	2	53349478	53349564	-1
MMG00207206	Fnbp3	2	53352319	53352414	-1
MMG00207206	Fnbp3	2	53352768	53352905	-1
MMG00207206	Fnbp3	2	53353155	53353271	-1
MMG00207206	Fnbp3	2	53353359	53353450	-1
MMG00207206	Fnbp3	2	53353629	53353743	-1
MMG00207206	Fnbp3	2	53358173	53358306	-1
MMG00207206	Fnbp3	2	53359214	53359364	-1
MMG00207206	Fnbp3	2	53359981	53360089	-1
MMG00207206	Fnbp3	2	53360493	53360657	-1
MMG00207206	Fnbp3	2	53360999	53361063	-1
MMG00207206	Fnbp3	2	53361499	53361607	-1
MMG00207206	Fnbp3	2	53364158	53364520	-1
MMG00207206	Fnbp3	2	53365428	53365452	-1
MMG00207206	Fnbp3	2	53366798	53366851	-1
MMG00207206	Fnbp3	2	53367093	53367213	-1
MMG00207206	Fnbp3	2	53368311	53368421	-1
MMG00207206	Fnbp3	2	53382551	53382567	-1
MMG00207206	Fnbp3	2	53383921	53383951	-1
MMG00207206	Fnbp3	2	53384888	53384968	-1
MMG00207206	Fnbp3	2	53397504	53397635	-1
MMG00207206	Fnbp3	2	53398558	53398722	-1
MMG00207207	Mertk	2	128950458	128950564	1
MMG00207207	Mertk	2	128980647	128981055	1
MMG00207207	Mertk	2	128988024	128988124	1
MMG00207207	Mertk	2	128989657	128989830	1
MMG00207207	Mertk	2	129001561	129001647	1
MMG00207207	Mertk	2	129003368	129003483	1
MMG00207207	Mertk	2	129010504	129010687	1
MMG00207207	Mertk	2	129013538	129013689	1
MMG00207207	Mertk	2	129022808	129022961	1
MMG00207207	Mertk	2	129027747	129027900	1
MMG00207207	Mertk	2	129028874	129028959	1
MMG00207207	Mertk	2	129030376	129030471	1
MMG00207207	Mertk	2	129031253	129031333	1
MMG00207207	Mertk	2	129033984	129034076	1
MMG00207207	Mertk	2	129035353	129035471	1
MMG00207207	Mertk	2	129041678	129041787	1
MMG00207207	Mertk	2	129044407	129044566	1
MMG00207207	Mertk	2	129045903	129046039	1
MMG00207207	Mertk	2	129052615	129053649	1
MMG00207221	BC019755	2	122541255	122541270	-1
MMG00207221	BC019755	2	122541272	122541700	-1
MMG00207221	BC019755	2	122542328	122542545	-1
MMG00207221	BC019755	2	122542765	122542978	-1
MMG00207221	BC019755	2	122543256	122543390	-1
MMG00207221	BC019755	2	122544013	122544070	-1
MMG00207221	BC019755	2	122544382	122544565	-1
MMG00207221	BC019755	2	122545593	122545652	-1
MMG00207221	BC019755	2	122550634	122550750	-1
MMG00207221	BC019755	2	122551101	122551146	-1
MMG00207221	BC019755	2	122551372	122551395	-1
MMG00207233	4833425H18Rik	2	129218870	129219297	1
MMG00207233	4833425H18Rik	2	129242552	129242732	1
MMG00207233	4833425H18Rik	2	129244620	129244742	1
MMG00207233	4833425H18Rik	2	129244840	129245439	1
MMG00207233	4833425H18Rik	2	129245441	129245591	1
MMG00207261	Dusp19	2	80979508	80979896	1
MMG00207261	Dusp19	2	80983484	80983530	1
MMG00207261	Dusp19	2	80986498	80986650	1
MMG00207261	Dusp19	2	80993082	80993951	1
MMG00207269	Ccndbp1	2	121278766	121278864	1
MMG00207269	Ccndbp1	2	121278952	121279032	1
MMG00207269	Ccndbp1	2	121279298	121279377	1
MMG00207269	Ccndbp1	2	121280082	121280163	1
MMG00207269	Ccndbp1	2	121281689	121281785	1
MMG00207269	Ccndbp1	2	121281938	121282011	1
MMG00207269	Ccndbp1	2	121282608	121282684	1
MMG00207269	Ccndbp1	2	121282954	121283206	1
MMG00207269	Ccndbp1	2	121283207	121283213	1
MMG00207269	Ccndbp1	2	121283214	121283231	1
MMG00207269	Ccndbp1	2	121284213	121284218	1
MMG00207269	Ccndbp1	2	121284219	121284273	1
MMG00207269	Ccndbp1	2	121286386	121286432	1
MMG00207269	Ccndbp1	2	121286654	121287146	1
MMG00207321	Nckap1	2	80863585	80863701	-1
MMG00207321	Nckap1	2	80864515	80864604	-1
MMG00207321	Nckap1	2	80868463	80868572	-1
MMG00207321	Nckap1	2	80869111	80869227	-1
MMG00207321	Nckap1	2	80871002	80871095	-1
MMG00207321	Nckap1	2	80874967	80875047	-1
MMG00207321	Nckap1	2	80875404	80875486	-1
MMG00207321	Nckap1	2	80880185	80880278	-1
MMG00207321	Nckap1	2	80881849	80881946	-1
MMG00207321	Nckap1	2	80882129	80882259	-1
MMG00207321	Nckap1	2	80882662	80882880	-1
MMG00207321	Nckap1	2	80885666	80885797	-1
MMG00207321	Nckap1	2	80886828	80886967	-1
MMG00207321	Nckap1	2	80887849	80887968	-1
MMG00207321	Nckap1	2	80890825	80890957	-1
MMG00207321	Nckap1	2	80892448	80892593	-1
MMG00207321	Nckap1	2	80895935	80895993	-1
MMG00207321	Nckap1	2	80897764	80897845	-1
MMG00207321	Nckap1	2	80900394	80900526	-1
MMG00207321	Nckap1	2	80902409	80902515	-1
MMG00207321	Nckap1	2	80902800	80902896	-1
MMG00207321	Nckap1	2	80903753	80903809	-1
MMG00207321	Nckap1	2	80907280	80907436	-1
MMG00207321	Nckap1	2	80910191	80910239	-1
MMG00207321	Nckap1	2	80911120	80911257	-1
MMG00207321	Nckap1	2	80915427	80915517	-1
MMG00207321	Nckap1	2	80915597	80915739	-1
MMG00207321	Nckap1	2	80916492	80916548	-1
MMG00207321	Nckap1	2	80916988	80917080	-1
MMG00207321	Nckap1	2	80932409	80932519	-1
MMG00207321	Nckap1	2	80943148	80943255	-1
MMG00207322	Kif18a	2	109410188	109410343	1
MMG00207322	Kif18a	2	109417247	109417616	1
MMG00207322	Kif18a	2	109419129	109419286	1
MMG00207322	Kif18a	2	109421515	109421619	1
MMG00207322	Kif18a	2	109422421	109422531	1
MMG00207322	Kif18a	2	109424389	109424586	1
MMG00207322	Kif18a	2	109426070	109426246	1
MMG00207322	Kif18a	2	109427525	109427599	1
MMG00207322	Kif18a	2	109427787	109427899	1
MMG00207322	Kif18a	2	109432253	109432415	1
MMG00207322	Kif18a	2	109436300	109436464	1
MMG00207322	Kif18a	2	109439997	109440118	1
MMG00207322	Kif18a	2	109447325	109447560	1
MMG00207322	Kif18a	2	109462706	109463117	1
MMG00207322	Kif18a	2	109463771	109463878	1
MMG00207322	Kif18a	2	109468017	109468126	1
MMG00207322	Kif18a	2	109470608	109471194	1
MMG00207332	2610304G08Rik	2	158654501	158654752	1
MMG00207332	2610304G08Rik	2	158661703	158661832	1
MMG00207332	2610304G08Rik	2	158669113	158669246	1
MMG00207332	2610304G08Rik	2	158673626	158673735	1
MMG00207332	2610304G08Rik	2	158675794	158675920	1
MMG00207332	2610304G08Rik	2	158684359	158684534	1
MMG00207332	2610304G08Rik	2	158700637	158700936	1
MMG00207332	2610304G08Rik	2	158700938	158702029	1
MMG00207332	2610304G08Rik	2	158702031	158702077	1
MMG00207332	2610304G08Rik	2	158702079	158703021	1
MMG00207415	5330408N05Rik	2	69999989	70001798	-1
MMG00207415	5330408N05Rik	2	70002363	70003032	-1
MMG00207415	5330408N05Rik	2	70003034	70003532	-1
MMG00207415	5330408N05Rik	2	70003533	70003752	-1
MMG00207417	A830092L04Rik	2	37700351	37702891	-1
MMG00207417	A830092L04Rik	2	37703777	37703947	-1
MMG00207417	A830092L04Rik	2	37715655	37716139	-1
MMG00207671	NULL	2	126960815	126961018	-1
MMG00207789	Mrps5	2	127838887	127838946	1
MMG00207789	Mrps5	2	127842156	127842242	1
MMG00207789	Mrps5	2	127843275	127843412	1
MMG00207789	Mrps5	2	127845905	127846030	1
MMG00207789	Mrps5	2	127847125	127847358	1
MMG00207789	Mrps5	2	127848361	127848395	1
MMG00207789	Mrps5	2	127849647	127849737	1
MMG00207789	Mrps5	2	127851473	127851519	1
MMG00207789	Mrps5	2	127852290	127852347	1
MMG00207789	Mrps5	2	127852839	127852901	1
MMG00207789	Mrps5	2	127853846	127853982	1
MMG00207789	Mrps5	2	127855090	127855446	1
MMG00207806	2700007P21Rik	2	107243338	107243779	-1
MMG00207806	2700007P21Rik	2	107244331	107244555	-1
MMG00207806	2700007P21Rik	2	107246009	107246136	-1
MMG00207806	2700007P21Rik	2	107247981	107248467	-1
MMG00207806	2700007P21Rik	2	107249220	107249300	-1
MMG00207809	4930511O11Rik	2	127012883	127013152	-1
MMG00207809	4930511O11Rik	2	127021332	127021464	-1
MMG00207809	4930511O11Rik	2	127027185	127027327	-1
MMG00207809	4930511O11Rik	2	127029360	127029569	-1
MMG00207809	4930511O11Rik	2	127031392	127031587	-1
MMG00207809	4930511O11Rik	2	127031849	127032031	-1
MMG00207809	4930511O11Rik	2	127034681	127034905	-1
MMG00207816	Gabpb1	2	126890482	126890805	-1
MMG00207816	Gabpb1	2	126898024	126898209	-1
MMG00207816	Gabpb1	2	126901529	126901642	-1
MMG00207816	Gabpb1	2	126901970	126902081	-1
MMG00207816	Gabpb1	2	126903694	126903888	-1
MMG00207816	Gabpb1	2	126905016	126905183	-1
MMG00207816	Gabpb1	2	126909931	126910038	-1
MMG00207816	Gabpb1	2	126926817	126926947	-1
MMG00207834	1810033A06Rik	2	126408879	126409198	1
MMG00207834	1810033A06Rik	2	126412748	126412891	1
MMG00207834	1810033A06Rik	2	126414108	126414366	1
MMG00207834	1810033A06Rik	2	126419065	126419614	1
MMG00207853	Fbxo3	2	104260287	104260393	1
MMG00207853	Fbxo3	2	104262771	104262860	1
MMG00207853	Fbxo3	2	104266023	104266186	1
MMG00207853	Fbxo3	2	104275331	104275445	1
MMG00207853	Fbxo3	2	104278085	104278289	1
MMG00207853	Fbxo3	2	104280051	104280096	1
MMG00207853	Fbxo3	2	104282409	104282493	1
MMG00207853	Fbxo3	2	104283272	104283394	1
MMG00207853	Fbxo3	2	104285503	104285618	1
MMG00207853	Fbxo3	2	104286974	104287173	1
MMG00207856	D430039N05Rik	2	84219576	84219814	1
MMG00207856	D430039N05Rik	2	84221648	84221740	1
MMG00207856	D430039N05Rik	2	84224429	84224584	1
MMG00207856	D430039N05Rik	2	84226618	84226788	1
MMG00207856	D430039N05Rik	2	84242882	84242998	1
MMG00207856	D430039N05Rik	2	84244367	84244490	1
MMG00207856	D430039N05Rik	2	84245321	84247569	1
MMG00207886	Slco4a1	2	180272197	180272417	1
MMG00207886	Slco4a1	2	180275160	180276047	1
MMG00207886	Slco4a1	2	180276816	180276906	1
MMG00207886	Slco4a1	2	180278277	180278398	1
MMG00207886	Slco4a1	2	180278786	180278897	1
MMG00207886	Slco4a1	2	180282323	180282477	1
MMG00207886	Slco4a1	2	180283273	180283468	1
MMG00207886	Slco4a1	2	180283624	180283789	1
MMG00207886	Slco4a1	2	180283880	180284052	1
MMG00207886	Slco4a1	2	180284322	180284386	1
MMG00207886	Slco4a1	2	180284733	180284881	1
MMG00207886	Slco4a1	2	180285323	180286069	1
MMG00207908	Wt1	2	105390511	105390671	1
MMG00207908	Wt1	2	105390672	105390686	1
MMG00207908	Wt1	2	105390687	105390689	1
MMG00207908	Wt1	2	105390691	105391424	1
MMG00207908	Wt1	2	105396920	105397042	1
MMG00207908	Wt1	2	105397384	105397486	1
MMG00207908	Wt1	2	105407067	105407144	1
MMG00207908	Wt1	2	105408124	105408174	1
MMG00207908	Wt1	2	105427331	105427427	1
MMG00207908	Wt1	2	105430824	105430974	1
MMG00207908	Wt1	2	105433040	105433129	1
MMG00207908	Wt1	2	105433932	105434024	1
MMG00207908	Wt1	2	105436229	105436596	1
MMG00207908	Wt1	2	105436602	105436652	1
MMG00207908	Wt1	2	105436653	105436837	1
MMG00207908	Wt1	2	105436840	105436974	1
MMG00207908	Wt1	2	105436976	105437164	1
MMG00207908	Wt1	2	105437166	105437274	1
MMG00207908	Wt1	2	105437276	105437334	1
MMG00207908	Wt1	2	105437335	105437618	1
MMG00207909	1110027L01Rik	2	129381283	129381318	1
MMG00207909	1110027L01Rik	2	129381639	129381779	1
MMG00207909	1110027L01Rik	2	129381862	129382027	1
MMG00207909	1110027L01Rik	2	129384736	129385234	1
MMG00207909	1110027L01Rik	2	129385236	129385568	1
MMG00207911	Commd9	2	102101550	102101607	1
MMG00207911	Commd9	2	102110423	102110548	1
MMG00207911	Commd9	2	102112328	102112467	1
MMG00207911	Commd9	2	102114156	102114190	1
MMG00207911	Commd9	2	102115157	102115260	1
MMG00207911	Commd9	2	102116216	102116927	1
MMG00207922	B430104H02Rik	2	127687677	127687751	-1
MMG00207922	B430104H02Rik	2	127687752	127687867	-1
MMG00207922	B430104H02Rik	2	127688007	127688094	-1
MMG00207922	B430104H02Rik	2	127688198	127688306	-1
MMG00207922	B430104H02Rik	2	127689574	127689733	-1
MMG00207922	B430104H02Rik	2	127689971	127690030	-1
MMG00207922	B430104H02Rik	2	127691847	127692063	-1
MMG00207922	B430104H02Rik	2	127693335	127693585	-1
MMG00207922	B430104H02Rik	2	127695878	127695914	-1
MMG00207922	B430104H02Rik	2	127695915	127695925	-1
MMG00207922	B430104H02Rik	2	127695927	127695929	-1
MMG00207922	B430104H02Rik	2	127695930	127696002	-1
MMG00207937	AW210570	2	127492399	127494051	-1
MMG00207937	AW210570	2	127494053	127494498	-1
MMG00207937	AW210570	2	127496374	127496461	-1
MMG00207937	AW210570	2	127497184	127497385	-1
MMG00207937	AW210570	2	127497874	127497962	-1
MMG00207937	AW210570	2	127498063	127498174	-1
MMG00207937	AW210570	2	127498471	127498619	-1
MMG00207937	AW210570	2	127498943	127499203	-1
MMG00207941	2810405K07Rik	2	127826995	127829405	-1
MMG00207941	2810405K07Rik	2	127830065	127830178	-1
MMG00207941	2810405K07Rik	2	127832358	127832484	-1
MMG00207941	2810405K07Rik	2	127832937	127833007	-1
MMG00207941	2810405K07Rik	2	127833320	127833536	-1
MMG00207941	2810405K07Rik	2	127836091	127836130	-1
MMG00207979	Frzb	2	80774260	80775762	-1
MMG00207979	Frzb	2	80780183	80780246	-1
MMG00207979	Frzb	2	80780602	80780806	-1
MMG00207979	Frzb	2	80786889	80786954	-1
MMG00207979	Frzb	2	80800785	80800832	-1
MMG00207979	Frzb	2	80808653	80809686	-1
MMG00207985	Bcas1	2	170960892	170961892	-1
MMG00207985	Bcas1	2	170962926	170963207	-1
MMG00207985	Bcas1	2	170969992	170970057	-1
MMG00207985	Bcas1	2	170980108	170980272	-1
MMG00207985	Bcas1	2	170984194	170984235	-1
MMG00207985	Bcas1	2	170992467	170992673	-1
MMG00207985	Bcas1	2	170997933	170998070	-1
MMG00207985	Bcas1	2	171000907	171000951	-1
MMG00207985	Bcas1	2	171001541	171001696	-1
MMG00207985	Bcas1	2	171020018	171020592	-1
MMG00207985	Bcas1	2	171032351	171032429	-1
MMG00207985	Bcas1	2	171034335	171034411	-1
MMG00207985	Bcas1	2	171041490	171041572	-1
MMG00208011	Gja9	2	114279968	114282290	-1
MMG00208011	Gja9	2	114283431	114283986	-1
MMG00208029	2410042D21Rik	2	112604245	112604391	1
MMG00208029	2410042D21Rik	2	112629195	112629310	1
MMG00208029	2410042D21Rik	2	112629792	112629832	1
MMG00208029	2410042D21Rik	2	112631108	112631387	1
MMG00208029	2410042D21Rik	2	112632620	112632738	1
MMG00208029	2410042D21Rik	2	112633417	112633467	1
MMG00208029	2410042D21Rik	2	112633558	112633647	1
MMG00208029	2410042D21Rik	2	112634175	112634264	1
MMG00208029	2410042D21Rik	2	112635177	112635270	1
[truncated: 20,298 more rows]
